# Supplementary material for: An integrative analysis of small molecule transcriptional responses in the human malaria parasite Plasmodium falciparum
Source: BMC Genomics. 2015 Dec 4;16:1030. doi: 10.1186/s12864-015-2165-1 (PMC4670519; doi:10.1186/s12864-015-2165-1)
Supplement: Additional file 2: — Gene Expression Data. (XLSX 6956 kb) [file 12864_2015_2165_MOESM2_ESM.xlsx]

## Sheet: ListOfHybridizationsPerformed
Hybridization Experiment Name	Small Molecule	Lab Clone
2011-09-23_D100813_453299_D10_Dd2_MMS	Methyl methane sulfonate	Dd2
2011-09-23_D100813_453299_D1_Dd2_Proguanil	Proguanil	Dd2
2011-09-23_D100813_453299_D2_Dd2_Chloroquine	Chloroquine	Dd2
2011-09-23_D100813_453299_D4_Dd2_Methotrexate	Methotrexate	Dd2
2011-09-23_D100813_453299_D5_Dd2_5-Fluorouracil	5-Fluorouracil	Dd2
2011-09-23_D100813_453299_D9_Dd2_Tafenoquine	Tafenoquine	Dd2
2012-02-02_D100813_522206_H10_HB3_Doxycycline	Doxycycline	HB3
2012-02-02_D100813_522206_H11_HB3_Tafenoquine	Tafenoquine	HB3
2012-02-02_D100813_522206_H12_HB3_Chloroquine	Chloroquine	HB3
2012-02-02_D100813_522206_H1_HB3_5-Fluorouracil	5-Fluorouracil	HB3
2012-02-02_D100813_522206_H2_HB3_DMSOcontrol	DMSO (Control)	HB3
2012-02-02_D100813_522206_H3_HB3_Artemisinin	Artemisinin	HB3
2012-02-02_D100813_522206_H4_HB3_Proguanil	Proguanil	HB3
2012-02-02_D100813_522206_H5_HB3_MTX	Methotrexate	HB3
2012-02-02_D100813_522206_H6_HB3_Chloramphenicol	Chloramphenicol	HB3
2012-02-02_D100813_522206_H7_HB3_MMS	Methyl methane sulfonate	HB3
2012-02-02_D100813_522206_H8_HB3_Control	Water control	HB3
2012-02-02_D100813_522206_H9_HB3_Atovaquone	Atovaquone	HB3
2012-02-02_D100813_522339_D2_Dd2_Artemisinin	Artemisinin	Dd2
2012-02-02_D100813_522339_D6_Dd2_Doxycycline	Doxycycline	Dd2
2012-02-02_D100813_522339_D7_Dd2_Chloramphenicol	Chloramphenicol	Dd2
2012-02-02_D100813_522339_D8_Dd2_Atovaquone	Atovaquone	Dd2
2012-02-02_D100813_522339_D11_Dd2_DMSOcontrol	DMSO (Control)	Dd2
2012-02-02_D100813_522339_D6_Dd2_Control	Water control	Dd2
2012-08-17_D100813_522474_Dd2_Apicidin	Apicidin	Dd2
2012-08-17_D100813_522474_Dd2_DMSO	DMSO (Control)	Dd2
2012-08-17_D100813_522474_Dd2_JQ1	JQ1	Dd2
2012-08-17_D100813_522474_Dd2_Nelfinavir	Nelfinavir	Dd2
2012-08-17_D100813_522474_Dd2_SJ140722	SJ140722	Dd2
2012-08-17_D100813_522474_Dd2_SJ194935	SJ194935	Dd2
2012-08-17_D100813_522474_HB3_JQ1	JQ1	HB3
2012-08-17_D100813_522474_HB3_SJ119930	SJ119930	HB3
2012-08-17_D100813_522474_HB3_SJ140722	SJ140722	HB3
2012-08-17_D100813_522474_HB3_SJ194935	SJ194935	HB3
2012-08-17_D100813_522474_HB3_SJ292024	SJ292024	HB3
2012-08-17_D100813_522475_Dd2_SJ119930	SJ119930	Dd2
2012-08-17_D100813_522475_Dd2_Apicidin(2)	Apicidin	Dd2
2012-08-17_D100813_522475_Dd2_Control	Water control	Dd2
2012-08-17_D100813_522475_Dd2_Geldanamycin	Geldanamycin	Dd2
2012-08-17_D100813_522475_Dd2_SJ194935(2)	SJ194935	Dd2
2012-08-17_D100813_522475_HB3_SJ77572	SJ77572	HB3
2012-08-17_D100813_522475_HB3_Apicidin	Apicidn	HB3
2012-08-17_D100813_522475_HB3_Control	Water control	HB3
2012-08-17_D100813_522475_HB3_DMSO	DMSO (Control)	HB3
2012-08-17_D100813_522475_HB3_Geldanamycin	Geldanamycin	HB3
2012-08-17_D100813_522475_HB3_Nelfinavir	Nelfinavir	HB3
2012-08-17_D100813_522475_HB3_SJ194935(2)	SJ194935	HB3
2012-11-02_D100813_522430_D7_Dd2_Epoxomicin	Epoxomicin	Dd2
2012-11-02_D100813_522430_H1_HB3_Rapamycin	Rapamycin	HB3
2012-11-02_D100813_522430_H2_HB3_Olomucine	Olomucine	HB3
2012-11-02_D100813_522430_H4_HB3_Control	Water control	HB3
2012-11-02_D100813_522430_H6_HB3_Cerulenin	Cerulenin	HB3
2012-11-02_D100813_522430_H8_HB3_DideoxyAdenosine	Dideoxyadenosine	HB3
2012-11-02_D100813_522472_D11_Dd2_Z-val-Asp	Z-Val-Asp	Dd2
2012-11-02_D100813_522472_D13_Dd2_Curcumin	Curcumin	Dd2
2012-11-02_D100813_522472_D14_Dd2_DMSO	DMSO (Control)	Dd2
2012-11-02_D100813_522472_D1_Dd2_Rapamycin	Rapamycin	Dd2
2012-11-02_D100813_522472_D3_Dd2_Vincristine	Vincristine	Dd2
2012-11-02_D100813_522472_D4_Dd2_Control	Water control	Dd2
2012-11-02_D100813_522472_D5_Dd2_Fosmidomycin	Fosmidomycin	Dd2
2012-11-02_D100813_522472_D7B_Dd2_Epoxomicin	Epoxomicin	Dd2
2012-11-02_D100813_522472_D9_Dd2_PPMP	PPMP	Dd2
2012-11-02_D100813_522472_H10_HB3_E64	E64	HB3
2012-11-02_D100813_522472_H12_HB3_Fenofibrate	Fenofibrate	HB3
2012-11-02_D100813_522472_H1B_HB3_Rapamycin	Rapamycin	HB3
2012-12-07_D100813_522105_D2_Dd2_Olomucine	Olomucine	Dd2
2012-12-07_D100813_522105_H7_HB3_Epoxomicin	Epoxomicin	HB3
2012-12-07_D100813_522105_H9_HB3_PPMP	PPMP	HB3
2012-12-07_D100813_522105_H11_HB3_Z-Val-Asp	Z-Val-Asp	HB3
2012-12-07_D100813_522105_D6_Dd2_Cerulenin	Cerulenin	Dd2
2012-12-07_D100813_522105_D8_Dd2_DideoxyAdenosine	Dideoxyadenosine	Dd2
2012-12-07_D100813_522105_D10_Dd2_E64	E64	Dd2
2012-12-07_D100813_522105_D12_Dd2_Fenofibrate	Fenofibrate	Dd2
2012-12-07_D100813_522105_D_Dd2_5-Fluorouracil	5-Fluorouracil	Dd2
2012-12-07_D100813_522105_D_Dd2_Chloroquine	Chloroquine	Dd2
2012-12-07_D100813_522105_H3_HB3_Vincristine	Vincristine	HB3
2012-12-07_D100813_522105_H5_HB3_Fosmidomycin	Fosmidomycin	HB3

## Sheet: RMA-normalizedData
PlasmoDBID	2011-09-23_D100813_453299_D10_Dd2_MMS	2011-09-23_D100813_453299_D1_Dd2_Proguanil	2011-09-23_D100813_453299_D2_Dd2_Chloroquine	2011-09-23_D100813_453299_D4_Dd2_Methotrexate	2011-09-23_D100813_453299_D5_Dd2_5_Flourouracil	2011-09-23_D100813_453299_D9_Dd2_Tafenoquine	2012-02-02_D100813_522206_H10_HB3_Doxycycline	2012-02-02_D100813_522206_H11_HB3_Tafenoquine	2012-02-02_D100813_522206_H12_HB3_Chloroquine	2012-02-02_D100813_522206_H1_HB3_5-Fluorouracil	2012-02-02_D100813_522206_H2_HB3_DMSOcontrol	2012-02-02_D100813_522206_H3_HB3_Artemisinin	2012-02-02_D100813_522206_H4_HB3_Proguanil	2012-02-02_D100813_522206_H5_HB3_MTX	2012-02-02_D100813_522206_H6_HB3_Chloramphenicol	2012-02-02_D100813_522206_H7_HB3_MMS	2012-02-02_D100813_522206_H8_HB3_Control	2012-02-02_D100813_522206_H9_HB3_Atovaquone	2012-02-02_D100813_522339_D2_Dd2_Artemisinin	2012-02-02_D100813_522339_D6_Dd2_Doxycycline	2012-02-02_D100813_522339_D7_Dd2_Chloramphenicol	2012-02-02_D100813_522339_D8_Dd2_Atovaquone	2012-02-02_D100813_522339_D11_Dd2_DMSOcontrol	2012-02-02_D100813_522339_D6_Dd2_Control	2012-08-17_D100813_522474_Dd2_Apicidin	2012-08-17_D100813_522474_Dd2_DMSO	2012-08-17_D100813_522474_Dd2_JQ1	2012-08-17_D100813_522474_Dd2_Nelfinavir	2012-08-17_D100813_522474_Dd2_SJ140722	2012-08-17_D100813_522474_Dd2_SJ194935	2012-08-17_D100813_522474_HB3_JQ1	2012-08-17_D100813_522474_HB3_SJ119930	2012-08-17_D100813_522474_HB3_SJ140722	2012-08-17_D100813_522474_HB3_SJ194935	2012-08-17_D100813_522474_HB3_SJ292024	2012-08-17_D100813_522475_Dd2_SJ119930	2012-08-17_D100813_522475_Dd2_Apicidin(2)	2012-08-17_D100813_522475_Dd2_Control	2012-08-17_D100813_522475_Dd2_Geldanamycin	2012-08-17_D100813_522475_Dd2_SJ194935(2)	2012-08-17_D100813_522475_HB3_SJ77572	2012-08-17_D100813_522475_HB3_Apicidin	2012-08-17_D100813_522475_HB3_Control	2012-08-17_D100813_522475_HB3_DMSO	2012-08-17_D100813_522475_HB3_Geldanamycin	2012-08-17_D100813_522475_HB3_Nelfinavir	2012-08-17_D100813_522475_HB3_SJ194935(2)	2012-11-02_D100813_522430_D7_Dd2_Epoxomicin	2012-11-02_D100813_522430_H1_HB3_Rapamycin
NON_CODING_00072	NA	NA	NA	NA	NA	NA	NA	NA	51.6325	NA	NA	70.488	NA	NA	NA	NA	NA	NA	NA	NA	NA	NA	NA	NA	NA	NA	NA	NA	NA	NA	NA	NA	NA	NA	NA	NA	NA	NA	NA	NA	NA	NA	NA	NA	NA	NA	NA	NA	NA
NON_CODING_00086	132.787	NA	NA	181.146	180.924	NA	75.846	61.658	89.322	84.236	70.28	72.632	NA	NA	NA	47.884	NA	125.936	NA	NA	NA	NA	NA	NA	118.285	NA	111.928	54.208	92.458	88.27	71.706	48.74	NA	111.382	61.632	68.006	56.828	47.176	NA	137.612	80.716	107.236	NA	54.348	NA	71.182	75.4175	61.14	NA
PFF1560c	645.517	785.134	566.572	721.767	601.829	490.504	72.196	63.224	62.399	67.1122	71.6762	64.9638	75.6889	63.31	NA	42.876	62.51	71.797	423.056	364.419	438.117	568.178	538.944	661.132	1250.27	1810.75	1238.06	1422.35	1087.21	1382.01	80.8012	72.019	NA	104.743	1141.73	1546.93	1232.56	1481.44	1381.96	1390.47	93.8056	57.2533	83.7537	90.4983	62.0667	70.6689	57.0213	2860.56	101.678
NON_CODING_00112	159.186	NA	NA	NA	181.438	341.04	90.62	109.366	124.092	207.92	333.432	NA	NA	98.848	220.944	46.02	63.034	78.326	181.036	291.508	141.662	NA	134.502	286.277	121.18	258.58	126.67	174.664	153.724	179.212	NA	129.396	78.108	97.342	115.452	250.674	168.018	197.978	195.798	191.74	NA	79.698	NA	109.83	65.582	48.848	163.912	558.108	174.412
PF11_0025	214.428	409.001	191.084	209.782	169.269	168.963	72.5822	77.4425	72.8411	97.44	87.5656	68.204	61.565	NA	NA	44.6089	88.9578	64.67	NA	166.522	83.799	206.893	116.317	338.499	83.5111	129.969	54.2163	95.7489	NA	60.8825	86.095	62.2987	60.17	67.3889	86.1513	53.7422	72.7763	48.36	62.7112	46.2267	110.117	45.5033	76.21	68.3675	71.1367	70.232	69.4171	58.5389	NA
MAL7_tRNA_His1:tRNA	510.882	735.332	422.654	296.098	310.73	183.954	58.684	108.75	65.948	77.246	121.5	103.338	170.86	NA	97.272	106.886	64.272	107.232	315.794	341.384	246.432	374.96	229.89	408.182	165.062	172.416	129.822	124.132	169.212	100.128	199.22	163.636	83.758	137.436	162.552	102.914	224.502	111.834	133.72	135.374	184.182	128.416	98.908	128.54	121.32	117.038	167.894	137.902	96.804
PF14TR006	123.93	NA	101.442	103.91	166.479	105.93	105.101	86.718	83.185	64.389	73.057	80.078	68.711	73.079	66.232	103.874	83.509	110.095	107.93	213.783	93.386	242.361	NA	176.214	71.176	58.495	64.615	89.854	104.792	88.775	133.841	105.732	128.211	128.598	119.516	87.339	99.008	103.787	75.138	79.927	129.716	119.707	103.061	132.45	136.296	156.941	119.079	105.341	82.84
MAL13P1.515	132.924	325.432	144.689	129.789	115.82	NA	72.961	67.56	NA	67.997	63.032	103.231	114.168	NA	179.883	81.9278	NA	NA	201.595	269.578	187.763	336.31	136.601	253.747	NA	72.587	54.91	68.914	50.885	47.184	NA	56.911	53.9556	77.353	68.6111	63.71	58.321	61.125	54.898	50.833	66.18	49.7644	87.794	62.289	66.0833	61.687	NA	58.754	NA
PFF1525c	251.014	259.489	211.035	111.569	193.216	257.554	61.655	87.613	108.147	NA	93.996	63.178	NA	74.856	77.837	63.876	98.7956	115.663	NA	160.074	77.352	NA	142.713	245.603	NA	46.0256	NA	53.9263	76.8022	103.299	87.1511	51.765	103.162	54.4162	87.174	42.6589	NA	47.1089	54.3178	NA	NA	64.1256	83.6589	53.7544	64.0478	NA	73.9467	40.303	155.181
PF05TR002	752.429	407.688	598.96	646.846	713.589	722.295	619.903	673.95	608.737	605.682	599.882	652.233	606.971	692.239	350.112	560.596	685.722	535.877	490.079	817.5	573.471	926.05	722.398	915.222	288.377	259.867	266.112	286.705	476.528	339.631	327.451	207.203	222.656	289.921	328.62	177.707	230.326	208.013	221.844	176.246	246.601	154.059	234.211	170.863	259.164	169.771	191.929	66.119	497.457
PF10_0402	383.802	676.291	358.015	363.794	411.899	325.584	71.402	63.221	NA	NA	NA	124.796	410.56	100.384	74.673	69.3344	72.661	79.723	231.862	355.374	293.815	510.595	258.461	454.823	727.557	823.866	614.59	600.152	552.545	680.904	114.848	85.2444	97.0856	107.31	581.882	621.288	636.471	603.837	677.117	835.69	140.813	56.1556	94.341	58.2667	79.8089	85.1575	71.65	702.395	78.61
PF11_0012	NA	NA	411.48	171.67	99.34	NA	161.37	223.7	105.27	112.11	67.91	260.99	323.84	118.24	82.04	93.79	227.58	NA	289.67	310.37	286.89	329.69	82.66	189.68	72.52	NA	59.13	55.91	NA	NA	84.16	NA	56.54	72.39	NA	NA	NA	NA	NA	58.47	211.66	116.77	49.26	44.55	74.52	96.24	121.45	56.3	96.69
MAL5_ITS1:rRNA	1023.21	785.328	957.997	885.937	918.78	976.096	1922.38	2151.62	1738.47	2193.18	2337.91	2261.49	1944.4	2061.89	1793.22	167.911	2279.84	1557.9	1162.83	1288.9	954.591	1086.39	1037.62	776.322	323.583	172.884	222.815	115.088	210.755	224.518	554.044	514.858	507.798	670.033	243.382	100.957	270.92	142.362	165.747	202.302	571.977	374.323	499.756	350.149	494.577	463.824	465.167	68.0178	2379
MAL7P1.183	197.47	191.03	NA	152.87	297.145	NA	433.405	444.935	324.355	630.32	1250.31	598.9	504.545	684.565	946.215	1004.39	415.84	415.625	135.63	460.3	95.245	218.95	328.78	407.59	357.415	616.005	375.275	300.735	360.42	375.605	1153.18	1538.55	1207.26	824.405	296.315	291.265	306.105	345.6	314.605	384.91	1071.99	1133.55	1190.13	1869.88	660.35	1182.53	856.025	178.005	634.055
NON_CODING_00033	NA	NA	92.434	NA	180.378	138.278	106.648	93.878	158.658	113.148	66.966	171.104	127.866	NA	NA	NA	110.606	116.956	NA	165.582	128.946	280.758	NA	NA	86.5	59.206	86.718	NA	NA	NA	64.698	89.396	52.262	NA	50.808	NA	92.592	NA	NA	105.152	NA	91.84	NA	49.16	NA	52.606	100.206	44.626	NA
NON_CODING_00017	NA	116.814	107.06	102.956	118.432	101.72	330.491	258.55	261.817	227.412	784.871	284.554	220.155	233.277	590.841	227.891	249.478	303.084	NA	152.675	90.5389	296.033	138.192	178.429	242.086	220.193	219.502	277.05	318.735	266.149	863.637	511.594	413.216	618.89	207.494	202.353	210.729	183.806	200.09	202.723	774.116	409.423	514.303	401.605	672.725	410.806	543.781	267.661	385.154
MAL7P1.225	NA	307.306	193.117	NA	NA	116.211	79.158	83.63	86.295	84.4911	56.715	107.962	115.317	73.894	75.39	59.9111	182.888	106.255	121.2	147.624	NA	221.471	NA	NA	60.299	65.34	97.4956	77.6767	92.774	NA	106.641	51.26	59.272	91.36	NA	49.94	84.556	NA	64.8433	51.9756	87.648	51.2911	73.7633	45.358	87.31	87.8533	73.979	71.593	179.829
NON_CODING_00021	310.578	348.586	324.648	160.082	160.29	195.654	254.43	151.2	240.048	111.238	243.442	207.486	259.716	151.146	105.916	200.588	205.688	171.816	NA	193.14	247.12	330.4	90.102	NA	130.31	177.028	163.348	97.044	140.056	159.24	129.094	99.992	112.916	81.656	165.946	246.036	144.676	189.574	199.092	175.072	137.21	119.596	115.318	141.238	105.9	180.71	67.23	233.748	84.51
PFA0645c	160.711	NA	120.032	176.407	144.879	194.186	92.335	147.561	126.819	183.674	104.469	103.84	133.786	212.504	103.375	125.898	114.141	82.776	102.158	NA	127.22	202.955	229.861	237.721	104.869	150.242	92.344	122.189	103.329	91.3	119.314	78.458	76.871	91.197	99.333	73.016	136.182	73.849	83.507	97.1	78.312	109.902	87.878	101.285	164.12	99.534	176.421	119.568	216.872
NON_CODING_00064	311.756	NA	99.84	139.824	111.892	167.808	559.232	522.798	577.718	508.766	389.264	544.302	422.064	477.634	232.564	399.572	514.862	505.528	156.108	339.074	138.164	301.802	163.228	360.72	54.576	50.59	57.46	115.018	71.808	68.262	413.47	301.26	393.606	439.49	83.994	71.96	52.698	76.784	60.926	53.176	355.516	380.96	353.644	360.688	403.586	404.98	402.254	76.622	317.088
MAL8P1.215	NA	482.13	500.28	141.47	NA	228.04	227.67	128.75	139.43	NA	55.65	NA	137.95	172.23	241.68	NA	271.12	121.48	193.94	170.88	NA	182.45	NA	324.87	148.3	61.91	71.71	46.21	72.7	98.73	65.2	74.22	48.06	76.81	92.86	85.6	NA	119.74	59.83	NA	199.89	191.19	169.1	117.91	113.88	191.94	141.52	56.94	202.12
PF10TR005	134.222	NA	124.987	NA	155.32	126.07	136.545	178.633	144.545	129.987	99.6656	175.586	88.926	144.256	NA	336.702	160.889	108.22	NA	143.739	NA	207.474	106.716	180.536	NA	57.2367	73.598	61.284	93.0378	68.655	75.759	54.89	77.804	77.585	53.539	43.172	NA	49.262	NA	NA	NA	NA	69.265	67.367	56.846	NA	75.185	52.626	205.993
PF06TR006	149.498	237.591	251.522	114.432	207.669	103.274	86.5522	128.546	88.187	144.764	108.48	88.735	NA	121.433	77.531	53.552	116.148	104.818	185.789	145.348	103.151	271.649	NA	293.623	59.377	63.399	93.201	107.976	160.037	69.907	113.698	78.74	93.845	79.772	110.747	52.3656	NA	58.3775	45.188	46.327	141.154	68.482	78.933	66.273	105.95	69.988	95.958	44.184	91.873
PFI1340w	986.408	1274.64	779.074	883.032	846.192	793.038	1024.66	1052.58	1269.86	1161.55	1604.01	1070.63	954.583	1042.76	1201.54	1090.24	1079.65	987.869	994.505	1095.99	977.871	1030.23	991.571	999.293	1876.23	2131.48	1654.53	2016.72	1652.97	1960.72	1773.04	2017.47	1703.49	1698.38	1546.13	2120.58	1970.34	1930.4	1773.55	1981.31	1814.33	1893.77	1655.95	1644.53	1579.18	1652.79	1801.04	4467.77	1046.55
NON_CODING_00057	NA	336.937	188.49	136.397	NA	NA	70.17	59.6825	98.5925	NA	81.8333	100.875	561.202	NA	NA	59.39	91.4925	130.615	NA	226.895	138.09	293.928	NA	195.857	55.8	50.4375	NA	64.15	NA	99.945	NA	57.9175	NA	NA	49.02	108.435	66.4275	65.46	69.945	61.945	70.4425	52.21	92.3475	47.0425	70.25	101.162	75.5625	76.1375	NA
PF01TR004	241.412	NA	171.234	236.326	244.868	271.303	219.635	209.449	209.25	174.951	211.838	246.501	204.433	183.918	247.906	374.164	286.972	281.747	207.091	316.056	166.008	419.61	173.365	637.364	257.963	236.748	188.03	230.864	242.176	208.688	267.007	253.165	181.898	274.023	233.614	133.963	232.023	146.357	130.329	205.316	270.726	205.523	223.668	142.988	266.479	180.488	302.759	100.825	234.685
NON_CODING_00051	114.316	NA	217.52	105.488	202.35	167.474	181.992	123.62	108.764	66.696	157.068	123.124	103.474	86.024	212.592	195.522	193.674	206.254	160.772	413.006	131.372	368.748	198.936	271.628	132.212	233.872	153.552	174.388	128.66	206.386	127.962	116.474	149.172	127.652	139.902	232.514	144.352	166.468	194.948	146.074	102.036	130.228	110.124	141.59	96.246	116.536	126.012	430.944	135.088
PF11_0530	542.239	438.76	494.647	516.625	542.391	563.759	799.277	859.14	815.769	734.375	471.092	849.014	783.398	766.311	487.236	1161.6	789.901	784.437	658.585	708.379	617.183	788.85	632.497	819.837	481.863	504.379	495.017	464.041	571.905	521.568	622.003	575.339	586.056	570.27	493.565	552.043	482.551	494.074	537.694	492.607	588.696	596.27	571.26	626.206	641.802	599.67	576.6	1948.88	724.405
NON_CODING_00109	106.452	NA	106.494	NA	NA	117.804	218.086	246.524	160.006	203.616	219.484	269.044	256.568	176.778	111.54	148.728	260.614	235.318	216.234	348.652	112.228	263.852	135.938	319.33	59.742	80.262	92.654	57.97	87.498	71.19	246.456	179.962	146.43	244.892	103.214	78.842	77.142	87.966	77.072	70.28	265.716	245.534	233.886	146.832	253.404	187.76	230.182	247.08	284.726
PF11_0405-b	112.932	119.264	NA	129.214	121.198	107.46	216.79	275.08	230.876	252.842	421.6	225.904	202.568	226.182	368.688	745.104	190.044	307.346	193.964	286.382	197.966	244.942	155.942	283.197	490.602	1023.28	471.798	443.052	630.564	474.768	205.606	513.328	236.562	186.488	417.132	703.69	538.87	505.394	560.324	519.948	206.21	264.262	216.23	335.814	162.038	182.826	212.498	2618.93	194.646
PF13_0218a	190.844	NA	172.716	216.842	305.226	184.18	213.158	208.382	246.086	130.082	155.234	192.274	115.832	207.784	119.408	141.844	189.558	201.254	106.94	273.254	187.956	459.294	132.786	207.602	115.894	94.244	92.872	105.416	164.496	161.382	67.978	118.52	107.806	115.074	104.012	80.852	86.664	124.824	70.526	169.004	125.724	83.372	96.462	83.516	133.4	99.162	134.356	88.194	282.564
MAL1_ITS1:rRNA	213.685	320.696	229.091	138.423	132.687	178.225	158.284	142.318	125.506	178.432	136.063	183.522	262.789	170.757	139.197	86.925	220.653	120.831	NA	207.437	90.2189	245.022	NA	NA	70.947	61.515	110.73	78.01	91.05	86.588	118.777	71.365	89.776	93.557	78.345	78.819	92.182	80.168	109.728	82.679	126.842	99.222	69.367	101.242	98.744	91.552	67.442	71.97	176.232
PF14_0615a	NA	289.534	111.755	208.732	161.734	165.959	90.8787	102.643	102.623	157.318	284.793	106.852	123.547	106.514	229.282	144.673	125.345	160.953	233.837	271.464	278.37	280.089	149.194	269.602	107.531	123.066	128.188	113.286	108.523	100.308	126.341	95.9473	105.143	132.653	105.381	99.8233	124.239	85.0373	106.631	123.442	131.685	116.524	95.306	76.33	110.843	84.968	131.834	167.005	205.344
MAL11_rRNA:rRNA	134.644	122.994	102.244	168.196	125.023	NA	102.058	65.131	100.13	111.236	69.108	82.782	85.714	102.347	123.971	92.034	81.156	91.509	NA	178.21	75.832	194.133	172.495	195.895	132.017	107.891	185.497	82.97	118.669	173.039	60.707	81.636	55.747	66.59	117.625	141.956	124.015	150.504	113.861	135.798	72.385	44.965	86.16	77.809	74.368	66.939	86.446	100.436	97.7325
PF14_0494	2877.99	2549.88	2985.89	2825.57	2915.3	3014.85	2960.26	2764.03	2596.26	2619.86	2044.1	2593.83	2686	2414.91	2045.89	2415.04	2480.24	2705.9	2956.92	3396.83	2936.02	3068.32	3030.55	2994.86	2339.01	2267.36	2601.15	2473.22	2435.61	2496.26	1942.45	2103.49	2199.21	2182.17	2654.85	2404.97	2332.87	2365.57	2376.03	2438.28	2014.08	2155.91	2185.2	2317.84	2249.52	2393.35	2185.32	1878.48	2629.5
PF01TR006	NA	NA	109.678	NA	94.8311	115.004	82.518	131.245	130.294	68.768	96.961	117.382	108.472	103.656	89.538	143.508	104.422	94.935	177.625	195	99.077	227.263	NA	NA	84.62	91.524	82.553	90.011	123.222	101.891	107.075	108.909	113.177	120.184	92.106	112.389	122.132	107.289	110.55	88.194	104.809	119.879	156.198	127.979	132.08	127.771	96.912	331.819	103.232
NON_CODING_00027	106.804	182.35	191.03	102.564	152.565	91.848	87.068	111.25	96.294	76.866	78.048	110.576	68.234	61.866	NA	151.914	126.352	61.336	NA	NA	NA	277.932	NA	NA	63.146	121.756	57.702	NA	50.388	60.424	152.308	111.94	95.444	110.482	NA	71.942	150.38	53.984	123.392	80.58	109.318	71.67	75.712	116.53	NA	73.112	134.212	317.948	NA
PFL2360w	249.36	NA	112.836	102.42	113.385	177.752	120.78	115.648	89.049	146.189	165.794	111.139	129.227	96.092	147.916	182.416	132.536	114.829	202.913	270.769	97.422	219.921	100.165	181.609	135.759	129.724	110.055	110.23	109.996	128.831	122.861	92.655	117.34	85.7	81.342	153.032	114.097	136.717	138.216	151.051	109.438	146.622	105.517	105.594	118.6	107.236	136.423	153.179	72.46
NON_CODING_00074	527.242	738.612	227.468	276.502	261.142	195.768	108.48	116.718	83.138	120.432	194.626	93.16	107.86	102.042	295.13	272.614	96.15	61.23	132.414	256.734	NA	182.564	81.74	204.388	203.126	226.464	170.15	221.81	158.002	201.632	63.444	82.652	67.504	76.412	138.664	217.122	220.612	204.16	210.854	218.316	NA	89.332	66.46	117.316	55.836	99.62	99.65	482.9	169.76
MAL13P1.461	333.671	229.224	342.759	405.844	335.339	366.608	100.5	87.4218	82.6555	98.829	79.449	144.628	111.936	130.936	112.47	54.9808	111.789	148.925	614.604	375.39	401.55	641.075	347.211	515.444	189.994	165.282	218.292	185.275	173.726	236.452	114.076	73.625	88.559	117.493	226.184	245.529	185.599	210.683	232.524	235.738	103.938	67.563	99.3189	67.0325	65.8768	80.7445	68.7305	264.92	125.393
MAL5_tRNA_Arg1:tRNA	237.57	544.674	258.094	273.278	228.038	185.842	NA	105.628	90.658	58.698	90.672	128.486	139.044	121.142	71.156	73.066	94.242	101.98	145.378	162.216	80.28	229.618	161.012	267.222	100.826	95.03	50.134	129.336	106.744	99.472	67.786	76.368	95.298	74.668	99.104	75.546	83.55	92.226	67.74	89.038	84.694	60.972	73.62	95.024	133.978	82.858	159.66	120.052	NA
PF10_0189	763.455	998.869	657.771	771.519	786.427	687.104	748.273	685.448	632.96	636.695	1585.56	664.828	721.894	594.762	1754.54	987.622	610.434	731.687	713.558	816.847	761.936	848.604	672.121	816.297	1218.45	1212.61	1276.57	1325.92	1126.95	1220.49	1316.99	1260.29	1405.59	1327.96	1258.62	1422.21	1247.97	1269.49	1324.79	1350.32	1299.39	1562.36	1411.41	1480.22	1393.25	1394.35	1341.66	1171.62	662.508
NON_CODING_00009	105.396	118.538	116.234	93.554	164.426	89.198	187.016	236.166	292.692	235.89	393.686	236.958	277.828	204.894	299.686	450.514	202.098	245.072	NA	241.862	NA	218.59	NA	204.888	174.502	219.874	172.634	163.3	236.634	161.284	360.328	313.482	195.97	357.94	156.364	128.954	234.78	130.338	152.402	175.888	357.24	169.048	278.602	159.096	297.664	174.816	348.768	323.556	121.426
PFB0972w	258.84	258.248	270.494	288.376	260.384	295.906	114.905	64.85	102.614	113.285	87.1967	98.195	134.653	NA	NA	54.9675	123.68	95.668	114.844	429.204	136.006	359.685	161.036	364.608	299.914	336.634	331.424	321.334	327.862	324.112	99.618	106.948	84.63	93.9775	397.524	339.296	301.928	328.43	307.772	319.776	104.452	92.9675	51.54	80	70.162	83.3175	119.92	909.958	120.097
NON_CODING_00019	NA	NA	142.704	NA	NA	NA	132.67	130.178	116.072	208.83	290.67	77.052	76.786	205.688	237.636	121.896	149.604	128.608	266.696	242.634	NA	NA	172.27	NA	172.594	177.068	207.59	133.812	116.16	210.74	97.39	108.564	116.29	80.44	122.026	157.16	201.67	156.452	167.984	179.652	NA	128.528	127.542	113.986	108.546	83.012	164.978	718.99	183.032
PFD0390c	2255.58	2270.13	2144.99	2202.81	2135.08	2223.09	2195.42	2123.23	2059.43	1972.61	1644.45	2035.82	2165.12	1935.57	2098.05	2525.97	1924.08	2186.5	2126.47	1850.83	1934.26	1918.74	2035.58	2037.6	2817.29	3391.32	3247.62	3140.7	2860.39	3365.8	2688.12	3010.68	3642.49	3179.16	3001.74	3753.25	2801.01	3280.46	3398.69	3445.83	3035.12	3023.13	3579.74	3905.56	3717.75	3541.39	3152.66	4191.33	2493.83
PF11TR003	NA	147.187	110.659	155.349	NA	96.377	68.86	142.356	82.414	102.11	103.724	77.44	67.1789	117.235	115.708	57.215	87.811	78.513	NA	157.356	NA	173.419	NA	202.259	NA	58.5967	73.7189	57.974	61.995	69.862	71.584	53.0011	59.569	59.367	55.7344	48.062	69.83	46.1289	43.36	NA	62.1389	46.266	NA	49.665	76.757	NA	85.985	47.927	93.377
PFE0515w	770.139	489.071	563.266	615.497	608.939	753.24	632.136	623.424	516.606	545.786	346.527	563.21	576.927	507.147	296.016	580.386	537.028	557.626	734.18	684.09	637.25	621.365	601.048	640.237	508.388	634.726	539.596	544.692	571.019	519.591	454.079	405.717	354.624	385.168	623.514	519.503	517.168	501.702	525.785	518.495	398.146	339.243	365.384	328.505	379.82	348.353	441.675	615.452	467.031
PF10_0056	134.121	152.452	120.641	NA	NA	136.331	108.137	92.361	96.249	76.091	246.641	98.275	123.7	119.165	209.26	226.736	149.101	97.99	135.461	223.466	111.808	228.833	90.887	NA	107.469	177.1	119.552	167.705	154.354	143.307	113.972	117.962	119.943	93.354	113.188	174.894	143.169	135.688	166.337	149.577	118.372	124.562	95.635	121.917	128.097	130.596	92.804	275.667	142.033
NON_CODING_00022	667.148	643.173	267.482	341.022	323.392	306.332	137.088	149.668	196.144	166.888	68.802	NA	70.6433	191.64	237.89	44.074	89.516	153.988	NA	NA	87.7025	180.688	308.068	198.815	83.18	81.668	94.572	93.918	145.474	98.244	86.218	111.094	87.936	133.31	176.332	85.294	104.674	140.594	65.638	95.23	114.954	52.962	133.04	72.818	183.432	57.88	66.698	112.076	345.647
NON_CODING_00018	148.656	378.08	179.264	146.076	154.816	146.83	92.276	79.17	67.962	74.082	152.27	60.776	104.584	176.542	248.126	121.69	129.84	99.922	107.332	238.612	NA	205.94	145.504	199.49	228.216	238.448	223.104	286.38	254.434	272.5	241.508	209.722	244.644	204.958	260.822	377.298	218.754	302.192	304.43	298.04	225.314	242.6	292.844	302.824	300.502	275.622	243.064	277.884	128.26
NON_CODING_00001	953.646	1323.13	800.298	704.968	672.274	682.847	311.242	402.678	230.452	271.53	327.288	610.673	658.553	481.152	644.29	422.924	427.186	208.36	NA	212.09	119.817	213.678	175.852	362.948	278.163	201.808	277.55	212.833	313.422	284.81	228.257	152.048	172.258	241.243	249.357	220.02	209.41	256.415	239.83	194.78	229.11	178.926	193.788	182.87	186.758	223.972	139.757	376.294	501.828
MAL7P1.184	283.991	299.216	171.546	217.317	154.56	237.536	72.8511	99.05	87.9722	177.834	139.395	72.2378	86.347	NA	192.52	77.726	112.453	NA	172.168	318.844	147.126	216.176	187.586	272.177	87.802	126.118	104.807	83.636	75.243	97.858	116.344	50.331	92.577	96.115	73.704	75.101	129.455	81.247	104.305	98.443	64.576	65.946	NA	63.339	60.658	48.593	106.859	92.777	148.95
PF06TR005	153.094	284.704	182.185	175.899	170.653	128.873	61.2794	99.0053	59.6211	79.3281	76.7494	136.485	107.512	136.489	176.913	66.9918	147.489	67.5418	90.939	170.905	NA	189.744	NA	214.789	84.355	52.8433	77.0583	69.7342	80.6368	48.8483	76.6447	50.202	56.6567	71.4239	66.8089	46.8672	56.9145	47.4039	49.7479	59.2533	91.1472	77.7567	79.5965	54.8947	79.1928	76.0783	74	47.8137	151.077
NON_CODING_00048	498.016	970.495	506.858	323.516	333.873	222.138	197.01	228.532	125.568	254.888	160.828	223.784	197.94	283.63	180.126	238.052	237.926	177.045	139.13	221.538	141.127	225.604	149.85	299.756	62.352	132.378	84.07	65.582	56.672	90.412	105.104	76.778	81.002	75.718	67.012	122.476	146.544	81.8	131.414	56.416	NA	66.272	53.648	98.342	NA	98.842	131.683	269.67	157.784
PFB0973c	499.21	380.836	383.854	344.964	245.518	314.13	NA	NA	59.536	89.856	96.272	59.646	93.314	NA	NA	52.368	150.012	NA	372.814	615.536	286.462	440.792	256.98	416.758	558.46	622.146	513.522	518.306	532.492	577.442	69.372	NA	74.296	NA	536.644	694.47	540.528	630.344	670.826	643.338	NA	79.124	NA	NA	NA	75.448	58.055	825.298	112.782
NON_CODING_00076	181.938	254.77	95.308	250.606	159.094	136.98	95.18	97.448	68.0675	75.168	68.638	194.53	218.012	151.256	154.064	205.706	105.07	108.326	NA	NA	238.192	NA	NA	NA	195.904	203.978	230.148	185.212	158.83	344.892	71.16	112.588	115.706	114.684	245.698	210.564	181.658	200.908	218.158	207.128	158.78	68.266	149.392	102.312	106.786	77.038	144.038	345.842	118.114
MAL3_tRNA_Ile1:tRNA	550.29	811.39	433.61	430.33	319.21	286.55	53.52	334.51	287.12	219.64	329.62	285.18	241.03	NA	223.96	394.43	292.9	277.05	411.84	245.51	118.65	318.72	233.2	453.71	107.73	268.9	147.66	160.62	183.43	164.99	110.98	192.46	140.64	77.98	116.46	322.67	207.23	201.49	271.68	154.34	143.56	131.8	195	213.45	137.45	131.42	208.64	1147.6	135.37
PF11_0480a	172.448	NA	98.85	154.366	128.08	143.78	152.091	179.265	215.281	156.344	185.908	170.218	182.031	167.239	158.5	212.917	158.807	209.997	157.342	210.066	NA	242.665	NA	228.136	154.507	147.885	168.973	138.559	172.589	176.373	146.291	92.088	112.977	120.664	186.663	157.423	135.057	162.811	139.879	173.375	118.675	88.4173	102.183	89.37	130.086	87.6627	89.3753	150.851	115.293
MAL7P1.225-a	NA	162.707	98.015	121.81	191.428	129.827	115.728	95.7674	69.069	103.725	100.665	136.435	109.405	118.336	126.637	98.3145	114.331	80.436	108.859	195.243	154.851	240.407	121.225	240.076	135.567	116.519	113.621	96.9696	111.983	108.651	92.513	92.0985	106.179	92.829	85.9996	102.138	168.823	104.848	99.798	179.987	96.813	105.897	88.384	93.104	80.3337	95.656	84.469	103.442	89.379
MAL8P1.320	192.439	228.178	158.88	118.43	169.151	200.669	129.985	153.976	87.679	152.697	133.766	143.133	130.754	198.175	197.034	146.232	163.591	112.293	172.242	NA	100.234	239.509	136.544	190.513	84.864	89.433	82.178	113.301	102.243	94.548	173.699	96.342	107.071	136.068	89.549	86.257	127.833	96.922	77.779	86.482	130.122	100.943	121.575	114.334	195.108	119.848	124.797	131.066	143.237
NON_CODING_00105	NA	NA	NA	114.14	NA	NA	70.278	62.9767	53.5411	89.609	75.8733	NA	67.319	68.122	163.153	82.042	NA	94.0356	108.12	336.875	NA	162.458	106.764	180.9	94.299	115.665	115.676	95.998	85.058	107.05	NA	50.774	48.543	NA	72.65	145.475	69.141	104.326	99.924	90.922	NA	NA	49.838	48.011	NA	48.645	66.248	324.181	NA
PF14_0768	1097.12	1575.23	896.749	902.766	847.204	765.486	352.545	523.784	377.988	538.404	455.546	462.204	580.239	615.902	896.016	695.36	575.415	321.676	1154.31	897.43	662.094	635.711	703.223	1089.84	997.183	1234.99	895.203	927.274	950.045	1066.34	463.121	386.231	445.556	351.209	902.582	989.138	950.751	985.079	945.274	1077.27	421.499	372.618	352.065	426.424	586.755	357.725	347.693	1573.25	647.606
NON_CODING_00106	NA	192.176	143.196	NA	NA	NA	79.294	74.23	84.128	132.824	242.006	151.212	NA	166.21	163.048	828.292	183.774	NA	NA	NA	NA	164.502	NA	238.302	162.9	147.926	251.384	129.734	113.486	257.116	191.02	350.666	221.02	168.41	153.888	295.264	125.574	237.08	259.202	197.174	189.512	271.424	212.228	271.706	165.622	303.32	146.576	444.64	87.646
MAL13P1.465	1046.54	1040.68	1224.39	1098.27	1241.17	1209.06	72.7495	NA	75.106	88.241	104.424	78.8105	106.844	84.19	179.056	50.0785	151.35	85.5991	1038.26	1488.89	1032.44	1476.68	1104.18	1229.44	345.999	435.511	392.919	405.897	297.034	395.786	99.152	55.21	53.7325	90.352	582.174	583.14	376.962	453.397	471.988	430.796	97.9815	62.078	63.8695	50.7135	92.2815	63.598	104.03	891.252	294.672
NON_CODING_00015	241.39	138.368	187.53	190.544	363.608	208.806	158.576	90.032	105.54	189.12	159.9	65.636	78.128	92.64	NA	NA	96.774	140.944	281.24	494.888	216.384	285.002	256.324	371.476	74.162	92.896	47.748	55.97	85.902	95.906	88.808	126.242	90.54	120.74	76.488	NA	83.46	103.816	55.728	82.996	94.344	65.008	81.86	NA	90.328	63.718	169.62	55.78	226.09
PF14_0506a	118.379	241.43	206.514	NA	NA	146.722	133.64	111.766	110.469	72.186	127.705	177.188	146.278	93.222	81.19	186.596	160.957	88.771	154.497	197.445	90.197	298.388	NA	NA	91.625	67.168	130.128	68.835	73.524	62.344	160.526	70.822	92.024	79.912	63.415	81.847	112.889	53.014	98.208	98.369	71.403	89.514	54.26	57.817	64.412	51.77	85.09	272.118	93.84
NON_CODING_00002	NA	158.358	190.583	128.358	113.384	102.697	63.341	81.688	82.731	64.87	99.161	123.369	140.285	65.524	77.592	269.889	106.358	NA	NA	152.932	NA	269.847	NA	NA	93.09	60.539	95.1378	71	81.7022	81.5356	152.647	84.058	145.581	86.787	58.2922	82.113	75.052	82.387	76.838	80.4867	114.508	131.114	113.108	170.824	62.251	130.324	96.494	217.378	90.154
NON_CODING_00097	118.87	160.54	NA	257.985	151.285	115.255	60.09	87.995	93.54	64.185	54.755	95.215	128.105	90.625	126.065	269.55	55.82	NA	NA	256.015	78.825	416.175	112.545	294.025	463.73	685.51	506.84	421.445	340.885	519.05	138.94	151.74	212.765	96.515	466.86	521.615	371.6	486.935	522.685	606.52	110.71	154.97	130.055	211.145	130.05	126.91	117.31	882.95	94.82
MAL8P1.209	3254.72	3591.03	2517.51	3118.12	2643.22	2298.41	1930.8	2392.53	2004.58	2577.22	2909.53	2181.53	2266.75	2701.66	3591.25	3756.29	2324.3	2116.11	1769.07	1837.27	1688.02	2160.84	2164.87	2753.92	4297.41	4682.17	4911.1	4394.82	3519.09	4997.82	3496.58	3428.96	3681.41	2999.3	4213.33	5791.2	4292.73	5391.36	5396.63	4856.77	3255.3	3459.24	3552.55	4165.88	2808.67	3702.66	2954.23	7595.79	2352.69
PFF0847w	241.096	448.842	220.203	177.039	181.88	146.142	78.308	89.9389	NA	104.359	132.711	77.904	148.802	152.714	278.067	61.581	134.218	73.0867	129.696	251.652	78.801	NA	222.358	304.683	85.7488	92.777	74.8256	79.5844	93.82	74.288	159.249	82.316	85.477	77.965	97.0056	46.477	166.284	54.496	106.837	62.148	91.93	57.279	61.067	47.575	59.713	69.745	82.313	65.2967	189.998
MAL7_ITS1:rRNA	720.071	559.089	683.971	771.318	667.66	731.776	724.057	673.902	622.606	786.851	682.584	751.993	637.778	598.435	427.544	123.702	697.385	717.95	214.604	491.068	257.078	586.157	367.845	548.493	140.924	71.536	104.752	49.749	128.751	96.41	218.942	163.398	170.291	250.575	167.308	87.5778	128.872	85.969	80.861	94.664	241.973	159.521	191.26	146.6	206.158	201.724	192.146	50.6111	712.413
PFL2555w	155.7	205.088	164.621	177.532	158.195	134.976	1133.57	1064.14	1132.44	1018.03	405.883	1103.32	1108.99	1097.89	402.603	980.082	1178.92	1210.67	166.825	286.138	117.386	241.27	130.436	276.717	109.176	68.1025	70.78	67.963	65.39	59.6	1083.5	932.235	1005.88	1149.92	107.087	58.7935	69.0515	61.783	58.613	81.621	1052.37	1096.92	1022.47	927.428	1072.77	1003.96	1072.7	44.6065	1329.42
PF13TR001	429.284	368.028	787.038	743.818	922.464	702.7	623.93	581.078	499.5	471.028	470.852	711.612	423.734	707.868	258.574	440.596	577.21	509.52	749.842	834.023	908.236	1351.81	689.916	556.047	199.326	100.57	144.01	226.772	258.856	233.16	224.216	118.304	184.16	255.836	219.84	76.344	154.262	114.302	127.508	157.602	204.356	124.478	139.73	130.166	222.75	173.746	163.944	66.354	584.896
1400.pre-tRNA-Gln-1:tRNA	1964.61	2152.6	1198.53	1324.53	1135.93	1151.43	967.984	1108.93	495.664	918.728	1018.67	957.776	988.046	1002.6	865.152	99.568	869.308	1262.65	1560.65	1614.56	1479.39	1720.17	1670.93	1876.71	937.688	488.048	596.282	441.606	776.864	722.684	1156.68	654.732	373.154	648.63	806.466	377.944	875.406	514.154	659.572	797.774	1487.81	908.632	915.114	439.448	962.968	594.586	662.864	207.334	574.162
NON_CODING_00003	1108.61	695.714	917.602	984.104	1066.58	1151.11	1678.79	1976.81	1546.17	1808.48	806.15	2168.31	1786.7	2094.64	543.848	997.058	1681.69	1854.41	1610.55	1575.52	1540.92	1898.99	1516.57	1647.18	158.75	155.382	135.382	111.05	225.238	189.098	783.28	543.812	477.982	663.078	169.952	118.236	185.812	134.996	162.834	138.836	730.48	467.014	600.832	402.68	724.884	461.372	666.86	305.418	1601.36
MAL13_tRNA_Arg2:tRNA	880.728	552.072	534.922	584.592	640.846	572.5	582.85	1269.18	1400.21	1283.77	877.854	1748.23	1220.55	1403.13	442.068	382.378	1400.98	1196.3	1504.84	787.705	809.892	703.192	949.344	882.02	332.272	271.222	264.444	215.068	379.07	349.414	539.532	457.106	420.046	563.998	359.004	208.222	358.32	235.906	252.51	401.942	544.564	396.942	888.336	411.716	543.26	332.416	635.61	262.12	687.69
PF12TR015	2476.82	1781.46	1745.86	1834.04	2008.66	2137.54	3307.01	3136.82	3295.05	3168	4827.09	3769.17	3527.73	3304.65	5489.82	1930.86	3587.89	3729.19	3201.81	3200.16	2766.01	3782.86	2769.74	2571.7	2407.12	1832.95	1515.02	1144.71	2222.93	1783.11	2913	2010.38	1119.3	1998.02	1800.49	912.971	2289.48	1377.22	1745.15	1624.51	2690.56	1650.47	1863.2	974.073	2043.94	1128.11	1954.21	325.544	4065.94
PF12TR012	167.736	159.674	171.246	140.433	193.605	215.206	274.047	313.463	241.936	259.681	225.544	360.791	300.619	276.041	192.929	375.581	314.475	296.978	239.833	257.403	196.61	360.997	166.496	324.03	67.824	70.878	60.648	104.113	146.527	102.06	188.045	121.442	106.453	165.515	86.017	69.638	81.704	117.266	78.64	63.718	201.324	142.079	198.615	125.136	192.044	146.38	930.748	73.995	276.43
NON_CODING_00031	2555.53	1911.55	1808.37	1842.69	2012.62	2195.97	3456.09	3741.44	3363.08	3487.02	4601.27	4057.72	3777.51	3543.39	5749.33	2126.7	3686.61	3804.99	3246.41	3334.57	2688.34	3720.21	2856.09	2764.71	2519.41	1945.52	1588.36	1279.96	2353.35	1825.92	2816.64	2139.22	1191.17	2121.34	1934.92	1004.93	2487.33	1411.17	1862.65	1772.21	2772.78	1817.72	1992.26	1026.83	2145.37	1176.15	2092.89	416.358	4169.5
NON_CODING_00035	2578.23	1782.87	2868.63	1954.97	2476.85	2144.69	2621.69	3109.78	1754.89	2113.74	3443.09	3054.51	2712.5	2319.85	4552.22	2190.81	2790.92	2621.11	3588.8	4006.08	2750.72	3495.68	3139.02	2899.82	2574.34	1973.58	1889.38	1980.35	2350.33	1743.3	2646.25	2053.95	1188.92	1974.45	1985.87	1381.66	2636.59	1717.43	2003.16	1703.08	2797.4	1908.7	1766.61	1151.01	2041.42	1000.37	2012.21	320.182	2758.45
PF13_0012a	1446.9	1174.26	1415.21	1522.67	1590.91	1704.35	2253.19	2309.78	2216.56	2022.68	665.879	2199.3	2212.63	2064.65	767.678	1978.44	2255.11	2252.63	1484.78	1748.36	1361.97	1834.76	1523.83	1826.19	722.874	646.182	770.655	915.197	802.822	619.114	1666.18	1290.6	1301.92	1498.82	905.265	615.105	683.893	666.816	611.719	567.122	1550.27	1159.65	1411.29	1188.31	1411.67	1226.58	1446.02	521.485	2300.22
PFB0888w-b	842.462	621.641	827.391	872.641	901.399	884.197	871.145	935.862	923.982	813.663	385.63	978.404	924.051	835.934	301.76	1244.66	989.217	827.677	799.799	1093.01	890.947	1246.18	871.678	1069.87	524.68	344.435	464.674	430.823	483.962	434.351	668.091	557.232	609.283	719.717	521.153	277.829	470.841	366.435	357.787	407.321	571.278	553.38	538.575	477.727	574.316	563.378	661.418	134.448	749.291
MAL13_tRNA_Gly1:tRNA	746.088	921.562	587.142	541.622	513.56	451.066	537.176	494.758	593.158	539.102	657.882	686.182	525.068	722.612	412.432	195.578	638.826	649.092	525.942	823.958	784.486	851.914	842.304	570.874	606	463.514	364.142	339.866	600.596	470.78	558.174	508.708	376.932	598.826	642.182	191.7	688.07	342.714	335.628	528.726	616.192	458.308	481.44	336.39	513.126	359.124	664.742	251.322	360.436
PFL1526c	682.755	481.01	763.053	694.284	634.679	795.699	1049.43	1095.74	1030.38	824.384	365.563	990.602	1193.9	882.823	583.932	917.848	1096.38	1159.69	674.641	959.809	804.223	1205.16	785.413	1142.42	376.865	305.867	444.72	591.948	330.872	320.333	566.3	431.178	512.15	542.448	554.71	292.853	372.305	321.307	334.737	324.785	527.789	550.699	496.375	420.128	541.935	476.391	506.791	221.327	1040.21
PFI0823w	793.232	650.296	1019.87	945.13	844.132	945.006	1049.97	1352.31	1144.18	1028.36	449.288	1622.72	1447.38	1286.94	522.384	2461.55	1414.68	1229.75	1301.08	1124.14	974.012	1287.44	972.658	1211.95	283.564	205.546	268.832	303.336	252.592	226.104	749.174	549.216	542.886	759.234	297.858	262.818	218.468	294.158	302.638	229.838	860.57	579.042	732.394	516.296	804.518	604.58	722.324	314.564	1250.13
PFB0090c	543.95	842.779	341.95	378.768	428.597	302.366	3094.32	2995.87	3044.49	2943.77	1733.49	2854.22	2978.37	2911.73	2035.69	2623.32	3027.49	3306.39	246.729	358.484	303.889	431.094	333.959	382.034	117.974	107.358	110.609	121.551	123.678	112.714	2502.95	2283.61	2413.24	2379.58	115.98	73.9112	114.341	95.4433	80.3098	97.5057	2235.27	2634.45	2250.87	2186.18	2282.17	2330.54	2354.44	100.648	3065.67
NON_CODING_00100	1511.38	1394.77	1358.32	1489.96	1275.75	1093.35	904.832	836.344	798.214	940.254	700.704	923.652	823.248	877.22	389.722	234.57	1034.55	677.104	827.052	1315.36	973.416	1440.96	884.722	1214.5	921.19	725.58	761.928	1109.68	858.618	813.376	617.284	568.898	631.028	699.154	895.446	464.956	906.252	730.068	643.346	792.082	622.36	550.436	586.546	539.572	562.018	618.186	824.098	152.09	872.384
NON_CODING_00058	1369.42	1441.84	1642.71	1428.26	1745.59	1543.93	699.297	671.549	692.45	636.468	780.121	758.566	690.966	682.984	782.474	190.826	754.582	688.357	2114.96	2239.61	1916.07	2283.21	1740.92	1650.07	913.513	760.237	767.686	596.727	1074.14	971.988	619.58	470.507	348.219	475.112	824.864	442.228	871.841	612.392	720.522	843.099	507.487	246.834	342.047	250.154	380.933	237.777	486.534	752.191	797.294
PF11_0368a	2639.18	2475.24	2700.71	2835.55	2552.95	2617.22	3499.98	3324.69	3302.38	3046.85	1504.41	3179.4	3317.3	3363.45	1812.39	4630	3303.52	3430.43	2693.81	2791.64	2348.52	2185.52	2463.55	2667.45	1785.41	1528.16	1961.11	2576.85	1768.13	1528.3	2649.57	2801.72	2472.02	2916.13	2007.68	1166.62	1837.92	1374.08	1413.41	1663.13	2619.24	2497.21	2528.35	2406.7	2547.43	2536.35	3006.41	356.301	3316.33
PF08_0134	1167.71	1384.28	1840.78	1526.98	1626.19	1454.07	1311.63	1808.9	2026.98	2433.75	1137.38	2317.11	1940.37	2350	793.791	2897.89	1934.17	1622.33	1760.62	1695.68	1738.14	1956.17	1385.99	1701.12	1124.15	712.594	1012.06	868.318	1132.99	1021.34	1299.68	1211.21	1419.65	1582.8	929.63	681.379	1046.3	1107.78	982.039	992.35	1444.04	1251.54	1202.09	1236.03	1276.24	1411.25	1427.86	513.079	1484.6
PFC0886w	2292.24	3452.4	3637.49	3413.21	3358.98	2858.47	3198.57	3194.69	3315.06	3550.51	1933.82	3435.35	3519.88	3982.96	1886.37	3662.17	3641.76	3162.87	3449.92	3100.41	3460.04	3570.22	2621.6	3366.59	2291.03	1616.67	1708.44	2316.79	2220.81	1748.95	3725.73	3696.34	3045.86	3966.94	1759.34	1227.48	2251.51	1879.65	1968.23	1927.09	4062.67	3409.25	3210.28	2893.42	3482.2	2966.69	3898.47	420.578	3176.36
PFF0630c	1000.2	652.359	842.208	697.011	722.562	810.231	952.867	1230.8	1301.65	1047.35	480.555	954.307	1120.45	882.854	690.103	551.889	1005.17	1553.3	1032.45	1009.85	817.917	1060.81	1049.08	1145.61	212.141	245.787	247.673	236.714	184.534	223.191	562.537	589.856	508.426	690.456	296.594	250.905	221.292	259.839	271.363	226.527	648.496	598.59	565.002	471.635	579.493	492.882	557.661	256.857	767.567
PFB0075c	236.271	689.374	352.059	407.213	382.778	190.798	2751.52	2349.94	2405.25	2269.63	1403.07	2389.33	2610.63	2122.07	1239.47	2368.55	2373.21	2431.29	330.369	335.853	235.58	383.278	283.163	400.696	169.986	145.651	126.35	87.759	79.473	105.933	1480.91	1322.71	1601.02	1451.12	102.194	86.684	159.782	109.174	113.567	131.55	1488.55	1876.37	1525.28	1670.83	1544.97	1863.84	1444.96	88.065	2835.87
PF14_0488	1197.35	1369.98	1581.87	1486.77	1482.98	1412.69	1804.55	1841.97	2005.78	1693.07	1196.99	1619.21	1694.95	1534.24	1033.51	1049.22	1684.74	1693.65	1586.44	1772.92	1583.77	1641.63	1375.53	1558.09	1169.02	793.465	1023.26	1500.23	1005.23	941.81	1737.79	1847.59	2247.45	1926.9	1141.63	877.942	1193.53	1062.01	925.388	1053.2	1932.96	2779.75	1918.63	2074.64	1974.71	2696.43	2034.97	435.142	1687.33
PF11_0511	5098.9	4200.85	3947.63	4746.31	4242.49	4723.09	6280.02	6146.04	5332.9	5324.71	2302.32	5304.13	5449.34	5557.17	3247.96	3711.4	5506.55	5959.93	3981.97	3786.82	3962.91	4122.83	4544.25	5055.57	505.784	459.939	582.009	521.717	416.596	434.325	1974.99	2101.83	1925.86	2218.17	544.068	607.303	551.113	642.472	533.562	487.92	1945.2	2291.05	2318.89	1850.97	2107.07	2469.37	2199.7	632.006	5646.35
PF05TR001	120.646	157.423	108.328	110.129	252.845	143.6	214.646	260.332	311.1	212.88	290.428	335.088	293.678	213.291	177.995	277.097	274.524	235.034	118.581	210.014	212.642	410.792	3843.08	191.861	159.313	81.588	114.072	105.522	124.2	106.319	314.232	240.46	341.645	343.992	104.087	91.742	110.282	121.172	122.492	187.172	378.188	360.503	336.175	291.637	378.786	382.315	348.565	74.645	212.256
PF14_0366	3082.19	3208.01	3909.12	3548.99	3789.79	3589.6	3152.29	3945.61	4294.35	4168.64	2402.71	3546.49	3610.8	3960.45	2380.3	2271.82	4168.56	3455.69	2961.57	3044.32	3542.35	3640.67	3189.14	3765.79	1964.3	1524.74	1651.71	1947.72	1927.17	1596.47	3593.32	3667.65	4090.46	3752.78	1695.17	1269.24	2069.36	1669.78	1468.14	1629.75	3540.57	3865.27	3312.14	3208.31	3208.02	3396.82	3648.98	641.165	3011.95
MAL7_tRNA_Asp1:tRNA	1040.1	929.482	714.91	811.134	669.936	834.042	537.97	533.52	644.514	657.288	529.102	562.278	581.256	547.158	387.248	104.61	706.384	734.69	574.678	1314.46	908.538	1045.82	994.7	788.072	744.106	795.556	514.1	549.476	696.214	565.96	1002.9	790.37	622.484	756.782	825.996	315.874	800.274	477.012	538.244	708.324	840.966	588.726	655.542	626.83	562.004	507.788	915.656	321.096	605.886
PF13_0217	592.565	687.639	579.284	542.918	513.347	555.502	804.719	722.115	646.633	495.076	334.6	575.455	602.421	519.053	578.41	228.827	561.948	641.87	626.694	670.671	517.627	714.209	628.1	647.76	237.018	172.136	442.856	486.203	224.124	218.567	434.255	419.569	464.11	506.512	237.117	223.756	239.962	233.449	226.66	221.479	381.063	487.885	520.538	447.783	583.512	490.849	486.75	122.705	572.066
PF10_0016	4395.7	4222.4	4166.02	4372.14	4078.79	4409.36	3995.4	4587.45	4117.88	3565.42	2062.15	3082.74	4181.3	3873.24	3767.68	4325.93	4222.28	4610.48	4152.29	3995.55	3850.59	4747.65	4311.68	4682.66	900.981	873.491	1058.86	1044.62	953.393	903.323	2406.1	2620.95	3200.15	2807.6	1078.57	930.661	944.433	979.348	1006.71	920.19	2381.96	2596.81	2563.92	2606.11	2704.79	2301.41	2654.28	813.741	4326.12
PF14_0645	1377.74	1021.3	1406.87	1335.53	1373.88	1440.64	1649.67	1894.33	1835.04	1635.42	997.385	2134.62	1942.99	1899.98	1075.56	2005.9	1902.89	2136.16	2014.38	2022.82	1674.06	2255.79	1643.16	1915.14	1416.58	780.546	826.736	831.956	847.989	794.251	1337.43	1051.5	953.091	1241.68	866.643	738.953	1417.34	964.811	898.08	851.312	1374.64	1636.3	1136.35	996.378	1236.07	909.128	1234	479.076	1509.54
PFC0911c	698.866	563.384	710.625	702.098	759.408	849.908	1090.96	1536.02	1672.35	1389.24	943.053	1506.08	1345.12	1415.8	885.529	1745.61	1650.04	1410.04	826.715	933.572	839.256	1133.5	762.27	1064.48	751.056	607.822	620.784	707.76	712.044	602.015	1338.44	1359.17	1476.78	1474.06	653.731	425.663	745.826	484.916	476.642	600.473	1233.12	1169.23	1205.69	1110.33	1114.52	1243.7	1377.28	535.356	1343.06
PFB0100c	1309.99	1661.32	1358.32	1321.07	1298.92	1115.59	14932.5	13715.6	15002	15592.6	15759.1	14068.6	14104.1	15826.8	13940.8	15786.2	14554	14134.6	905.572	1064.68	856.46	1118.31	924.485	1160	450.214	437.87	369.455	459.254	400.143	392.101	11613.6	12480.7	11912	12236.8	437.609	435.744	478.53	521.524	404.215	425.53	11816.8	12591.7	12361.8	11850.6	11602	13418.3	12888.6	506.945	14575.2
PF14_0787	711.887	433.223	591.143	598.195	659.288	776.177	1062.66	1231.69	1191.12	1001.88	753.683	1274.3	1214.07	1036.24	909.84	922.996	1161.22	1406.06	871.919	970.202	767.628	1053.17	805.63	959.404	643.04	540.381	608.674	601.771	645.238	587.2	1196.94	1036.78	1057.01	1230.27	683.059	493.517	654.734	547.772	577.037	573.259	1116.69	1265.98	1092.29	937.833	1203.55	1042.16	1243.26	474.078	1138.53
PF11_0454	6430.63	4912.74	5625.86	5385.22	5539.74	6011.37	7926.26	8836.82	7348.56	6332.99	4533.04	8533.68	7881.59	7302.11	5591.2	5560.54	7784.57	8386.88	7727.44	6875.61	6702.19	6994.63	7820.51	6798.26	5560.83	5117.76	4617.81	4928.7	5567.43	4670.81	6285.94	6000.69	4227.85	6104.51	4927.78	2814.67	5770.35	3513.29	3710.95	4745.18	6862.87	3676.31	5566.72	3460.43	6066.3	2871.3	6367.7	459.617	7732.59
PF10_0109	3464.29	3080.16	3543.75	3555.78	3985.29	3621.71	3387.87	3116.38	3101.78	3264.22	2354.47	3667.62	3457.24	4110.62	1821.75	2688.12	4076.56	2709.29	3590.74	4306.62	4060.93	4475.27	3738.17	3929.77	2240.92	1512.92	1617.02	1489.07	2539.51	1958.11	2037.54	1750.29	1317.26	2048.46	1793.44	887.226	2237.3	1367.7	1281.52	1902.19	2142.24	1280.23	1582.13	1386	1670.75	1467.17	2003.54	1214.09	2593.05
NON_CODING_00044	4065.42	3705.22	4386.92	4370.68	4516.67	4243.53	3892.14	4569.29	4936.67	4578.01	5275.63	5040.92	4666.46	4577.67	3461.42	1020.81	4945.17	4167.67	5759.54	4997.71	5302.02	5936.57	5085.43	4725.26	3439.2	2736.71	2774.63	1991.79	3556.78	3202.31	2387.94	2288.25	1602.95	2413.41	3022.16	2102.95	3345.07	2573.02	3023.11	3031.95	2267.38	1695.32	2250.37	1591.17	2162.86	1379.02	2494.4	1545.91	3261.94
PF04TR001	861.81	895.743	1158.73	1200.46	1181.43	1026.1	793.05	1031.74	1116.87	876.5	550.761	997.53	968.748	1253.17	543.777	649.856	1079.9	1049.36	1378.72	1201.69	1206.84	1262.2	1080.01	1144.16	545.344	363.952	383.094	658.217	511.957	412.914	665.567	619.64	627.822	716.747	448.158	322.58	510.948	370.627	359.132	395.177	758.548	598.523	695.123	577.116	695.712	535.253	687.301	402.125	741.753
PF14_0300	1715.15	1712.24	1996.29	2007.82	2065.94	1957.44	2035.85	1791.85	2066.7	1697.74	1036.53	1713.85	1773.63	1739.1	927.519	1016.41	1843.99	1827.64	1680.72	1938.54	1759.44	1926.43	1726.33	2028.04	937.073	679.508	835.687	930.485	768.374	721.117	1616.63	1670.76	1994.63	1882.05	922.928	673.138	933.268	775.038	668.155	721.219	1624.2	1989.88	1769.35	1824.09	1785.94	2133.85	1862.19	1018.45	1841.39
PFF0060w	394.268	523.428	316.45	356.964	297.313	262.494	483.539	548.93	417.244	506.773	241.444	556.426	569.775	572.117	282.361	593.18	549.361	404.601	351.867	409.859	356.942	472.751	440.384	552.233	101.329	74.908	108.038	98.033	85.87	83.788	191.071	144.037	204.243	185.852	75.555	86.866	121.859	71.371	99.047	82.527	176.512	157.224	160.303	224.423	138.292	158.176	169.433	162.679	548.947
NON_CODING_00041	1212.52	904.19	1189.01	1103.56	1201.32	1281.72	1059.87	982.126	1082.92	1097.84	314.938	1089.76	976.696	880.892	177.97	1035.78	1004.2	939.318	1250.51	1393.92	1300.29	1506.3	1287.07	1464.94	230.74	145.118	184.56	178.026	254.368	188.118	475.028	412.556	507.874	628.81	250.02	149.536	317.062	189.88	196.96	220.108	457.504	573.332	481.112	447.752	565.262	584.266	627.72	311.838	1183.87
PF10_0073a	1307.21	924.3	1331.1	1431.5	1370.1	1458.51	1474.61	1697.83	1653.22	1529.54	832.665	1494.41	1675.07	1511.62	798.723	701.246	1454.17	1858.74	1914.17	1476.31	1427.18	1494.05	1476.76	1546.28	1008.21	775.747	1048.1	1118.13	890.247	829.946	1206.12	938.242	957.494	1133.47	1174.58	838.766	1002.9	997.537	1013.27	866.126	1157.69	1263.45	1201.2	1053.55	1273.8	1054.41	1191.12	372.36	1191.62
PF14_0186	1516.79	1505.31	2052.65	1837.4	1885.76	1757.6	1965.49	2031.26	1924.39	1996.58	810.938	2023.2	2087.76	2032.38	658.033	1293.33	2504.04	1963.92	1612.85	1591.9	1608.4	1827.19	1637.83	1772.47	407.733	357.204	439.353	435.693	369.155	401.424	892.619	859.964	1060.54	1024.35	422.871	446.941	422.768	448.334	433.689	393.226	924.477	1168.3	1082.9	1116.02	1079.83	1187.19	1024.76	777.843	1619.08
PFI0086w	1810.2	1536.72	1682.56	1706.33	1649.46	1814.73	2523.46	2284.84	2180.25	1980.53	677.784	2165.76	2279.07	1961.84	814.056	1203.43	2169.85	2173.3	1988.88	1782.06	1910.99	2044.75	1945.08	2167.01	491.052	515.106	587.602	516.178	533.587	491.846	1444.21	1381.35	1437.91	1526.22	560.269	598.971	491.199	586.112	550.668	485.843	1415.97	1589.48	1493.74	1562.4	1583.21	1686.48	1526.64	846.865	2375.3
PF14_0783	2458.03	2086.73	2448.34	2562.28	2455.56	2705.96	2811.55	2961.04	3291.12	2824.13	1501.76	3075.3	3254.91	3017.68	2234.19	3854.28	3133.88	3493.98	2540.56	2446.13	2365.47	2902.98	2380.03	2994.3	995.631	797.712	966.489	1120.64	987.441	893.871	2487.66	2110.68	2268.93	2196.22	1059.88	847.497	992.442	1047.29	935.178	886.301	2255.08	2137.21	2226.09	2057.33	2329.78	1768.08	2336.21	751.237	2335.3
PFE0795c	2185.32	2261.33	2667.98	2436.04	2538	2407.41	2518.01	2846.38	3162.39	2822.3	1427.68	2628.22	2582.46	2546.55	1220.35	1957.35	2732.54	2464.94	2439.82	2967.81	2483.96	2702.55	2386.9	2589.07	1093.04	976.968	1163.22	1193.09	1136.87	1121.91	2144.69	2145.09	2870.16	2353.47	1234.2	964.706	1097.12	1018.47	997.939	1125.78	2141.15	2531.56	2460.47	2576.08	2301.33	2901.89	2276.01	700.075	2633.16
MAL7P1.340	2414.04	2166.03	2589.31	2574.47	2560.07	2544.29	2297.42	3700.38	3588.61	3328.51	2102.47	3506.47	3170.24	3513.2	1899.25	1333.33	3354.01	3185.14	2780.55	2425.9	2720.48	2597.62	2584.61	2736.64	1917.63	1311.1	1624.5	1789.77	1753.3	1619.16	2528.45	2431.32	2759.81	2707.77	1701.66	1269.45	1960.3	1624.6	1561.08	1669.66	2486.46	2866.85	2573.79	2349.35	2496.87	2412.35	2678.75	789.513	2818.79
PF11_0058	2158.88	2285.88	2587.85	2543.38	2397.1	2334.83	1578.66	1700.25	1937.28	1772.66	1063.11	1671.36	1815.67	1848.74	1179.88	1012.93	1925.4	1626.37	1955.66	2077.49	2047.66	2221.71	2029.43	2395.32	830.397	550.854	734.648	817.658	742.222	667.973	1082.01	958.89	1198.06	1133	732.685	621.8	814.734	920.728	702.01	641.306	1085.42	1118.96	1103.41	1079.05	1009.87	1124.39	1078.02	417.858	1921.12
NON_CODING_00102	3937.14	4378.34	5480.55	4976.69	5520.34	4468.29	5533.15	5758.27	7334.3	6067.57	3486.74	5578.2	4969.67	5967.39	2338.15	1050.85	5578.5	4718.71	4736.09	4591.12	5069.69	4590.17	4175.66	4017.74	3323.73	2480.76	2857.96	4647.29	3508.9	3326.24	4151.67	5315.59	5673.23	5479.7	3089.25	1794.74	3359.62	2219.41	2619.32	3359.78	4177.18	4356.87	4488.84	4934.64	4604.46	5480.96	5729.17	1909.68	4116.9
PFA0565c	305.306	352.202	352.347	342.83	363.339	410.265	573.932	526.982	432.698	366.621	187.23	462.774	450.336	408.722	204.709	482.934	482.967	520.248	409.713	608.67	310.897	639.715	407.255	620.241	121.418	111.856	141.477	140.802	157.146	131.653	246.044	171.033	226.128	226.05	145.407	157.183	119.988	147.91	127.143	125.992	226.412	180.053	208.245	181.735	206.085	197.728	189.428	242.491	451.559
MAL13P1.82	2521.22	2641.18	2696.17	2651.21	2765.95	2765.31	3052.32	3317.26	3721.77	3125.53	1928.17	3268.29	3224.29	3283.81	2173.71	3493.48	3387.84	3311.13	2828.28	2473.96	3055.73	2876.76	2667.38	2686.34	2097.83	1872.76	1876.83	2233.05	2201.49	1942.82	3379.38	3154.02	2947.26	3055.01	2080.86	1153.8	2107.12	1342.45	1420.09	1777.38	3103.95	2070.79	2288.2	2070.17	2590.77	1910.66	3035.58	874.849	3073.89
1396.pre-tRNA-Pro-1:rRNA	396.202	394.344	326.274	336.15	279.372	345.804	290.906	537.07	429.606	484.27	960.544	575.32	470.04	600.782	976.578	358.7	494.916	527.558	759.616	522.49	464.668	681.16	488.406	920.443	249.004	188.132	179.846	134.312	253.198	164.772	367.846	158.954	244.408	268.81	150.718	125.228	244.042	129.166	154.262	203.954	282.456	194.794	267.206	170.964	237.326	142.754	198.578	380.334	595.854
PF10_0215	1350.71	1302	1434.97	1424.96	1468.29	1461	1573.49	1623.52	1581.94	1400.54	853.808	1335.57	1519.45	1308.38	974.915	1056.25	1449.83	1416.57	1315.31	1566	1443.54	1424.24	1513.65	1594.63	492.358	408.228	482.361	469.33	467.605	450.495	982.634	863.427	948.37	995.288	495.38	426.773	502.238	411.336	449.319	451.046	974.665	942.951	942.711	851.942	1012.66	913.579	989.947	443.275	1302.58
PFL2245w	2231.16	1904.93	2284.8	2350.64	2281.76	2365.46	2648.41	2509.49	2531.48	2006.59	850.502	1905.62	2302.79	1984.36	1288.68	1615.77	2215.5	2573.91	2128.9	2259.83	2033.21	2242.41	2192.05	2354.35	771.875	754.848	923.03	1206.01	779.555	744.098	1979.78	1843.59	2297.84	2050.05	985.115	719.67	778.545	728.194	732.128	737.833	1732.06	1870.89	1806.36	1931.84	1929.67	1984.05	2012.8	783.322	2154.33
PF11_0036	1521.27	1179.43	1359.34	1362.02	1563.93	1621.39	1376.95	1277.72	1073.3	805.578	370.562	910.848	1173.32	820.795	560.611	422.065	986.442	1202.27	1056.25	1492.89	1080.04	1407.31	1222.15	1321.51	437.839	415.027	555.403	677.615	405.856	447.841	533.165	492.515	722.403	660.187	635.273	430.464	420.787	430.16	440.497	494.964	550.26	572.408	604.28	582.277	666.428	589.229	607.062	515.356	1299.52
PF14_0604a	234.727	238.972	227.637	268.233	291.727	273.211	439.793	490.693	402.977	321.303	122.794	415.003	396.126	338.614	146.2	188.56	409.882	404.952	303.078	358.581	298.513	573.124	364.331	477.099	186.176	136.779	113.576	126.587	121.007	126.405	253.149	213.975	204.399	255.559	129.875	114.445	160.917	114.628	111.776	141.996	288.43	267.208	218.902	187.565	259.181	193.016	257.861	144.243	251.146
PFC0912w	2476.65	2242.46	2785.84	2686.19	2803.68	2707.71	2972.37	3344.5	3863.98	3545.5	2039.57	3524.49	3450.88	3658.1	1773.73	3074.52	3859.86	3135.68	2549.99	2532.64	2919.33	2795.71	2628.24	2889.69	2521.11	2097.82	2407.73	2673.62	2709.65	2430.78	3985.09	3840.44	3844.27	4018.37	2501.49	2161.25	2556.08	2743.14	2453.92	2358.87	4017.39	3946.42	3844.27	3915.97	3773.42	3956.3	3965.71	865.916	3336.74
PF11_0050	1275.92	1024.7	1382.43	1259.41	1357.26	1322.21	924.902	1003.82	1389.63	1049.42	1097.43	1099.67	973.072	1116.59	586.086	475.866	1108.11	972.11	1532.96	1695.5	1706.74	1588.5	1539.15	1403.43	979.992	730.124	882.612	707.234	1011.86	875.082	840.258	868.008	882.522	1060.01	909.406	518.1	942.6	681.942	655.166	893.976	953.728	714.594	865.862	704.262	882.196	901.696	1064.54	377.954	1416.81
PF10TR011	842.717	691.461	833.488	788.489	865.712	837.554	464.047	547.301	522.971	454.897	296.179	571.379	563.956	444.234	303.529	383.72	576.614	511.039	651.029	989.004	745.133	1077.28	795.753	988.676	362.029	306.212	335.296	241.157	290.198	289.944	277.471	213.628	243.519	314.422	294.502	197.868	406.895	252.629	248.365	300.98	291.488	286.695	237.574	240.544	265.977	270.075	305.52	120.993	598.834
PF10_0153a	1059.61	885.722	1146.7	1127.62	1210.24	1469.8	1751.41	1749.1	1592.69	1463.24	900.104	1553.26	1616.35	1441.89	1358.79	1153.37	1518.42	1438.78	1133.57	1312.8	1280.17	1172.26	1213.66	1409.59	503.33	372.81	432.262	542.062	366.948	356.854	1051.29	867.466	1039.68	1001.74	451.148	415.178	534.75	436.441	410.77	396.952	1045.19	1564.23	957.513	945.29	1037.79	1145.53	1031.46	675.992	1281.23
PFL0435w	1359.76	1442.34	1685.46	1395.64	1597.41	1461.41	1775.37	1814.81	1939.61	1918.67	1201.19	2105.59	1768.26	2009.69	1103.16	1592.42	1979.53	1796.79	1826.39	1758.69	1818.42	1940.91	1753.23	1750.07	723.019	542.736	607.526	653.777	669.964	634.343	1080.29	1034.68	1058.45	1152.48	671.571	540.572	742.377	564.218	575.311	648.432	1101.07	1127.3	1013.46	927.846	1041.37	1074.61	1137.22	680.785	1575.58
PFD0669c	2224.45	1705.14	1976.94	2039.25	2167.28	2293.35	1992.48	2447.44	2512.55	2351.89	831.494	2526.4	2370.52	2481.88	792.411	2654.07	2740.29	2252.31	2043.05	2203.44	2272.4	2494.78	2303.31	2508.75	1286.48	950.181	1037.83	981.894	1241.6	1329.49	1699.55	1616.82	1465.26	1784.23	1163.36	789.733	1275.7	1006.02	983.525	993.247	1734.22	1464.59	1757.18	1297.7	1658.98	1445.95	1732.01	757.392	2051.62
PFC0270w	1578.76	1185.55	1337.95	1480.38	1457.71	1555.05	1706.17	1890.49	1907.9	1807.52	1202.43	2033.73	1883.95	2013.38	957.175	1868.34	2057.59	1849.37	1748.95	1850.07	1644.25	1957.74	1639.11	2026.75	955.087	669.489	674.596	724.926	873.497	693.593	886.581	796.293	707.049	883.062	776.023	562.619	938.111	656	704.225	716.057	975.458	858.621	1004.24	607.166	917.783	592.774	876.467	383.141	1521.8
PFI0905w	1642.38	1415.06	1817.89	1582.57	1875.95	1739.67	2479.6	2772.81	2573.35	2732.22	3044.31	3001.99	2583.72	3178.77	2600.85	777.814	2949.58	2267.59	1922.8	1550.63	1972.71	2116.59	1992.58	1755.85	2019.2	1560.99	1714.69	1895.54	2205.42	1837.82	2664.19	1941	2005.73	2209.63	1681.73	1365.44	1866.13	1657.42	1718.11	1527.3	2297.69	1957.1	1755.75	1635.87	1852.26	1657.76	1849.53	992.807	3130.25
PFD1180w	381.962	537.281	524.073	526.412	480.815	477.906	1028.98	1369.31	1321.98	1292.52	690.098	1319.05	1267.99	1258.05	795.566	870.322	1370.35	1374.54	632.646	988.326	476.248	676.173	383.349	994.77	1114.19	1076.56	1066.13	1288.04	1029.43	1019.07	3538.99	3450.05	3945.41	3592.74	1041.55	1214.88	1161.6	1187.52	1097.66	1066.99	3227.83	3476.34	3565.94	3816.86	3323.63	3315.96	3710.56	1150.05	1197.37
PFB0080c	622.523	820.14	260.654	227.927	214.856	197.457	3780.89	3605.82	3743.01	3763.65	2648.6	3757.98	3921.63	3960.3	2823.34	4094.98	3734.15	4021.62	220.779	267.39	176.816	278.41	207.842	278.096	146.026	129.926	119.565	108.225	120.428	103.933	2025.04	1962.23	1948.82	2107.25	99.7542	117.96	184.104	97.0949	108.697	122.281	2144.3	2557.05	2292.8	2132.57	2234.48	2353.81	2112.04	101.454	4039.59
PFE0290c	1621.85	1307.19	1719.58	1662.93	1734.74	1848.56	1780.8	2080.15	2131.36	1507.17	965.624	1665.09	1949.23	1558.83	1561.7	2167.86	1869.41	2363.69	2102.17	2201.44	1575.04	2215.42	1793.06	2078.97	857.331	844.615	962.675	1199.55	764.357	772.246	1367.12	1214.22	1275.51	1382.07	992.835	780.83	876.445	893.844	869.791	831.193	1383.54	1162.95	1301.58	1040.37	1456.13	1000.58	1480.87	395.859	2112.53
PFF1265w	2178.44	2007.52	2390.53	2373.05	2190.24	2221.66	1899.83	2627.32	3076.71	2500.96	1854.94	2542.22	2739.61	2664.68	2019.63	2006.91	2725.09	2625.29	1968.31	2163.55	2311.81	2345.51	2209.17	2487.42	1211.99	911.534	924.504	1159.08	1014.17	936.868	2166.47	2118.8	2176.09	2181.46	995.439	764.654	1258.71	870.134	804.855	925.341	2200.77	2112.11	2023.67	1712.88	1952.94	1799.06	2219.08	1121.23	2792.71
PF11_0381a:snRNA	3458.74	1995.79	2151.02	2249.68	2407.92	2862.47	3894.92	4313.22	3149.03	4232.85	5475.63	4988.62	4131.95	3961.65	5991.14	3517.77	4096.13	4518.28	4743.62	3760.6	3917.78	4554.8	3989.35	4368.31	4671.83	3414.26	3059.6	1446.86	4609.68	3917.65	5274.91	3623.63	2704.14	4066.02	3370.22	2286.89	4797.46	3140.61	3803.07	4113.03	5723.88	4322.42	5069.13	2549.39	5421.89	3186.08	4403.14	477.143	5951.71
PFB0985c	816.577	929.748	792.958	882.417	793.917	804.389	977.913	1190.19	945.123	1170.86	425.605	1140.79	1119.79	1257.92	724.006	869.265	1247.2	938.82	245.768	437.495	287.821	566.112	507.738	919.416	130.966	144.001	157.823	184.004	114.287	167.874	452.326	321.928	418.627	409.142	148.763	148.706	163.803	120.282	132.859	158.051	360.526	370.696	430.066	397.297	374.035	358.398	376.811	276.911	964.602
PFI0155c	4846.1	4169.73	4883.17	4843.28	4806.76	5184.2	5205.76	5630.98	5563.11	5269.25	3739.05	5632.11	5615.8	5610.74	4302.71	4484.37	5587.53	5584.94	4584.68	4838.13	4438.7	5194.94	4668.41	5501.23	3097.45	2653.67	2845.25	3256.02	2925.65	2686.95	5506.59	5368.62	5107.9	5375.23	2949.26	2255.34	3147.21	2658.49	2505.97	2577.28	5425.92	4674.79	4895.18	4267.35	4834.11	4227.99	5256.68	959.809	5405.84
PFC0358w:snRNA	2701.17	1977.79	2512.95	2134.4	2424.33	2316.86	3012.83	3422.7	4241.79	3671.85	4773.87	4198.84	3471.68	3586.15	4020.54	1882.78	3299.35	3525.82	4492.86	4405.94	3828.75	4261.62	3164.8	2998.37	4414.47	3775.73	3627.45	2763.53	4691.05	3920.15	3449.08	2718.91	2224.58	3014.04	3903.66	2906.64	4583.84	3687.92	4507.88	4034.31	3796.15	2914.1	3271.11	2417.67	3661.38	2012.35	3181.26	1024.4	2598.81
PF10_0324	1757.72	1462.26	1646.7	1748.91	1712.03	1782.52	2034.57	2295.16	2038.15	1632.95	1560.68	2307.04	2235.91	2031.16	1628.92	1123.49	2087	2356.07	1761.57	1950.35	1571.74	2168.59	1775.52	2089.2	749.841	791.699	818.582	896.122	727.427	718.33	1036.47	889.174	798.486	993.924	918.989	728.08	724.392	752.77	819.829	765.029	1047.85	954.168	1176.88	912.035	1162.53	844.372	998.137	657.555	1877.33
PF14_0072	3279.65	2813.46	3053.7	2975.17	3025.65	3169.33	3126.57	3192.9	3576.32	3271.98	1454.09	3518.96	3208.45	3201.08	1318.01	3031.94	3525.76	2787.77	3870.45	3866.04	3477	3862.45	3572.06	3759.17	2534.73	2094.03	2334.87	2012.43	2534.01	2322.9	2334.18	2263.78	2413.03	2408.78	2352.25	1721.17	2498.38	1859.41	1953.71	2273.01	2191.47	2038.41	2190.95	2063.77	2088.37	2158.83	2407.68	450.068	3154.18
PF13_0045	5184.61	4930.49	5533.99	5386.58	5452.7	5224.4	5746.66	6168.03	5416.56	5265.54	5973.71	6331.72	6169.51	6307.64	6877.42	7040.97	5710	6067.09	6971.87	5902.73	5601.78	6340.34	5792.76	5925.57	3711.65	3463.99	3068.97	3862.75	4043.72	3391.59	4024	3794.35	2503.51	3580.05	3316.64	2636.13	3736.92	3374.15	3520.77	3290.85	4040.7	2849.36	3476.12	2737.87	3846.57	2491.36	3865.06	1512.05	6383.23
PFE0140c	3860.85	4893.27	5406.96	5143.88	5102.66	4725.91	5054.88	5478.41	4266.64	4747.46	2840.11	4531.32	3695.4	4828.61	2247.24	4529.62	4341.86	5110.21	5701.08	3433.95	5079.31	4661.65	4453.24	4242.33	2776.69	2137.64	2746.45	3912.93	2788.38	2581.23	3420.92	3783.37	4746.3	4072	2856.87	2290.66	2735.05	2703.73	2716.75	2592.82	3486.63	4047.83	3797.23	4221.66	3750.13	3956.09	4026.65	954.133	4192.17
PFF0525w	2580.77	2502.07	2615.42	2804.47	2818.86	2772.63	2412.32	2379.9	2156.54	2234.5	1825.52	2221.95	2410.43	2489.63	1904.04	1175.08	2434.7	2216.17	2530.36	2764	2709.26	3119.73	2861.16	3065.12	2289.02	1695.52	2079.98	2007.81	2457.51	2091.7	1545.44	1214.22	1503.52	1478.03	2172.15	1507.99	2144.16	1784.75	1812.19	1815.58	1398.42	1348.94	1276.82	1197.58	1424.37	1193.54	1405.7	599.388	2035.57
MAL7P1.58	1559.39	1940.72	1643.25	1725.55	1492.68	1514.23	1478.83	1874.21	1588.34	1604.43	673.337	1719.82	1812.51	1832.01	785.236	1007.8	1738.94	1624.15	1531.64	842.809	871.239	1383.32	1056.01	1502.91	332.668	365.927	327.144	282.991	285.108	312.217	411.765	408.705	442.286	442.755	279.072	374.309	319.41	331.346	311.594	357.358	394.005	483.401	451.3	443.858	430.074	464.138	399.709	787.243	1376.95
PFE1395c	2131.32	1516.84	1699.98	1808.95	1787.87	2011.64	2116.41	2251.33	2127.78	1979.93	1121.84	2411.66	2366.85	2208.04	1254.15	2298.96	2223.11	2286.11	2377.4	2039.16	1892.34	2361.45	2078.36	2311.97	1434.15	1324.51	1200.19	1293.29	1391.88	1183.39	1961.49	1683.35	1159.34	1823.39	1325.15	894.428	1349.35	1060.86	1114.99	1164.95	1765.03	1323.13	1373.61	1012.02	1596.86	1047.99	1742.17	814.258	2152.14
PFE0670w	2158.83	1809.84	2199.76	2343.32	2208.93	2214.94	2078.82	2069.38	1916.6	2115.68	1400.04	2393.7	2100.1	2193.45	1155.22	947.846	2193.54	2035.87	2479.36	2718.05	2441.39	2666.15	2202.75	2585.33	1519.3	991.299	1346.31	1345.87	1460.08	1225.72	1122.7	970.182	996.332	1200.86	1376.77	1003.09	1442.49	1260.66	1161.82	1156.31	1173.58	961.121	1148.53	1017.72	1073.53	1073.11	1136.58	399.738	1468.1
PF12TR003	1158.39	1318.38	1363.43	1242.55	1164.79	1047.64	583.603	553.949	630.495	536.282	446.019	552.691	490.36	524.189	517.915	312.324	524.449	514.548	907.822	866.282	843.699	893.7	826.655	786.779	525.822	382.229	491.559	701.275	605.876	524.01	421.952	327.055	421.687	474.499	570.663	252.735	444.291	279.454	338.28	488.913	339.159	294.064	322.98	340.009	382.507	348.276	407.776	271.195	616.693
PFA0335w	1607.75	1457.69	1816.34	1711.97	1838.73	1849.38	2046.81	2016.6	2194.27	2126.42	1302.87	2261.53	1998.84	2175.81	1234.38	2091.24	2235.48	2054.25	2093.6	2247.76	2309.92	2227.4	1915.7	2020.05	2254.18	1715.2	1933.01	2167.36	2258.86	2077.63	2850.56	2670.57	2495.23	2891.5	2041.71	1472.35	2215.01	1876.23	1838	2131.03	2855.89	2088.22	2203	1941.73	2465.74	1985.59	2827.96	753.582	2422.64
PF11_0369	1582.38	1353.19	1252.81	1334.99	1329.87	1484.18	1305.9	1249.05	1541.82	1378.44	776.156	1332.92	1244.59	1280.6	505.579	2155.43	1453.42	1437.77	1543.76	1743.82	1372.3	1709.45	1450.74	1725.88	743.965	543.369	631.654	623.66	713.658	620.382	716.894	737.187	763.625	795.514	718.533	448.596	783.932	532.073	499.474	620.867	739.899	759.718	690.915	684.709	754.301	831.88	825.97	336.219	1166.01
PF12TR002	587.966	821.948	605.457	512.845	594.301	471.015	301.125	382.889	368.323	305.767	344.437	306.957	286.508	358.24	308.921	241.719	380.612	349.274	347.411	462.662	390.872	425.991	303.604	369.603	291.392	238.719	212.085	230.391	314.466	203.328	239.718	207.366	175.246	306.49	218.454	173.11	212.723	183.504	151.708	253.58	259.292	196.292	226.121	191.78	251.402	216.295	228.013	375.294	453.243
PFC0445w	2523.52	2926.18	3469.93	3151.29	3274.62	2968.03	2419.24	2333.22	2708.96	2537.29	1849.21	2483.23	2206.03	2445.67	1224.58	2575.57	2480.92	2020.56	2851.4	3588.94	3229.2	3388.7	2844.3	2698.61	2464.09	1996.34	2515.8	2550.93	2642.79	2465.66	2106.46	2018.8	2375.81	2384.88	2491.71	1937.04	2442.25	2287.91	2303.84	2418.72	1809.97	2133.41	1947.24	2213.1	1990.26	2554.82	2228.44	1017.35	2353.99
PF12TR017	139.959	195.537	280.958	217.854	234.505	143.319	207.596	191.363	156.746	156.354	86.35	175.087	134.996	211.231	157.705	95.281	244.45	168.808	196.643	360.864	150.377	318.82	155.339	261.574	105.45	92.19	113.694	137.996	103.494	144.247	174.425	123.164	134.853	142.559	168.78	92.016	105.193	78.21	88.729	88.795	198.791	115.586	110.913	108.518	150.303	123.565	109.651	89.649	211.322
PF14_0057	2618.65	2822.2	2649.36	2739.53	2539.91	2510.34	2636.38	2682.33	2618.18	2271.69	1145.19	2616.28	2824.39	2681.53	1841.17	3371.58	2742.4	2627.41	2338.77	2361.8	2164.87	2263.04	1969.44	2453.35	1236.9	949.198	1368.27	1571.57	1371.87	1213.7	1767.54	1561.33	2153.24	1927.31	1295.67	1305.99	1074.4	1416.63	1531.78	1191.68	1809.84	1941.82	2002.06	2310.71	1925.2	1987.9	1829.72	626.296	2249.88
PF10_0070	2205.58	1718.41	1959.88	2002.52	2041.72	2295.46	2150.21	2255.52	2301.42	2060.46	1436.57	2359.97	2136.6	2052.49	1285.19	2370.49	2210.64	2169.97	2631.35	2473.21	2507.68	2687.69	2473.94	2428.12	1304.33	889.37	1029.11	1082.58	1129.53	1064.34	1691.87	1366.42	1498.28	1530.9	1078.82	865.18	1307.65	1028.49	1023.51	1037.79	1527.72	1387.17	1409.65	1294.63	1453.98	1277.72	1559.23	828.024	2030.49
PFI1405c	1523.25	1258.08	1682.61	1717.64	1518.35	1735.29	1709.79	1654.83	1798.18	1301.47	858.319	1795.19	1847.65	1413.73	1077.44	1277.18	1686.67	2082.12	1938.34	1830.79	1543.9	2181.64	1691.93	2166.78	545.476	544.206	570.877	586.641	462.336	461.915	648.494	608.051	687.558	677.383	539.495	595.486	518.413	475.43	526.141	525.204	700.504	760.867	719.574	642.798	726.704	663.321	725.842	830.349	2813.88
PFE0295w	1125.66	1196.6	1430.91	1338.17	1327.25	1258.77	963.232	1162.22	1262.9	1073.83	596.167	1202.77	1092.3	1191.97	493.168	1127.45	1187.19	1091.74	1524.26	1692.14	1463.83	1653.13	1288.32	1509.99	732.62	535.245	699.409	763.133	773.578	674.586	645.59	606.877	686.51	738.865	760.384	622.995	744.317	793.897	688.818	682.103	719.741	776.92	760.432	662.995	724.52	739.87	716.819	249.72	914.252
PF11_0361-c	1060.76	1006.01	903.214	921.66	915.812	1039.67	1403.15	1616.39	1648.48	1192.03	666.998	1525.73	1532.05	1354.45	929.724	919.944	1653.06	1600.12	1175.72	1015.23	1160.15	1188.03	1155.33	1282.15	349.206	249.342	345.904	435.85	386.014	317	770.212	531.49	663.222	645.106	442.336	277.884	350.614	293.746	264.906	275.812	606.868	572.922	684.506	555.786	688.018	547.826	616.342	508.39	942.842
PF04TR002	215.819	182.684	175.378	205.759	300.512	241.664	171.48	144.823	129.698	127.169	100.245	222.682	187.075	197.804	157.859	91.991	181.792	140.06	133.525	302.847	198.42	389.458	194.048	257.706	126.57	57.552	93.841	103.641	129.959	123.645	180.526	73.766	86.084	114.131	132.441	112.892	83.387	97.494	74.831	98.177	178.979	85.526	139.47	59.04	123.953	101.326	79.04	78.429	176.176
PF14_0570	2343.82	1470.84	1844.09	1931.23	2072.46	2261.62	2376.29	3618.53	3592.13	3503.28	3389.1	3802.21	3931.72	3968.66	3530.01	1002.38	3856.13	3803.44	2401.61	2421.84	2476.09	3005.56	2477.89	2902.82	1140.97	884.549	859.996	818.479	1003.11	864.493	2554.67	2235.5	1838.52	2496.52	861.068	632.765	1154.52	741.413	690.956	881.496	2635.41	1998.7	2207.49	1329.67	2278.31	1299.12	2525.24	997.733	2819.92
PF13_0124	5093.79	4941.52	4948.68	4969.25	5016.1	5386.26	5378.51	6002.32	6198.36	5252.49	3524.1	5156.08	4812.71	4882.77	4063.75	2840.24	5116.84	5144.69	4941.55	5374	5116.46	5438.74	5379.35	5342.17	4203.21	4302.36	4526.15	4790.92	4653.22	4371.57	4402.4	4354.64	4731.3	4493.93	4795.68	3584.27	4243.17	3675.28	3578.28	4096.92	4029.49	3683.6	3930.69	3692.15	4097.51	3685.4	4314.59	844.098	4883.54
PF12TR018	312.688	242.231	315.375	271.995	324.869	340.471	366.787	396.174	338.168	304.125	191.837	337.649	359.645	308.99	171.756	478.021	330.163	330.05	327.295	506.252	279.248	535.038	327.967	519.936	115.093	112.234	119.274	147.161	123.874	102.145	211.573	190.707	170.974	223.804	161.396	118.303	133.448	145.707	136.774	96.678	195.717	190.827	218.039	184.474	258.226	187.03	218.017	100.214	304.414
NON_CODING_00073	3616.78	3309.59	3728.91	3675.41	3746.69	3227.37	4548.65	4519.13	4093.3	5297.85	6670.97	6289.21	4839.92	5279.54	5457.1	7643.87	4656.28	4709.64	6516.63	6001.67	5833.8	6098.33	4971.9	4860.05	4845.05	3641.01	3531.79	3557.07	4684.59	3892.53	4077.02	3688.67	2546.67	3984.04	3739.67	3055.79	4469.28	4132.96	4118.6	4078.55	4347.42	3587.02	3888.65	3250.26	4179.97	3517.1	4265.5	474.658	5037.07
PF14_0227	2285.55	2147.77	2412.97	2534.22	2463.23	2557.68	2878.54	2549.54	3069.11	2736.88	2922.48	2893.85	2738.79	2853.59	2375.78	2801.6	2952.29	2631.7	2559.43	2598.81	2563.79	2700.42	2421.02	2856.81	1333.86	961.615	1094.26	1299.2	1289.64	1084.37	1561.68	1396.72	1557.95	1561.45	1143.26	922.81	1338.71	1159.36	1036.23	1108.64	1619.02	1583.36	1517.28	1223.38	1467.01	1555.62	1578.98	546.027	2855.87
PF14_0496	631.573	585.93	813.931	756.047	748.26	828.46	624.734	573.608	648.984	624.148	233.47	608.923	550.701	580.328	169.554	1191.6	644.212	499.65	760.043	1000.34	887.699	1001.25	696.331	876.461	655.125	472.178	605.998	594.413	682.48	610.107	503.209	443.161	591.724	558.389	738.521	496.731	602.573	551.1	574.222	617.673	523.106	552.269	504.33	557.043	542.095	707.681	543.796	276.175	507.368
PF10_0226	2020.71	1569.22	2121.66	1963.68	1924.96	1957.22	2420.71	3388.43	3374.14	3144.42	2393.53	3652.15	3048.5	3524.18	3170.08	2893.09	3550.61	3054.15	2395.43	1630.71	2179.54	1701.18	1989.13	2615.01	1092.1	798.975	946.94	1047.01	996.846	913.505	1762.82	1559.06	1380.56	1751.23	1027.47	942.173	1124.58	1168.44	1009.15	938.154	1810.92	1521.07	2001.71	1381.64	1661.91	1288.06	1780.13	1042.62	2713.14
PFF0573c	3886.77	3774.41	3978.47	4138.83	4053.52	4095.7	3944.61	3618.75	3745.29	3534.45	3010.17	3687.84	3563.03	3966.98	3621.91	4657.8	4208.98	4077.3	4663.16	4259.58	4508.38	4270.5	4439.77	4137.31	3863.79	3194.63	3389.27	3772.12	3848.48	3301.71	3552.23	3555.09	3554.51	3795.55	3512.95	3069.25	3718.3	3435.97	3724.83	3371.47	3645.93	3758.58	3334.55	3412.98	3466.44	3211.03	3560.48	1430.32	3797.43
PFF0635w	2195.71	1444.27	1860.1	2022.09	2021.54	2238.06	2554.49	2438.62	2261.43	1824.2	1165.16	2272.49	2405.33	1973.63	1623.96	1043.21	2211.49	2588.33	2260.66	2440.02	2381.38	2545.84	2526.33	2442.62	1656.45	1392.17	1796.61	1694.7	1714.73	1546.69	1923.59	1422.88	1388.9	1739.06	1956.78	1232.51	1569.95	1342.51	1506.19	1490.98	1727.67	1489.15	1630.78	1403.48	1897.49	1262.5	1744.11	757.882	1999.32
PFC0282w	2078.68	1558.78	1864.91	1846.58	1955.09	2059.42	1881.99	2142.54	2083.13	1863.21	779.742	2097.49	1846.65	1882.57	660.976	2138.55	1998.62	2035.31	2855.64	2402.37	2498.08	2384.05	2449.3	2013.55	1664.25	1382.49	1524.22	1374.81	1623.2	1497.77	1379.93	1264.99	1228.08	1424.2	1642.82	1298.39	1692.09	1428.97	1428.26	1478.14	1309.23	1303.71	1381.68	1122.04	1415.57	1175.44	1458.63	481.803	1577.71
PF14_0301	3162.84	3285.17	3757.85	3474.32	3703.29	3638.32	4586.03	4163.09	4516.7	4351.02	3656.55	4230.93	3825.1	4105.27	3282.81	3984.98	4480.28	3807.98	3739.3	4111.9	3968.45	4138.61	3621.83	3804.19	2249.62	1882.48	1771.31	2568.51	2282.22	1840.06	3228.11	3019.23	3043.27	2970.81	2043.07	1393.04	2239.69	1462.98	1710.53	1856.4	3339.9	2936.71	2835.41	2688.71	2881.79	2933.03	2965.98	1285.2	4531.18
MAL13P1.213	2178.28	3212.76	3159.03	2870.83	2956.33	2570.05	2237.89	2389.32	2505.94	2316.96	1741.65	2671.18	2372.2	2593.18	1334.65	3633.22	2496.9	1895.11	3438.99	3014.28	3206	2991.53	2882.94	2512.31	3109.38	2086.03	2623.73	3390.89	3121.53	2671.48	1816.37	1860.63	2039.27	2230.84	2774.46	2381.54	3174.75	2860.32	3171.48	3023.91	2058.07	2514.09	2035.41	2162.23	2058.28	2428.44	2332.4	461.581	2231.81
PF11_0364	3466.49	3216.83	3472.79	3515.92	3346.73	3510.48	3526	3943.68	3446.37	4014.1	1862.18	3563.85	3923.38	4029.24	1602.71	3937.36	3733.23	4051.22	4205.61	2789.1	3857.87	3243.07	3592.35	3094.23	2733.42	2235.74	2466.86	2490.66	2700.35	2412.57	3383.39	3185.99	2683.9	3543.08	2651.44	1904.79	2718.67	2448.52	2648.72	2641.01	3353.51	3300.14	3257.16	2983.71	3379.32	3035.62	3441.08	740.466	3264.57
PF13_0032	730.163	734.394	972.495	817.206	886.034	902.473	1231.67	1209.49	1249.2	1262.74	455.183	1186.77	1247.45	1201.08	442.873	1768.74	1280.88	1149.46	900.107	1057.93	865.3	1120.21	835.343	1019.03	593.195	642.582	583.331	745.593	629.704	580.737	1465.15	1505.79	1497.25	1548.02	630.496	551.275	619.29	589.256	564.583	615.908	1370.28	1398.27	1309.58	1391.69	1436.92	1446.87	1587.1	637.023	1213.59
PF14_0267	2406.37	2207.28	2634.62	2567.62	2642.87	2684.73	2761.59	2700.77	2805.75	2329.8	817.905	2220.13	2409.12	2127.97	1271.14	1580.18	2471.92	2730.4	2349.97	3188.57	2510.28	2872.62	2684.74	2908.31	1724.53	1321.9	1848.53	1872.16	1533.23	1360.41	1856.68	1703.13	2096.02	1971.03	1985.09	1499.59	1710.83	1589.51	1387.31	1416.39	1824.02	2200.89	1949.87	1989.1	2032.76	2052.75	2003.99	714.144	2039.28
PFB0085c	199.982	326.381	216.335	203.284	164.659	138.162	681.255	895.594	918.882	920.007	717.052	940.162	946.23	862.467	694.525	1077.15	848.879	984.005	264.18	181.06	149.932	236.775	179.592	305.949	99.073	54.3075	103.248	84.7725	102.344	71.609	2185.86	2054.6	2476.77	2318.14	81.1167	59.4825	76.1755	66.9975	57.7235	82.2578	2140.77	2668.18	2245.07	2351.23	2366.37	2585.69	2319.06	61.6043	823.86
PFD0760c	1162.91	1152.83	1337.99	1243.1	1316.94	1233.62	1431.47	1387.19	1660.99	1480.79	692.465	1328.47	1332.63	1438.91	690.553	1355.57	1566.02	1259.69	1061.09	1166.21	1204.54	1184.28	1099.59	1244.43	774.152	635.897	816.115	894.89	804.087	791.731	1393.91	1421.52	1800.2	1701.71	833.411	723.422	709.535	740.726	733.848	799.024	1428.16	1677.95	1600.01	1694.05	1541.83	1817.61	1557.33	941.666	1500.49
MAL7P1.88	2890.49	2544.36	2944.29	2920.69	3103.79	2973.25	3830.57	3773.38	3484.28	3757.72	2886.46	3927.43	3728.8	3986.82	2552.67	2928.43	3935.73	3607.21	3233.84	2991.88	3356.67	3120.15	3187.59	3024.49	1794.56	1353.2	1400.73	1352.86	1646.5	1400.32	2847.25	2593.85	2297.66	2747.72	1468.99	1121.81	1808.53	1321.07	1373.77	1430.18	2965.11	2441.17	2753.85	2212.72	2762.05	2278.65	2812.01	961.697	3742.26
PF07_0087	4127.62	3525.12	3837.28	4165.51	3879.3	4430.07	4601.81	4650.27	3861.35	3754.8	3018.25	4077.73	4598.71	4198.52	4869.05	5077.06	4367.33	5116.72	3464.14	3393.83	2929.86	3914.57	3518.82	4389.41	1661.27	1729.75	2062.87	2119.11	1784.76	1618.36	4436.7	3747.18	3650.42	3977.6	2040.85	1725.55	1714.09	1816.5	1674.87	1640.24	3891.24	3868.1	3766.83	3271.07	4006.73	3205.89	3986.14	1423.6	4863.81
PF11_0281	1476.5	1757.92	2043.72	1987.01	1940.77	1860.69	1823.03	1843.19	1630.05	1891.03	1115.43	2108.62	1953.49	2084.03	1012.44	1787.12	1818	1904.15	1956.79	2052.72	1784.06	2161.18	1620.14	1955.69	1126.89	1071.65	1120.36	1684.26	1256.08	1038.57	1412.64	1239.22	1046.69	1355.2	1124.5	796.188	1120.17	985.346	1033.37	1026.52	1402.42	946.473	1132.11	961.113	1273.32	934.977	1323.42	623.17	1755.25
PFF0405c	607.77	433.475	566.311	629.475	640.572	660.016	751.603	839.832	945.127	740.392	267.949	869.454	760.561	767.95	351.765	373.598	807.059	906.755	864.946	965.701	776.468	963.795	737.053	904.931	258.426	235.557	269.586	278.26	254.274	265.885	407.471	389.62	328.234	425.237	258.315	282.303	253.046	288.26	267.067	270.979	432.382	393.017	453.265	349.188	457.181	348.184	432.372	321.269	513.796
PF11TR007	443.24	384.245	518.595	591.672	557.702	524.827	261.235	297.44	359.921	273.656	148.839	326.936	295.926	297.425	111.215	201.65	324.406	252.24	373.181	740.896	379.663	632.798	361.514	612.127	144.188	120.685	117.398	114.763	123.122	144.866	134.592	111.093	128.725	125.879	147.43	92.9505	144.816	121.951	104.168	121.832	153.089	125.288	115.103	104.17	132.56	126.284	131.961	135.237	315.656
PF14_0600	2469.04	3017.36	3287.54	3270.28	3261.94	2968.37	2573.61	2344.72	2271.64	2310.39	1483.56	2430.78	2230.69	2335.89	1053.61	2018.51	2418.23	2085.92	2859.59	2984.42	3142.86	2858.89	2887.35	2466.75	1590.34	1228.16	1473.7	1971.04	1675.56	1450	1655.64	1455.94	1830.95	1696.5	1661.79	1117.69	1622.56	1239.57	1398.54	1522.09	1826.81	1673.03	1523.44	1510.36	1718.43	1719.98	1692.24	535.733	2875.76
PF10_0252	1050.98	715.499	748.517	897.605	872.992	1007.81	1069.37	1440.97	1436.86	1416.22	1147.24	2021.83	1880.67	1680.21	846.384	334.211	4212.32	1877.33	1255.71	1207	1175.1	1649.96	1168.09	1753.03	528.838	414.286	482.828	418.103	412.38	410.325	991.724	805.925	611.184	952.53	452.786	671.939	523.997	639.63	646.661	481.496	1134.96	1203.73	1125.06	1000.42	1095.38	903.019	923.892	392.902	877.84
PF14_0176	2457.57	2060.71	2399.84	2502.98	2407.46	2648.07	2660.38	2755.25	2952.17	2232.74	797.238	2419.63	2530.8	2238.59	1099.17	1838.45	2448.71	2844.54	2617.01	2153.13	2274.26	2283.4	2346.09	2492.6	1113.16	931.016	1352.65	1350.21	1054.24	974.105	2255.97	2017.96	2177.01	2323.03	1403.97	1123.16	1130.72	1319.39	1063.29	970.441	2128.56	2288.33	2261.93	2128.66	2396.36	2118.39	2309.77	938.068	2223.02
PF14_0183	5066.24	3300.78	3592.5	3487.29	3874.03	4283.9	5429.84	4867.78	5597.98	5753.3	9711.84	6637.14	5900.88	6120.17	8561.38	2970.48	6338.31	5458.12	5984.8	5053.79	5257.63	5956.97	5767.78	4813.12	6924.05	6348.94	4943.71	3254.89	6950.14	5228.51	6885.82	5608.72	3340.77	5448.38	4650.1	3356.17	6935.7	4900.3	5974.35	5699.85	6990.29	5058.27	5376.21	3213.43	5783.32	3493.98	5696.99	551.842	8704.39
PF13_0223	763.009	473.245	679.158	635.746	667.878	747.358	710.065	1204.23	1243.77	1040.15	703.849	1323.67	1095	1125.59	906.368	1425.47	1233.19	1280.95	1780.3	794.047	845.689	904.433	803.057	961.125	903.069	670.611	775.07	707.909	811.823	760.009	1899.36	1445.61	1331.05	1636.99	803.15	625.443	875.574	783.598	784.281	741.352	1801.79	1439.95	1637.6	1170.13	1651.35	1130.61	1606.35	480.026	1164.92
MAL7_tRNA_Val1:tRNA	2232.93	2130.1	1569.5	1848.51	1676.13	1697.36	1913.04	2637.37	2531.85	3079.31	4782.52	3629.65	2810.86	3051.13	2668.26	1665.66	3009.76	2960.64	3170.61	2337.89	2419.24	2861.48	2433.83	2579.78	1443.69	1439.27	1184.72	1036.66	1357.37	1294.77	2061.42	2051.62	1165.65	1893.5	1678.52	924.924	1453.26	1131.5	1308.48	1497.51	2207.41	1992.36	1922.69	1451.3	1828.03	1317.79	2037.25	1784.32	1684.34
PF11_0088	1750.38	1614.88	2153.48	2025.67	2133.55	2092.08	1929.82	1907.64	1956.88	1856.97	1027.73	1852.86	1914.08	1839.64	1127.59	3701.56	2015.13	2062.69	2073.06	2352.99	2041.49	2373.31	1980.89	2328.25	961.922	889.043	1040.08	1100.48	979.85	887.995	1176.7	1145.07	1128.6	1204.54	1038.37	931.081	1003.23	1151.9	997.356	900.363	1140.85	1049.63	1192.89	1080.63	1149.71	965.576	1281.6	413.594	1452.33
PFL2375c	1088.82	1097.45	1186.92	1251.45	1275.45	1266	1911.14	2076.35	1926.53	1949.75	1125.51	2060.06	2014.55	2120.54	1401.55	2745.79	2064.57	1960.25	1370.56	1221.17	1147.18	1289.85	1394.93	1506.48	971.781	944.389	924.226	1117.74	1052.18	932.023	2102.07	1917.89	1930.63	2151.49	931.878	719.229	947.727	849.6	845.519	915.627	2096.48	1992.91	1987.01	1716.93	2082.95	1912.94	2041.32	885.977	1894.54
NON_CODING_00023	1058.6	1488.4	1689.97	1642.12	1591.52	1377.51	1176.7	1404.62	1227.64	1217.06	800.297	1397.77	1239.58	1475.8	606.963	1124.23	1381.73	1244.69	1595.23	1839.91	1448.96	1728.99	1252.13	1457.79	630.695	543.988	649.493	918.833	706.197	680.941	961.946	915.755	941.453	1040.02	676.723	652.999	631.452	712.141	687.837	653.155	951.796	856.398	855.026	839.361	923.106	858.189	962.511	467.242	1095.75
PF13_0227	5148.51	5116.92	5482.46	5246.94	5672.91	5425.13	5194.69	5292.19	5548.35	5822.36	4444.9	5521.5	5547.13	5843.12	3715.04	4204.41	5896.14	4987.82	5411.13	5265.77	5441.02	5782.23	5288.85	5736.25	4232.41	3856.95	3291.48	3805.5	4398.63	3711.71	5051.76	5163.55	4268.43	4921.27	3544.38	2763.01	4280.75	3225.55	3415.68	3834.72	5357.53	3830.72	4374.65	3639.21	4581.07	3530.88	5011.27	1686.03	5923.26
PFI1425w	1519.5	1344.47	1646.92	1625.98	1672.53	1788.91	2482.31	2146.54	2153.51	2030.69	1642.45	2260.28	2145.1	2084.64	1600.21	2616.41	2321.73	2299.61	1692.75	2266.09	1597.01	2001.71	1726.53	2015.59	1269.34	1132.49	1483.26	1740.62	1306.85	1156.89	1901.33	1754.17	1907.74	2031.82	1624.46	1403.02	1296.42	1426.46	1340.51	1176.68	1970.19	1954.33	1899.35	1920.64	2032	2092.35	1994.34	842.307	2316.14
PFB0923c	3582.49	3270.4	3019.93	3217.9	3159.4	3487.92	2859.39	2441.24	2588.26	2510.37	1604.99	2737.23	2716.96	2232.2	1822.55	2426.58	2633.12	2646.64	3651.16	3631.65	3515.85	4353.54	3829.9	3960.78	675.854	554.976	755.115	766.895	705.863	579.07	1257.27	912.566	1158.7	1025.02	564.947	758.266	663.524	1329.42	726.854	635.351	1108.24	1185.48	1155.31	987.903	992.23	1441.71	993.66	1096.69	2871.98
1399.pre-tRNA-Gly-1:tRNA	599.098	725.27	373.656	494.594	425.688	320.648	457.984	323.752	223.206	358.818	390.004	368.228	338.298	332.662	299.24	70.744	322.552	357.282	455.126	631.574	489.628	661.124	542.586	849.502	435.112	427.378	320.198	362.04	393.678	351.27	480.244	578.382	333.838	545.516	539.738	255.902	478.964	361.928	354.062	461.884	517.048	579.526	389.326	460.416	365.948	422.636	588.874	267.792	306.314
PF11_0361-b	293.65	129.798	303.486	209.068	291.534	404.174	488.2	553.742	647.456	479.766	281.758	489.548	469.738	388.912	256.736	568.318	589.164	663.87	200.48	494.556	278.098	613.118	290.894	473.364	184.804	141.452	145.632	157.338	169.628	128.126	195.458	162.338	211.676	240.2	142.888	123.206	206.43	123.93	102.248	142.3	181.48	212.54	162.472	161.456	168.852	169.368	206.22	222.746	289.442
PFA0475c	2224.04	1805.58	2152.45	2262.19	2146.39	2373.43	2461.42	2163.22	2215.25	2043.47	1571.35	2206.98	2246.61	1925.05	1592.85	831.469	2172.38	2412.66	2354.93	2562.94	2241.5	2667.28	2434.73	2589.31	2416.63	1879.91	2709.62	2550.82	2406.11	2130.69	2238.99	1841.94	1910.01	2113.64	2675.23	2426.81	2391.78	2592.06	2510.09	2155.94	2135.12	2495.64	2336.08	2163.89	2423.06	2540.12	2137.92	459.322	1931.49
MAL8P1.107	918.802	1467.55	1694.99	1444.06	1344.17	1261.91	1445.24	1679.53	2080.38	1611.32	2996.71	1520.66	1581.04	1862.41	1140.95	2675.06	1775.5	1447.81	1229.98	1447.74	1323.03	1423.93	1070.37	1282.52	603.492	371.608	360.163	596.894	398.662	358.104	729.246	847.533	1007.34	900.26	397.894	376.563	637.48	367.318	346.281	376.593	786.416	1005.7	759.854	739.06	777.987	740.64	873.911	777.195	1471.55
PF13_0275	6897.64	6658.98	6487.74	6906.49	6590.02	7077.31	5104.48	5755.42	5464.65	4947.43	2991.68	5138.14	5006.72	4872.58	3785.82	1474.76	4941.32	5878.44	6504.28	7159.29	5705.82	6960.55	6302.46	6971.14	4836.79	5500.09	5093.75	6316.69	4768.44	4526.47	4255.61	4497.83	3949.71	4535.68	5386.79	3538.4	4869.78	4155.63	3776.87	4532.9	3810.78	3490.11	3863.28	3128.59	3879.45	3366.12	4550.36	938.608	6083.01
PF09TR002	250.547	253.404	233.373	285.966	226.378	262.58	298.124	349.296	302.336	332.877	255.434	329.311	275.602	345.44	245.696	211.772	317.755	327.015	153.754	307.658	120.701	283.182	226.261	333.965	115.454	107.345	115.392	137.974	150.755	164.893	230.266	205.498	275.057	267.624	167.314	115.068	137.637	115.184	111.772	123.422	224.413	200.399	209.28	224.326	244.743	249.47	251.751	239.824	349.874
MAL7P1.203b	935.748	845.349	1155.14	1030.35	970.334	1104.9	1313.52	1890.25	1750.02	1311.05	711.877	1446.98	1826.94	1498.37	990.948	2292.91	1315.58	2431.43	1334.06	1280.19	943.936	1392.73	945.708	1312.23	337.763	406.313	366.684	412.931	306.55	272.995	860.927	768.843	1012.95	918.269	383.591	302.16	434.256	370.279	313.577	361.02	905.906	924.751	965.502	773.336	1026.23	719.549	968.319	585.9	1502.02
MAL13P1.229	1117.66	1043.1	1355	1391.05	1394.45	1377.71	1369.53	1370.95	1325.9	1113.17	792.819	1246.74	1320.09	1219.02	1155.32	1500.69	1325.37	1445.03	1147.79	1438.32	1262.82	1537.88	1219.2	1576.77	783.033	750.856	794.101	964.621	836.407	681.478	1308.57	1162.49	1010.92	1276.54	804.609	560.866	787.264	672.836	631.548	713.716	1321.05	1105.71	1117	887.286	1223.11	950.795	1260.26	517.946	1281.77
MAL13P1.270	4339.1	4126.67	4545.04	4527.86	4590.7	4649.94	4338.84	4712.94	5704.35	4480.37	2951.69	4507.87	4392.78	4543.92	2729.43	4671.41	4434.94	4637.65	4530.23	3726.14	4604.42	4774.65	4523.3	4843.05	3527.51	2894.67	3600.68	3454.63	3478.53	3254.4	4440.58	4253.03	4206.02	4593.99	3621.85	2929.24	3501.41	3160.52	3067.95	3166.66	4179.58	4164.08	4142.74	4027.5	4174.03	3901.36	4407.32	1078.55	4089.46
NON_CODING_00111	3591.2	3559.05	4354.38	3966.18	4115.89	3781.65	4085.38	4657.36	4679.07	3721.19	3878.83	4248.4	4136.97	3726.34	4913.13	1094.68	4119.4	5190.99	4622.88	4839.76	4900.31	5091.62	4401.52	4451.14	6038.02	5308.66	5072.55	6873.62	5849.87	5419.2	6602.55	5853.93	5688.62	5648.63	5334.59	4381.51	5981.36	5081.43	5330.6	5588.68	6551.7	5764.2	5662.06	4973.59	5865.81	4757.5	5758.35	1754.26	5745.64
PFF0365c	1425.87	1263.84	1505.92	1476.92	1576.84	1651.54	1637	1532.69	1812.93	1486.45	1314.24	1401.65	1404.5	1432.18	1372.03	1553.01	1539.87	1507.3	1517.78	1926.8	1598.83	1798.3	1562.59	1708.74	1035.37	871.875	844.515	1086.11	960.898	826.174	1446.9	1319.17	1096.03	1352.24	993.445	597.032	1011.46	705.854	669.341	800.651	1327.36	883.674	930.155	805.049	1077.19	853.102	1297.41	666.979	1580.83
PF11_0182	1157.87	1114.27	1375.97	1415.31	1331.92	1429.25	1707.39	1813.6	1781.75	1469.77	1099.13	1762.63	1690.12	1655.52	1255.47	3212.38	1669.6	1812.29	1688.47	1606.37	1450.47	1773.87	1351.24	1778.2	566.424	480.423	435	567.836	500.456	445.975	932.059	848.488	856.333	954.819	478.596	407.418	571.494	493.701	454.868	437.817	923.588	1132.62	942.212	794.226	905.085	823.897	992.922	582.465	1327.3
PF13_0071	2458.47	2208.2	2430.67	2398.77	2433.44	2472.26	2664.91	2428.96	2601.23	2369.73	868.807	2394.65	2412.74	2372.2	1015.74	3053.61	2506.2	2530.08	2531.07	2205	2132.82	2077.19	2310.27	2195.36	507.495	489.933	541.898	548.152	462.553	504.799	850.86	917.016	1034.08	1113.96	549.692	594.321	512.245	581.697	579.435	526.125	990.794	1176.2	1095.65	1078.18	1143.6	1228.67	1040.29	769.127	2417.14
MAL7P1.10	2722.08	3562.85	3328.41	3695.32	3299.69	3097.09	3382.23	3079.31	3306.9	3130.29	1556.54	3272.89	3313.38	3359.31	2029.24	5286.02	3263.96	3008.48	2918.93	2964.61	3025.23	3078.99	2830.19	3066.97	2238.74	1624.92	2213.05	2760.24	2262.45	1980.03	2484.31	2384.93	2930.89	2736.38	2260.33	1976.63	2170.12	2115.78	2130.3	1958.74	2633.48	2786.02	2506.34	3011.3	2494.22	2914.96	2537.01	708.301	3028.93
PFE0915c	5010.79	3943.91	4521.28	4632.54	4684.87	5123.58	6244	6678.44	6450.47	5798.76	4003.77	6206.43	5943.84	5769.3	5051.64	5572.42	6150.06	6421.48	5540.73	5153.39	5169.52	5245.48	5564.92	5631.26	3669.42	3326.09	3528.24	3614.46	3475.58	3388.16	6301.61	5803.08	5346.82	5766.11	3673.57	2580.86	3749.82	2902.37	2931.27	3273.76	5645.41	4690.72	5250.08	4640.12	5540.09	4387.81	5826.42	983.793	5828.72
PFI0400c	2620.66	2078.31	2474.32	2432.28	2538.16	2613.58	3419.63	4363.55	4159.5	4113.77	2742.16	4460.42	3964.84	4249.43	2889.42	5499.46	4387.01	4077.77	2795.72	1991.52	2754.88	2746.82	2725.81	2716.66	2012.51	1636.5	1639.44	1755.71	2039.42	1744.93	3922.76	3419.98	3486.42	3606.61	1711.56	1326.27	1996.9	1474.77	1485.39	1741.23	3839.53	3051.25	3266.65	2812.53	3428.25	3056.88	3431.62	1243.51	4029.21
PF14_0386	2296.01	2200.54	2365.85	2338.1	2286.7	2375.93	2366.41	2360.66	2266.71	2368.14	918.247	2194.6	2280.08	2019.79	744.724	1326.59	2200.1	2035.69	2287.81	2642.1	2332.09	2491.14	2346.68	2523.02	872.999	691.902	823.212	681.635	776.451	718.087	1301.61	1375.31	1671.61	1572.95	876.174	738.13	840.021	785.324	749.813	743.353	1401.17	1751.43	1560.31	1589.35	1598.37	1928.89	1535.9	897.321	2131.47
PFL2425w	3306.95	2567.12	2947.04	2796.76	2966.84	3071.03	2273.98	3354.22	4064.41	3803.38	1857.38	3731.78	2998.58	3410.21	1265.24	4361.81	3877.53	3175.87	3420.67	3272.78	3299.55	3668.28	3221.82	3631.8	1428.75	1242.11	1113.27	1137.24	1324.82	1297.04	2646.05	2455.98	2164.99	2533.87	1227.63	848.088	1498.85	1253.86	1036.62	1242.74	2448.46	1699.9	2395.07	1750.8	2057.14	1839.56	2551.55	1079.34	3012.52
MAL7P1.139	1965.55	1508.09	1715.36	1661.6	1860.24	2039.36	2120.6	2297.07	2329.99	2237.73	2096.81	2114.9	2186.51	2114.43	1927.28	2182.05	2305.5	2386	2044.98	2214.83	1996.02	2597.48	2184.82	2455.99	1710.11	1542.17	1661.93	1312.44	1743.68	1513	2072.3	2067.15	1878.4	2029.62	1621.81	1267.78	1773.5	1386.57	1371.6	1510.47	1948.83	1862.06	1751.56	1587.61	1841.69	1614.51	2069.6	530.884	1880.99
MAL13P1.182	969.498	877.616	1052.49	1008.16	1136.34	1145.04	1576.6	1432.49	1495.7	1318.5	1519.91	1289.98	1255.46	1326.42	1586.72	1945.16	1394.55	1398.04	1120.71	1039.85	1322.74	1231.68	1268.25	1148.87	893.813	752.65	926.232	918.088	1034.51	867.158	1446	1274.08	1395.91	1440.03	1051.29	725.237	908.454	764.35	827.38	852.355	1403.23	1384.89	1292.95	1285.24	1432.6	1316.43	1433.44	367.56	1343.47
NON_CODING_00054	3992.27	2954.75	3403.37	3306.68	3661.01	3907.61	4643.8	4742.62	5215.1	4621.77	4110.63	4912.48	4697.53	4115.18	3616.44	6438.29	5131.09	4209.76	3167.99	3766.99	3998.76	4317.14	4095.96	3980.95	3267.25	3230.68	3597.47	2929.62	3907.39	3582.36	4393.98	4232.15	4243.49	4411.52	3946.87	2551	3423.93	2930.56	2861.82	3605.07	4647.66	3950.51	4676.24	3406.48	5071.15	4026.75	4776.88	228.645	4685.02
MAL13P1.159	2615.05	3056.27	3669.14	3369.37	3532.48	3247.8	2786.78	3275.83	3618.3	3208.12	2101.44	3334.19	3162.66	3263.95	1913.99	3049.86	3298.87	2977.22	3623.4	3661.78	3625.03	3512.53	3157.64	3121.2	2381.09	1750.67	2049.26	2363.08	2260.87	2053.31	2339.97	2144.34	2506.8	2396.56	2079.72	1638.02	2405.98	1992.19	1918.56	2060.79	2232.31	2315.55	2267.73	2201.02	2140.44	2213.57	2414.49	1050.71	2487.24
PF11_0209	4641.94	4168.78	4975.04	5021.26	5090.02	4850.81	6149.47	6487.02	6374.16	6341.5	5901.71	6185.44	5690.54	5908.87	4662.46	5343.89	6031.11	5456.29	4896.91	6089.47	5759.54	5856.99	5130.5	5499.8	4097.23	3505.13	4360.18	4725.77	4536.2	4413.21	5522.01	5099	6237.15	5405.12	4696.75	3300.74	4034.15	3571.7	3973.55	4007.93	5070.23	5212.65	5116.83	5587.47	4888.09	5887.02	5084.14	827.67	6184.1
PF11_0140	1290.14	1264.88	1502.53	1539.57	1462.82	1445.91	1214.4	1153.8	1201.51	1158.45	1001.65	1232.02	1215.32	1137.46	979.845	2070.11	1303.26	1027.78	1024.77	1586.48	1323.89	1742.14	1393.99	1670.69	961.163	700.833	925.328	1177.39	960.891	789.437	1099.44	1168.4	1454.19	1306.22	1048.59	829.365	935.188	921.043	917.994	877.463	1323.05	1624.46	1367.56	1418.64	1350.94	1750.11	1303.51	563.176	1433
MAL8P1.25a	1644.67	1445.12	1829.67	1698.39	1836.89	1806	1754.93	2252.91	2367.81	2036.13	1170.49	2228.48	2100.16	2260.58	1477.06	1279.67	2485.62	2129.85	1921.75	1858.06	2047.69	2205.67	1895.22	2096.36	1306.03	1005.65	1044.81	1209.75	1234.83	1097.29	1846.16	1857.48	1532.96	1780.29	1112.76	913.758	1258.98	1064.24	996.439	1048.19	1789.88	1365.92	1560.28	1265.22	1528.12	1179.46	1671.52	1094.82	1649.87
PFE0600c	1062.03	871.495	1087.51	1128.73	1106.31	1062.99	970.127	1016.57	1035.49	966.191	573.567	1043.25	1045.02	984.619	531.919	785.882	986.191	1002.18	756.144	892.58	911.672	1162.69	842.385	1107.93	469.37	347.383	407.226	345.774	422.802	406.399	589.318	535.303	496.219	617.731	363.717	330.505	495.183	397.539	361.001	392.123	516.228	468.957	492.743	411.433	483.01	467.173	567.94	386.527	867.852
PF01TR002	748.328	742.506	649.427	694.915	665.179	640.272	772.529	780.985	729.88	828.729	633.306	825.022	784.435	786.615	757.236	793.739	792.671	698.571	1166.77	1078.78	856.997	1030.61	931.371	1031.17	548.068	418.601	456.771	387.325	516.741	474.236	430.52	424.492	471.008	543.818	526.286	267.752	489.848	370.6	417.21	489.677	436.34	390.799	409.836	351.752	450.364	471.413	548.834	210.028	846.659
PF14_0178	2151.01	2137.35	2421.95	2338.3	2362.16	2528.38	2636.42	2385.21	2682.27	2194.41	1603.34	2172.78	2409.26	2139.44	2427.09	1305.47	2263.15	2575.41	2306.27	2705.77	2250.81	2333.2	2293.97	2522.13	1709.66	1661.11	1952.16	2685.85	1712.79	1541.63	2699.79	2379.95	2470.03	2532.16	1995.83	1339.65	1749.98	1574	1466.81	1632.9	2557.3	2108.52	2372.28	1827.43	2516.98	1948.01	2573.43	940.142	2545.91
PF11_0355	1090.48	934.136	1109.91	1070.47	1154.45	1209.17	1456.51	1681.65	1892.14	1713.05	1861.6	1779.3	1711.54	1761.73	1704.19	1301.73	1892.32	1592.67	1678.74	1522.51	1568.06	1639.28	1355.42	1708.39	619.814	543.12	512.309	596.623	605.15	565.995	1131.49	1079.39	923.965	1105.06	518.026	511.592	613.907	542.375	527.947	576.741	1065.67	809.849	893.942	764.096	918.734	828.464	1120.73	618.522	1372.26
PFF0585c	836.834	932.584	840.161	827.133	841.357	795.92	964.644	1257.34	1350.5	1141.36	1303.28	1216.51	1211.96	1224.06	1545.69	981.639	1177	1452.38	1224.9	969.805	1078.55	1274.38	1172.08	1258.52	792.339	736.615	723.205	902.108	843.579	766.916	1809.62	1500.64	1629.16	1625.9	846.515	630.008	822.973	683.591	717.817	752.331	1660.93	1423.62	1558.28	1347.11	1555.02	1552.78	1578.73	759.517	1383.62
MAL7P1.67	4230.2	4401.32	4789.04	4819.15	4928.79	4654.16	4098.73	4223.33	4485.76	4635.13	2844.48	4453.65	4099.74	4704.58	2575.72	7487.26	4466.27	3903.98	4585.84	4340.56	4835.31	4938.06	4510.93	4001.95	4453.8	3162.78	3609.09	3839.01	4280.97	3879.3	4314.33	4135.79	4359.72	4363.32	3795.94	3405.94	4492.16	4210.01	4107.96	3870.24	4279.84	4547.6	4009.35	4461.52	4164.83	4310.77	4318.44	387.501	3846.94
2277.pre-tRNA-Pro-1:tRNA	887.148	814.276	798.36	803.778	832.858	947.18	968.914	854.25	1188.42	831.52	1550.88	1002.75	907.148	966.948	1664.85	722.988	1081.81	1221.3	1531.42	1414.61	1397.77	1314.2	1424.05	999.47	633.248	411.346	512.856	581.61	656.456	523.676	527.924	529.264	614.992	596.564	566.91	564.548	591.276	452.258	532.844	509.654	737.1	622.228	609.166	523.162	715.43	590.804	601.626	902.354	2183.76
PFC0135c	2854.19	2968.85	3427.83	2981.16	3169.67	3217.04	3502.99	3427.68	3468.02	3036.11	2562.79	3056.84	3480.33	2709.57	2528.06	3090.78	2944.79	3414.72	3238.18	3824.14	3162.7	3626.18	3348.58	3445.02	2600.98	2463.9	2962.9	3198.43	2521.65	2423.07	3055.83	3025.52	3164.82	3162.83	3096.9	2603.91	2723.51	2691.78	2804.85	2602.79	3201.44	3634.52	3280.37	3317.6	3470.08	3672.97	3297.29	656.08	2779.26
MAL13P1.15	4447.03	4362.36	4461.46	4626.95	4623.94	4488.08	5455.55	6083.88	5627.41	5821.18	6130.61	6514.72	5858.17	6413.32	5730.67	5803.32	6195.62	5606.09	4920.53	4525.35	4762.21	5055.62	4648.26	4974.95	3359.49	2367.08	2693.74	2437.87	3099.37	2763.77	4907.35	4519.39	4273.91	4777.34	2647.7	2177.51	3405.68	2810.92	2798.36	2630.42	4771.78	4474.11	4197.97	4096.72	4368.6	3914.13	4524.54	1489.99	5247.85
PF10_0033	1216.95	904.332	1172.84	1229	1217.66	1411.02	1310.69	1550.29	1540.47	1069.13	372.727	1157.07	1309.61	1092.66	426.094	778.285	1321.21	1699.92	1162.04	1365.11	1045.22	1466.03	1139.48	1324.67	1241.04	1210.54	1468.56	1786.06	1264.6	1190.7	1433.54	1339.56	1365.59	1577.46	1558.28	965.864	1208.66	1142.54	1075.96	1137.82	1321.23	1300.47	1462.3	1220.87	1480.91	1181.41	1495.57	414.753	999.28
PF14_0038	2957.21	2689.5	2984.57	2918.77	2967.45	3060.93	3280.27	4250.7	4362.71	4436.35	3230.28	4627.19	4122.33	4370.57	2713.47	3788.66	4000.07	4240.29	3798.18	3036.31	3713.44	3492.53	3347.13	3203.46	1636.17	1084.29	1270.52	1158.25	1470.24	1357.32	2273.18	1989.6	2309.78	2267.47	1303	1237.5	1635.44	1405.75	1456.25	1388.56	2305.73	2408.92	2477.96	2279.16	2437.4	2040.52	2362.16	794.866	3218.58
PF13_0180	1744.03	1447.5	1725.67	1808.61	1865	1910.2	1892.31	1878.55	2076.62	1794.65	1063.56	1746.04	1883.72	1807.12	1481.53	1081.78	1943.82	1977.99	1990.75	1995.73	1877.82	2113.67	1960.36	2112.89	1213.58	890.247	964.326	1054.94	903.416	845.355	1286.59	1243.08	1236.39	1320.43	962.032	775.802	1221.99	847.791	764.157	865.508	1296.34	1250.65	1140.04	968.615	1194	921.192	1334.77	671.92	1541.47
PFE0410w	4056.84	3750.44	3672.46	3902.72	3914.32	3950.9	3822.74	4760.9	4384.73	4212.01	2512.86	4364.05	4371.21	4250.94	2483.48	2244.72	4335.77	3984.6	3611.87	4039.98	4106.33	4363.96	4183.02	3830.66	1630.66	1682.17	1305.34	1567.26	1491.91	1497.73	2575.95	2469.19	2041	2376.53	1374.8	1218.94	1574.78	1183.41	1351.54	1522.42	2453.7	1827.95	2184.84	1862.57	2158.41	1840.53	2312.28	1633.48	3854.77
PFD0930w	1991.31	2051.33	2235.56	2284.98	2297.15	2182.15	2274.93	2841.04	2924.61	2715.61	1834.29	2654.8	2491.2	2577.22	1832.08	2708.88	2943.53	2431.69	1890.01	2356.82	2250.56	2731.41	2258.42	2607.29	1478.13	1235.99	1501.39	1535.72	1664.12	1485.36	2122.83	1818.1	2057.21	2006.96	1548.14	1045.22	1397.21	1112.29	1205.25	1278.45	1811.93	1684.63	1849.26	1619.43	1661.3	1712.47	1699.88	974.273	2725.7
PFF1435w	1344.62	987.674	1259.89	1257.21	1342.81	1392.27	1368.74	1317.08	1362.59	1341.85	752.631	1458.05	1346.52	1299.95	555.011	1891.47	1436.99	1343.12	1479.89	1662.89	1505.65	2022.23	1539.84	1533.32	1073.31	777.639	899.12	863.428	1037.89	894.073	846.614	710.678	706.012	859.399	1128.18	736.884	1021.82	793.193	876.801	830.208	822.032	762.845	821.418	762.471	850.738	828.189	840.885	339.7	1253.17
PF09TR001	703.932	735.326	836.84	808.655	791.843	703.962	494.738	510.26	435.026	423.625	314.557	527.228	481.075	490.825	254.695	360.327	496.405	476.935	699.115	848.734	626.915	947.749	666.191	879.119	316.857	274.709	303.353	305.446	337.661	364.263	283.255	192.471	217.091	302.24	387.272	181.072	279.372	239.909	245.434	305.438	263.474	241.3	265.887	195.505	313.217	244.274	267.899	111.516	531.938
MAL13P1.265	628.326	557.492	661.3	620.966	575.412	687.05	822.622	808.451	848.466	799.806	460.74	868.879	840.899	796.324	444.295	970.944	889.096	715.429	732.638	883.161	701.482	805.215	732.822	832.144	440.558	345.334	420.681	372.644	511.158	419.316	635.86	588.857	741.653	693.033	543.644	393.357	432.858	352.2	399.407	392.894	738.366	768.459	699.586	711.696	794.997	855.774	689.995	354.134	970.192
MAL13_tRNA_Met1:tRNA	1005.05	1192.81	564.456	572.224	559.636	613.814	603.946	613.474	711.016	637.336	1171.07	738.352	706.192	630.832	1316.34	201.994	766.426	684.066	1042.46	809.774	684.728	793.078	687.586	772.75	609.54	702.1	400.472	403.942	567.274	395.066	851.084	786.628	481.366	721.324	535.388	323.802	702.224	358.624	431.988	552.116	822.154	498.05	681.67	385.538	668.802	377.282	850.552	572.424	442.15
PFA0115w	2274.68	1643.2	2013.25	2201.36	2140.44	2432.53	2859.29	3402.66	2771.78	2739.33	870.095	2893.86	3298.19	2961.64	1232.83	3032.31	3118.11	3624.64	1785.16	1709.08	1725.18	2720.47	2249.62	2862.43	971.206	728.489	994.047	733.561	751.605	825.338	2013.73	1748.37	1890.48	2041.81	941.307	1018.62	942.821	1051.69	1047.38	830.167	1909.99	2588.2	2197.94	2159.05	2268.36	1847.91	1948.75	1092.3	2347.55
MAL8P1.77	2594.03	2716.03	3002.96	2831.54	2861.74	2747.2	2618.05	2934.31	3437	3184.16	2736.19	3030.54	3089.7	3558.11	2137.58	5467.98	3349.55	2661.87	3414.26	3051.9	3394.27	3433.53	3029.68	2909.02	1932.79	1243.62	1297.84	1278.59	1679.49	1411.45	1795.84	1824.55	1744.3	2013.04	1297.92	1121.47	1866.27	1453.22	1353.28	1413.64	1877.75	1904.35	1653.73	1627.22	1750.81	1655.21	1942.83	893.727	2511.18
PF08_0049	2655.48	2713.36	2803.06	3138.39	2874.12	3115.09	3231.87	3204.86	3128.37	2751.95	1396.93	2937.91	3047.25	2893.71	1834.1	3373.98	3085.94	3259.79	3131.02	2642.23	2728.15	3364.6	2885.25	3348.17	1819.46	1517.1	2080.44	2249.95	1920.15	1811.06	1996.43	1715.62	2372.86	1968.54	2143.13	1841.54	1771.42	1818.02	1820.06	1679.85	1798.92	1900.23	1918.72	2016.7	1804.74	1816.74	1832.02	639.083	2291.8
NON_CODING_00036	1308.5	777.88	1318.85	1286.28	1514.76	1505.76	1078.96	981.548	1633.05	1214.5	831.286	1005.28	831.842	854.788	403.58	307.81	1041.31	1165.14	5129.92	1468.37	1907.89	1505.14	1674.27	1357.3	708.198	812.968	714.332	655.472	834.2	793.228	547.668	592.264	483.894	665.536	843.932	439.592	718.652	518.96	510.108	764.072	509.312	424.334	540.082	445.062	559.88	530.052	698.29	531.856	634.164
MAL8P1.102	1268.58	1115.67	1001.65	1088.74	1076.64	1151.17	1272.52	1307.84	1293.52	1198.82	443.897	1264.15	1252.49	1198.85	569.601	627.955	1359.41	1401.85	905.504	1189.71	970.378	1246.22	999.781	1298.86	447.885	459.393	419.7	390.344	358.804	353.329	840.394	856.07	803.467	960.248	436.689	451.074	445.562	426.625	424.072	372.786	871.462	880.985	928.481	807.173	943.311	901.831	901.639	630.052	1185.07
PF14_0421	2131.88	2257.04	2591.34	2470.22	2632.41	2543.86	2237.44	2421.71	2484.86	2158.68	1128.31	2148.09	2212.56	2252.28	1459	1087.85	2368.12	2043.88	2241.84	2882.47	2624.89	2904.18	2587.41	2705.15	1898.14	1555.5	1718.5	2167.85	1994.19	1867.78	2003.3	1986.9	2114.66	2078.94	1893.98	1353.47	1880.28	1430.1	1426.09	1744.23	2102.36	1670.25	1815.44	1439.91	1849.28	1625.22	2009.58	1853.63	2359.56
NON_CODING_00059	2819.54	2075.87	1833.08	2105.37	1953.25	2137.13	3011.41	2799.96	2502.71	2015.85	1738.27	2621.74	3012.97	2071.49	3489.2	444.146	2305.06	3438.41	3891.93	3217.26	2490.07	3595.36	3140.03	3242.35	1606.13	1256.64	1628.26	831.996	1394.89	1428.79	2044.1	1548.71	881.496	1800.28	1693.58	822.994	1612.3	1190.32	1499.61	1518.62	1945.72	1806.62	1870.87	1123.57	2100.49	1291.07	1779.76	415.66	2039.09
MAL7_tRNA_Thr1:tRNA	329.382	369.508	330.362	347.692	289.388	239.56	160.014	144.742	162.996	140.468	181.848	211.618	236.544	133.788	99.42	66.564	203.148	192.164	262.268	247.508	259.618	495.553	212.918	361.614	225.418	169.36	210.16	183.192	179.994	171.866	244.684	257.6	141.254	238.706	234.22	122.796	226.488	199.826	168.578	210.344	302.876	275.82	212.37	244.542	205.524	223.046	253.062	167.37	149.328
PF13_0296	2584.4	2211.82	2572.44	2568.6	2633.88	2806.28	2750.25	3239.99	3356.25	2942.33	2119.15	3388.54	2848.63	2796.27	1772.01	3135.24	2784.22	2961.75	3783	3196.19	3364.94	3722.32	3402.26	3328.34	2044.45	1950.33	1926.09	2134.67	2176.26	1916.42	2101.36	2068.19	1928.16	2092.48	2051.96	1788.69	2112.9	1873.3	2019	1927.25	2490.55	1795.97	2084.25	1873.58	2370.01	1658.61	2145.34	1366.77	2744.25
PFL2035c	3413.21	2822.78	3225.82	3169.55	3385.03	3355.17	3745.53	4299.93	4188.36	4478.44	2265.39	4210.53	4024.86	4430.91	2059.01	3004.66	4655.74	3001.48	2990.46	2715.29	3558.01	3318.75	3401.85	3594.66	1932.31	1342.17	1387.82	1047.74	1810.21	1575.43	2748.83	2370.8	2487.19	2540.76	1494.95	1069.19	1863.48	1399.45	1252.23	1352.59	2533.53	2323.82	2192.02	1934.78	2140.11	2016.42	2397.74	1743.06	3365.68
PFI0535w	1055.36	1158.69	1239.09	1140.68	1181.9	1155.65	1585.69	1813.96	1782.81	1735.23	1143.97	1757.45	1693.98	1785.1	1121.78	1397.17	1830.25	1478.08	1118.88	1184.76	1119.71	1159.62	1009.6	1429.24	850.033	663.309	844.932	934.672	846.66	768.658	1696	1547.46	1875.06	1746.68	875.416	691.161	883.433	741.138	787.551	750.681	1708.96	2019.08	1712.16	1609.08	1706.74	1770.13	1754.2	1167	1594.85
PFD0155c	764.61	660.278	767.098	803.984	738.205	840.784	776.003	856.973	924.152	802.685	342.886	908.601	879.997	805.345	293.087	1914.62	964.464	834.355	822.506	1105.7	813.984	1209.73	769.109	1138.42	653.368	498.429	605.213	595.693	662.651	514.976	687.156	614.256	590.292	777.634	665.2	454.075	620.225	508.962	495.006	556.53	715.013	661.558	712.243	546.88	689.642	711.879	712.601	217.261	606.347
PFC0085c	8708.84	9185.43	9323.47	9589.62	9655.62	9321.71	8580.64	7212.86	7515.79	7629.46	5804.05	7422.08	7341.93	7052.01	4644.17	7656.16	7190.79	6915.46	9004.6	9919.1	9221.57	9487.75	9611.63	9435.2	2943.31	2318.86	2466.1	3009.58	2634.09	2634.7	4198.83	4564.29	5777.59	4892.05	2709.94	2180.5	2943.95	2293.48	2376.96	2661.18	4259.86	5688.65	4669.33	5211.57	4571.4	6979.15	5015.38	3844.8	9117.26
PFL0890c	2129.32	2148.22	2548.45	2338.26	2518.79	2425.4	2816.28	2588.27	3058.95	2498.55	2002.82	2431.6	2590.68	2389.31	2327.4	1282.31	2608.81	2583.15	2809.99	3219.37	2687.57	2909.96	2676.54	2487.76	1991.28	2147.38	1996.28	2507.07	2172.06	1992.25	2743.44	2661.12	2401.42	2759.26	2170.73	1320.35	2000.95	1623.23	1701.52	1972.73	2499.32	1791.16	2082.84	1791.18	2358.51	1881.35	2757.19	1161.16	2539.15
MAL8P1.83	3671.16	3644.87	3811.87	3865.33	3700.24	3836.95	4147.07	3971.39	4093.76	3979.34	3477.05	3974.57	4148.2	4027.57	3510.88	2381.86	3913.86	4233.53	4265.35	4242.82	3889.03	4107.26	3921.61	4101.76	3016.52	2816.88	3094.23	3393.83	3094.01	2615.26	3402.39	3294.79	2816.57	3450.59	3128.85	2394.9	2963.18	2745.2	2769.86	2738.2	3449.09	3077.62	3201.92	2791.32	3341.71	2854.34	3390.42	1253	3914.79
PFI0825w	1920.57	1285.64	1590.78	1619.26	1679.02	1825.75	1819.87	1968.56	1794.65	1729.94	942.493	1769.91	1878.37	1602.01	974.296	1404.25	1767.38	2163.97	1769.89	2110.43	1686.18	2191.69	1894.86	2088.98	1654.76	1407.89	1907.34	1445.88	1665.47	1640.44	1810.58	2052.77	1872.12	2054.84	2095.55	1704.09	1677.34	1795.91	1732.18	1604.46	1767.15	2206.04	2151.74	2132.37	2189.97	2268.27	2113.48	382.308	1713.96
PFA0575c	1889.09	1872.34	2254.41	2142.47	2111.57	2066.41	2570.22	2793.34	2697.34	2777.18	1150.59	2777.76	2947.53	2895.77	1062.94	3692.67	2649.69	2491.47	2822.06	2276.19	2302.05	2348.65	2191.86	2379.8	1584.16	1088.02	1320.92	1463.62	1381.33	1257.1	2239.89	2046.08	2095.75	2365.15	1435.28	1158.46	1649.04	1493.14	1381.35	1319.14	2350.92	2440.21	2433.31	2124.49	2409.71	2403.31	2447.45	948.729	2185.86
PFF0205w	1009.79	630.155	873.381	871.843	856.619	958.603	1366.18	1515.66	1417.15	1085.75	731.955	1305.7	1465.29	1169.28	906.731	702.337	1371.19	1962.36	1281.75	1181.96	1000.14	1707.86	1102.93	1446.51	582.671	514.743	493.905	720.512	526.537	442.632	955.92	847.704	820.877	936.773	527.611	516.433	547.601	441.591	477.723	504.402	1002.73	1024.56	828.775	725.239	985.403	899.391	943.201	849.323	1386.9
PF14_0394	1632.8	1402.57	1672.75	1597.47	1654.29	1674.13	1787.74	1877.99	1966.17	1983.5	965.68	1911.78	1880.41	1871.28	806.535	2045.54	1874.3	1768.1	1790.96	1578.87	1736.41	1682.26	1613.34	1742.69	1561.17	998.306	1292.62	1200.01	1350.62	1186.28	1996.8	1982.85	2178.36	2267.56	1331.5	1059.98	1569.23	1283.91	1261	1262.27	2120.83	2438.94	2160.49	2236.95	2141.7	2564.68	2238.25	497.716	1756.76
PFF0550w	1572.61	1492.95	1712.18	1612.59	1656.03	1617.41	1733.2	2074.88	2303.48	2202.84	1062.41	2287.83	2053.91	2187.5	979.991	2481.23	2142.27	1846.61	1909.55	1707.48	1872.06	1914.49	1647.91	1900.66	847.533	678.383	771.65	769.442	848.097	726.978	1275.93	1194.59	1310.19	1375.42	782.857	660.195	818.995	786.056	791.103	755.078	1272.14	1416.78	1313.66	1196.12	1319.49	1369.12	1343.77	920.489	1730.64
PFL1180w	1462.5	1271.61	1487.29	1536.17	1536.43	1667.92	2533.83	2474.26	2512.74	2015.21	1367.57	1857.96	2228.23	1989.31	2111.24	1656.79	2154.31	2670.06	1496.87	1493.49	1348.84	1551.18	1451.74	1651.45	1064.18	1185.21	1252.36	1614.78	1155.93	1068.79	2775.67	2469.5	2546.89	2665.88	1381.38	934.557	1104.06	1014.06	1001.08	1110.83	2621.04	2148.66	2311.67	1984.25	2666.09	1942.39	2683.66	648.593	2296.46
PF14_0447	2068.73	1987.38	2367.05	2274.95	2243.58	2282.26	2073.62	2424.87	2170.77	1844.91	2791	1915.33	2038.64	1896.34	2252.23	1110.11	2090.22	1738.58	2061.8	2461.23	2301.79	2406.28	2156.18	2339.67	1740.72	1318.09	1604.15	1705.59	1669.7	1488.78	2174.21	1923.64	2102.82	2237.48	1734.26	1314.71	1667.74	1467.79	1383.53	1480.87	2138.34	2169.93	1966.89	1858.43	2101.09	2009.42	2135.13	860.432	1981.5
MAL13P1.160	1126.29	1248.3	1475.84	1358.92	1390.22	1378.61	1427.2	1441.01	1470.6	1467.99	1063.17	1740.94	1610.39	1505.01	765.149	3064.01	1446.57	1620.14	1647.25	1588.32	1404.96	1729.29	1267.32	1573.5	1008.87	754.4	941.997	1010.57	918.427	805.787	1539.81	1361.03	1351.59	1596.68	924.782	965.303	1017.13	997.887	1072.15	912.764	1673.45	1655.33	1476.95	1480.34	1673.03	1472.45	1597.66	698.782	1593.47
PF14_0037	1920.59	1977.28	2244.88	2205.75	2341.58	2182.49	2081.15	2127.38	2208.98	2122.8	1209.29	1613.3	1886.84	2100.92	1049.04	1254.06	2079.23	1886.47	2023.18	2159.72	2079.68	2294.65	1918.09	1906.09	835.86	703.871	744.003	744.936	847.76	659.902	1181.12	1128.23	1248.42	1306.48	700.846	640.053	851.611	711.212	725.985	669.731	1202.01	1201.78	1191.7	1142.62	1169.44	1185.67	1335.27	970.596	1671.73
MAL7_tRNA_Lys1:tRNA	433.316	707.324	330.926	406.874	378.756	305.27	153.066	175.824	153.288	150.064	189.52	240.34	165.136	121.024	140.444	58.656	221.812	185.964	199.988	270.356	137.66	366.554	147.886	357.352	106.922	129.02	123.14	165.742	160.042	160.694	268.614	214.662	124.206	162.122	165.186	120.428	196.27	159.688	153.936	94.024	203.104	114.42	122.164	111.206	120.616	70.364	162.11	149.606	210.072
MAL5_tRNA_Glu1:tRNA	468.89	472.88	311.766	410.92	307.772	288.24	312.1	282.66	299.714	253.942	357.244	332.116	412.842	285.052	477.236	211.922	391.786	299.328	369.382	672.105	542.558	731.055	533.798	771.247	460.64	377.762	324.82	309.196	472.692	332.854	550.702	475.784	341.078	482.406	477.07	188.068	484.646	304.802	307.462	392.318	574.478	410.798	363.648	409.674	305.144	348.406	482.724	330.922	245.828
PF11_0059	3238.37	3200.01	3358.59	3071.47	3258.21	3245.52	2667.14	2855.47	2750.16	2478.85	1261.5	2665.72	2758.95	2357.05	1834.54	1457	2803.11	2538.14	2686.25	3226.67	2836.7	3249.68	2957.2	3461.13	821.161	681.043	697.47	769.634	721.25	679.243	1293.51	1149.19	1016.05	1233.12	751.407	639.076	844.682	659.489	621.606	628.057	1247.18	904.793	1113.25	864.211	1173.94	893.737	1245.08	1716.63	2530.49
PF10TR007	1523.85	1264.25	1492.93	1379.91	1531.15	1535.73	1307.27	1785.1	2077.75	1949.51	1933	1969.05	1524.47	1995.98	1502.16	2505.48	1998.48	1804.72	1887.47	1916.92	1880.73	1931.89	1721.06	1698.91	1762.88	1158.79	1484.73	1374.46	1814.86	1565.81	1453.7	1330.48	1609.9	1571.33	1455.92	863.989	1681.36	1214.53	1306.14	1525.89	1392.26	1544.83	1380.88	1295.51	1363.13	1564.13	1477.86	320.042	1755.52
PFL0595c	2935.66	2394.39	2601.28	2763.46	2816.77	2950.28	2918.74	3646.47	3604.38	3467.23	1151.45	3463.66	3491.04	3563.96	1094.51	2813.13	3708.94	3413.12	2993.49	2623.9	2709.59	3126.32	2811.33	3025	1954.08	1669.57	1660.47	1523.69	1785.02	1723.65	3061.35	3095.41	2906.01	3182.71	1765.59	1395.16	1989.81	1713.23	1694.9	1690.81	3068.16	3192.84	2891.43	2653.96	2878.72	2690.01	3164.93	1119.68	2622.72
PF02TR003	175.608	279.19	407.784	252.746	197.476	274.796	376.658	473.338	563.706	420.604	889.068	637.464	429.562	569.864	398.91	1323.73	611.818	369.288	512.004	625.118	334.244	615.242	215.564	444.094	131.89	268.678	175.8	191.828	148.892	149.248	262.822	249.624	207.628	205.358	99.372	99.016	223.806	87.968	199.704	199.908	251.52	221.144	240.212	184.246	267.254	248.01	236.99	384.412	436.04
PFI0960w	1000.82	1060	1338.67	1197.72	1207.74	1188.74	1355.99	1685.03	1715.63	1817.92	628.774	1818.64	1715.02	1790.13	501.406	1364.7	1745.02	1497.6	1346.36	1257.21	1287.34	1503.61	1142.94	1507.17	384.315	325.969	380.889	371.896	340.202	413.917	738.114	699.845	872.106	897.615	372.868	418.546	384.133	443	406.266	421.144	789.184	1001.33	890.823	880.977	846.641	970.365	889.332	613.109	1032.42
PFB0805c	586.096	456.049	666.468	676.015	719.831	711.148	673.522	561.543	639.02	663.688	308.635	652.704	575.263	549.783	182.175	330.112	609.977	550.513	845.726	1200.6	842.312	1010.36	714.153	850.225	812.799	585.851	793.392	729.904	893.143	754.117	661.566	564.371	669.09	723.891	904.172	530.215	778.347	680.14	698.339	774.448	639.089	637.745	650.739	589.923	639.05	704.604	724.018	288.412	462.423
PF08_0085	3134.13	3224.8	3916.86	3507.75	3738.45	3480.11	3266.52	3900.9	4817.37	4158.82	2803.19	3683.5	3767.62	3991.58	2420.76	786.919	3908.08	3375.98	3864.52	3506.27	4076.61	3345.29	3676.35	2916.76	4050.11	3222.08	3356.05	4106.18	3732.51	3433.34	3138.27	3552.53	3539.15	3757.44	3603.93	2401.74	4044.8	2994.91	2907.04	3544.67	3163.18	3505.95	3156.59	2940.03	3060.61	3323.2	3795.37	1503.44	3211.79
PFI0220w	2017.79	1972.06	2219.06	2234.18	2221.43	2311.46	2569.46	2833.13	2575.18	2421.35	1166.21	2879.52	2781.61	2489.44	1328.25	4068.92	2525.63	2756.81	2704.11	2130.44	2268.86	2477.56	2161.5	2627.24	1149.87	1004.12	1183.65	1189.62	1006.25	1020.09	1934.56	1718.03	1804.15	1986.81	1087.33	1153.59	1142.54	1211.54	1202.18	1096.48	2113.94	1862.19	1956.41	1885.76	2053.77	1807.07	1951.37	1185.48	2729.99
MAL13P1.257	1817.62	1429.59	1705.41	1647.72	1704.69	1777.27	1818.69	2454.11	2507.44	2169.89	1467.1	2482.88	2263.49	2302.29	1305.11	2432.89	2279.4	2201.17	2166.02	1344.48	2059.38	1563.65	2012.83	1524.53	1616.55	1386.91	1557.72	1335.03	1751.68	1489.52	1720.92	1643.98	1729.34	1782.14	1711.57	1159.35	1600.18	1381.55	1372.12	1461.24	1740.95	1466.81	1616.25	1330.24	1627.14	1262.85	1733.78	555.248	1926.49
PFC0315c	3381.44	2761.85	3344.33	3256.85	3437.14	3407.71	4112.89	3828.45	4264.2	3919.48	2896.91	3768.05	3822.59	4017.59	3624.48	3416.13	4087.32	4152.8	3760.95	3550.22	3532.23	3822.16	3307.8	3744.58	2402.28	2122.72	2424.79	2362.53	2449.11	2216.95	3746.47	3726.76	3756.06	3812.59	2542.91	2062.16	2473.36	2317.72	2257.82	2232.73	3725.25	3732.09	3573.08	3380.92	3685	3521.7	3846.28	947.875	3628.9
MAL13P1.290	1928.39	1973.3	2039.25	1996.41	1984.53	1937.75	1961.87	2204.62	1975.3	2190.61	1455.4	2339.19	2164.94	2249.12	1633.22	2252.36	2150.65	2216.21	1979.49	1541.52	1931.05	1709.43	1922.35	2009.34	1088.79	753.419	885.502	891.886	870.696	805.045	1564.28	1347.1	1428.27	1613.69	884.812	759.426	1081.39	918.952	876.795	825.531	1548.36	1897.89	1537.11	1367.77	1601.04	1501.75	1612.35	927.022	1793.45
PFB0095c	365.644	448.164	231.742	260.097	293.757	228.275	4804.76	4637.95	4434.52	4813.91	4572.71	4553.55	4625.61	4889.99	4011.25	5465.68	4613.44	4819.89	315.829	266.141	201.993	306.972	277.351	344.652	89.2341	79.298	73.8386	81.3275	128.504	68.3165	3011.55	2957.63	2959.13	2816.18	108.653	58.8309	78.5168	76.7075	56.7427	97.8125	2891.85	3747.09	3048.62	2897.39	2821.65	3460.11	2770.81	66.0989	5155.06
PF10_0130	986.696	723.849	871.427	885.674	944.629	1003.82	927.101	914.935	869.466	796.665	225.256	880.328	922.515	792.985	276.458	628.967	963.602	860.103	927.765	1118.82	1023.88	1258.24	1117.93	1282.35	550.155	500.767	561.413	440.68	528.322	518.304	761.005	688.6	656.269	776.875	618.248	443.526	533.804	441.065	461.482	552.212	713.286	677.774	683.455	608.357	724.344	685.985	763.513	345.85	753.716
PF11_0113	1502.25	1263.55	1446.01	1341.24	1497.53	1591.11	2246.55	2724.02	2708.27	2508.94	2268.07	2769.74	2684.27	2501.67	2269.81	2261.27	2614.71	2489.19	1679.37	1632.98	1656.27	1633.33	1557.51	1833.1	1204.94	1101.1	1117.2	1312.6	1163.78	1003.68	2521.72	2196.4	2002.25	2346.83	1211.5	1004.82	1161.95	1061.31	1108.37	1041.31	2496.3	2243.87	2340.42	1738.72	2339.52	1816.87	2335.48	840.27	2322.55
PFL0280c	5630.06	5351.38	5854.29	5803.52	5702.36	5887.58	6364.83	6537.98	6317.65	6383.38	6706.33	6455.59	6711.16	6908.21	7116.63	7412.1	6896.74	7092.55	6235.38	5063.33	5727.42	6200.89	5816.4	6251.77	2439.5	1908.27	2303.27	2242.42	2275.74	2030.17	4880.69	4220.88	4293.58	4435.99	2143.76	2071.77	2460.1	2323.73	2255.42	2057.34	4724.35	4859.94	4487.87	4116.54	4530.16	3856.57	4487.45	1428.82	6079.39
PF14_0167	3802.67	3414.52	3825.95	3890.59	3824.61	4201.15	5304.47	5374.35	5497.57	4820.28	2743.85	5455.52	5071.26	5186.63	3465.73	6631.64	5239.7	5913.74	4906.67	3854.3	4296.87	4109.57	4335.88	3994.85	1792.34	1350.55	1588.21	1751.44	1450.79	1376.24	2905.43	2794.12	2766.49	2959.78	1525.2	1506.8	1804.88	1670.88	1546.94	1448.31	3063.69	3289.7	2950.55	2562.71	3093.87	2426.47	2999.77	2606.43	5055.73
MAL8P1.53	1850.32	2162.39	2583.63	2506.75	2466.11	2177.82	2821.92	3066.47	3023.25	3154	2177.01	3132.68	3017.21	3421.8	1545.44	4941.85	2821.89	2888.55	2727.48	2329.8	2557.8	2657.93	2306.18	2213.69	1753.76	1165.21	1270.84	1647.23	1724.82	1617	2567.63	2174.8	2438.87	2395.33	1482.14	1120.87	1747.6	1289.26	1415.49	1590.3	2541.37	2482.1	2414.31	2442.28	2493.09	2613.87	2381.32	964.885	2681.86
PFA0680c	605.707	695.847	477.99	656.332	574.323	597.408	359.913	388.699	290.378	369.052	223.76	420.27	484.283	357.162	293.977	279.396	371.7	362.86	150.763	337.817	340.267	392.038	351.807	615.157	177.449	89.461	97.2	116.409	103.978	129.995	184.822	121.683	144.903	171.022	132.696	109.192	117.342	112.713	92.687	127.087	263.894	120.6	145.039	125.703	121.84	143.982	168.128	153.464	336.937
MAL13P1.272	2388.77	2998.63	3107.67	3138.65	3067.88	2823.77	1804.82	1574.34	1735.4	1739.35	940.91	1625.83	1553.42	1859	828.646	1247.85	2837.87	1528.63	2225.4	2944.59	2480.07	2789.66	2241.16	2700.62	2098.54	1892.11	2300.46	2797.07	2427.87	2075.14	1367.51	1408.47	1628.58	1613.66	2409.14	1786.43	2075.45	2147.96	2068.41	2113.87	1442.49	1430.12	1486.89	1437.03	1425.59	1738.69	1570.45	1078.74	1903.52
PFL0490c	1233.87	1132.63	1416.13	1331.11	1321.27	1367.53	1350.81	1631.63	1389.64	1419.78	642.429	1597.18	1638.94	1561.6	791.989	1966.31	1597	1507.49	1329.87	1350.56	1289.92	1648.98	1249.61	1442.82	539.276	563.082	582.368	516.593	537.301	585.678	814.738	716.939	793.089	871.535	515.956	524.095	570.918	518.3	566.735	561.106	858.068	772.446	758.895	769.142	826.754	707.222	896.033	1169.48	1387.74
PFI0405w	588.051	564.088	716.45	663.829	718.49	734.029	1127.17	1127.16	1198.51	1139.45	426.233	1252.36	1229.48	1221.57	466.829	2562.73	1245.2	1078.65	765.938	879.033	805.647	1010.26	724.038	935.548	750.201	591.268	696.756	755.749	803.1	735.016	1495.78	1203.31	1426.97	1505.7	762.429	525.006	709.551	555.189	630.97	679.639	1382.94	1361.92	1342.2	1290.68	1397.68	1354.74	1377.57	487.748	1111.67
PF12TR001	425.289	343.546	554.505	499.349	532.651	488.958	339.769	479.147	576.708	463.502	566.606	545.468	455.995	519.115	376.724	511.038	555.525	440.097	467.372	630.804	493.7	696.715	509.483	656.125	338.036	224.188	315.474	313.526	350.849	323.392	276.216	234.869	329.845	339.459	369.981	225.347	297.983	289.512	279.216	310.981	298.335	300.55	380.736	310.152	361.772	389.204	339.746	228.394	464.239
PF11_0073	2685.13	2301.41	2614.55	2497.2	2592.57	2603.83	3452.41	3326.91	3588.13	3406.97	2315.56	3569.72	3497.71	3305.64	1898.9	2100.84	3376	3525.86	3423.63	2410.54	3152.11	2543.83	3058.45	2596.03	1277.59	1062.11	1283.99	1007.49	1295.18	1185.76	2769.89	2569.97	2822.92	2989.52	1349.95	1232.11	1296.97	1380.46	1302.26	1291.55	2972.34	3173.7	3256.66	2941.12	3259.82	3365.84	3223.02	1173.23	2815.27
MAL8P1.27	1135.85	1028.59	950.775	931.348	957.264	961.955	1072.95	1114.1	1039.31	1007.66	693.92	1137.5	1107.76	1166.35	971.216	1470.32	1220.14	1132.87	830.11	790.56	667.394	967.264	719.647	963.172	734.998	688.375	647.917	741.332	734.969	669.03	1548.28	1197.09	1118.8	1283.79	686.487	593.865	639.486	639.654	635.347	575.716	1466.6	1050.64	1234.33	967.982	1258.31	968.044	1264.18	913.327	1445.12
PF11_0287	2068.46	2569.25	2796.64	2674.46	2689.51	2377.26	2739.62	2639	2799.05	2656.47	1992.71	2830.4	2491.26	2917.94	1832.95	3456.5	2698.87	2556.44	2755.47	2920.83	2722.88	2625.42	2285.12	2432.6	2098.07	1612.65	1979.66	2538.75	2273.88	2220.23	2121.18	2056.2	2317.33	2386	2224.54	1752.42	2093.78	2165.99	2144.45	2156.06	2362.2	2043.66	2508.87	2272.05	2357.87	2498.27	2362.17	1216.21	2832.7
PFI0215c	1714.79	1795.38	2247.01	2139.12	2187.69	1997.66	2038.02	2172.78	2317.42	2099.45	1103.89	2299.8	1919.37	2250.64	1012.99	2886.08	2336.85	1964.93	2035.11	2402.05	2096.32	2348.34	1845.99	2101.71	1473.93	1547.06	1370.59	1652.85	1619.22	1554.27	2507.85	2488.38	2447.4	2491.3	1351.44	1211.75	1486.72	1443.98	1340.06	1485.35	2304.66	1959.31	2055.02	2089.14	1973.92	2151.56	2303.83	1629.04	2404.44
PF11_0466	1449.17	1028.51	1388.05	1309.27	1412.88	1469.05	1709.25	1969.46	2037.28	1895.41	991.015	1967.69	2012.86	1929.7	851.236	1006.02	2015.83	1953.27	1603.09	1717.4	1547.36	1861.69	1458.95	1739.65	548.456	591.548	482.826	466.394	530.864	492.193	974.487	950.021	888.914	1037.31	534.106	495.308	567.43	447.828	505.975	537.838	1028.8	899.229	921.293	715.934	1045.17	742.157	1024.33	1186.84	1503.83
PF11_0487	2807.2	3218.47	3534.5	3342.31	3427.64	3072.72	2473.26	2910.05	2975.75	2912.46	1630.99	2935.8	2712	3030.1	1438.09	1934.08	2995.79	2713.28	2900.74	3297.87	3130.73	3417.4	2923.03	2909.47	3084.43	2543.35	3302.52	3352.05	3453.93	3227.6	2880.37	2834.5	3483.29	3261.66	3368.46	2787.99	3147.27	3039.1	3338.94	3143.88	2949.69	3407.82	3258.06	3382.69	3115.89	3743.27	3210.84	1003.69	2687.41
PF06TR004	507.916	506.103	468.782	487.684	426.748	455.279	268.366	276.495	288.119	266.358	158.55	290.183	253.518	231.149	142.709	168.469	2241.11	291.874	443.697	714.994	537.697	649.144	488.192	506.247	181.45	114.145	158.933	126.965	143.884	165.982	139.877	132.84	125.425	187.631	165.39	100.014	159.482	135.926	130	155.194	160.679	149.004	152.423	98.8445	168.93	141.848	165.98	100.493	245.826
MAL13P1.117	2042.62	2436.72	2635.83	2469.54	2514.84	2430.65	1762.45	1753.45	1958.48	1924.89	1117.49	1932.02	1764.37	1839.02	1062.16	1555.07	1923.58	1656.99	2313.16	2582.94	2559.47	2655.64	2258.54	2499.17	2433.94	1729.11	2002.38	2342.35	2530.32	2046.55	2398.18	2163.16	2431.97	2361.54	2222.53	1653.36	2432.83	1898.8	1958.18	1984.01	2361.8	2017.69	2131.65	2039.92	2105.84	2315.76	2305.58	1007.82	1982.94
PF10_0298	1765.72	1260.05	1533.16	1542.39	1665.04	1826.93	1679.81	1595.88	1752.3	1518.49	757.603	1608.32	1595.85	1484.79	816.51	1408.67	1668.7	1679.8	1734.84	1837.52	1597.67	1950.76	1739.99	1880.71	1034.64	998.316	1076.16	1049.27	1016.7	996.923	1469.83	1360.55	1400.02	1535.17	1198.51	784.232	1022.38	811.876	842.716	1001.77	1387.73	1136.39	1300.08	1149.17	1427.84	1110.06	1509.57	663.778	1474.31
PF10_0104	5539.8	5630.59	5686.82	5982.69	5864.37	5914.95	4998.73	4812.49	5151.44	5077.63	3498.18	5399.1	5497.13	5322.44	3587.31	5085.33	5393.08	4692.83	6049.04	5907.31	6031.21	5661.01	5787.4	6078.6	5235.67	4664.92	4669.2	5516.48	5068.82	4600.38	5541.33	5119.42	4934.19	5084.79	4806.48	3708.68	5171.37	4227.77	4305.88	4611.46	5672.52	4482.11	4772.82	4286.47	5126.39	4226.36	4963.78	1708.72	6274.92
MAL7P1.228	3551.82	4312.64	2939.43	3078.67	3006.72	2824.7	12804.7	13412.1	13562.2	12896.8	11249.3	13671.4	12699.9	13673.2	10249	12342.1	12480.4	13234.3	1704.31	1433.28	1714.36	1651.74	1959.58	1926.65	2335.6	2196.35	1958.87	2012.54	2114.61	2083.21	11417.8	11234.3	11214	11391.7	2050.98	2035.18	2230.14	1782.17	1953.3	2007.33	10402.3	11195.5	11445.4	10718.4	10704.1	11027.1	11220.9	1249.53	11794.3
PF08_0029	2661.43	3050	3735.25	3407.55	3681.02	3226.58	2414.36	2076.28	2482.68	2118.1	1021.55	2205.7	2154.28	2201.52	1062.07	2696.46	2269.93	2007.54	3323.2	3341.82	3318.39	3366.8	3052.21	2930.41	897.823	967.188	783.881	1046.8	887.426	801.674	1137.22	1282.31	1234.9	1232.71	806.591	856.029	859.562	776.516	742.907	790.762	1266.84	1068.28	1138.68	1062.17	1149.89	1113.94	1210.84	1459.85	2566.61
PF14_0180	2808.95	2374.47	2850.63	2644.79	2865.37	2840.77	3455.01	3709.57	3689.74	3429.54	1457.48	3884.18	3940.91	3822.1	1304.81	3124.35	3793.37	3533.79	3272.8	3390.51	3229.88	3546.76	3073	3405.16	1884.66	1176.33	1389.08	1065.3	1569.67	1324.64	2269.18	2319.17	2178.57	2418.37	1253.85	1157.75	1798.63	1350.66	1301.24	1246.76	2336.24	2309.94	2383.08	2044.98	2297.53	2092.75	2295.94	1298.39	2698.32
MAL5_tRNA_Phe1:tRNA	2088.8	2460.24	1080.57	1809.2	1478.84	1360.07	343.068	482.158	477.764	481.98	391.114	716.792	495.312	655.856	421.308	116.432	693.286	666.818	1607.26	1202.55	1212.65	1171.94	1530.61	1648.71	381.55	561.278	251.412	420.6	436.34	337.48	578.248	569.546	500.57	495.496	446.774	268.758	445.834	395.91	356.784	417.604	646.112	305.736	519.018	353.54	641.632	367.556	595.85	516.928	532.078
PFE1595c	1980.57	3369.09	3625.93	3300.74	3198.91	2478.31	1485.62	1632.26	1945.81	1671.61	2631.74	1757.26	1750.54	1926.41	2432.54	3080.63	1903.06	1679.99	2912.74	3181.86	2669.26	2889.41	2158.36	2244.54	2124.25	1515.38	1363.3	2605.78	1777.01	1628.05	1893.92	1875.75	1806.84	1927.71	1558.88	1146.14	2054.46	1573.64	1417.4	1598.07	1869.96	2058.96	1795.1	1698.26	1767.44	1876.96	1838.32	1114.93	2023.35
PFD0115c	2678.19	2412.65	2731.87	2875.36	2773.13	2932.21	2825.49	2708.59	2740.65	2451.89	1879.96	1990.95	2760.88	2589.9	2743.27	2173.78	2616.85	2954.11	2005.06	2294.32	2027.19	2388.08	2484.03	2700.11	1681.49	1525.46	2158.13	2136.3	1845.37	1741.5	1866.74	1674.1	2342.63	1997.87	2122.25	1518.34	1663.03	1658.05	1673.24	1591.78	1692.11	2055.17	1940.78	1858.09	2009.07	1914.94	1815.47	769.783	2987.86
2277.pre-tRNA-Glu-1:tRNA	857.14	1352.31	705.352	679.264	590.278	507.238	547.124	529.37	419.068	572.302	662.382	572.544	642.222	489.104	553.944	175.19	552.624	489.31	558.608	998.678	908.392	1042.75	878.192	747.15	636.924	547.322	466.252	422.752	481.55	520.2	605.54	707.938	387.81	662.186	804.994	318.094	656.518	434.486	460.64	600.44	670.694	560.912	479.762	405.058	422.596	528.632	627.138	316.6	298.726
MAL7P1.27	4137.96	4372.98	4789.25	4431.45	4569.19	4482.85	4100.16	3821.91	3701.36	3907.52	3341.25	4294.18	3743.44	3991.74	2880.52	4202.26	4142.13	3759.46	4408.9	5112.85	4596.69	4921.1	4356.37	4513.29	3511.37	3259.7	3145.66	4012.87	3826.05	3446.71	3418.83	2995.11	2631.37	3052.19	3310.86	2665.97	3430.34	2835.66	3406.91	3200.22	3247.88	2474.87	2861.2	2728.39	2761	2669.55	2899.4	1600.41	4429.49
PFL0746c	549.791	330.371	467.72	353.63	509.222	487.877	515.314	556.278	521.425	529.887	423.607	513.957	479.939	584.476	572.186	941.118	587.079	453.421	569.416	554.192	450.908	511.99	392.623	547.504	495.098	431.756	421.087	502.261	540.931	406.465	643.519	550.93	575.312	638.853	412.536	333.991	460.493	300.268	372.905	426.257	658.808	544.389	511.927	527.835	664.179	521.605	732.108	472.933	637.145
PFI1250w	1067.77	1116.57	1367.68	1170.66	1257.61	1318.93	1540.75	1632.99	1572.51	1360.7	1184.49	1554.37	1634.03	1548.61	1280.52	2143.1	1648.05	1417.42	1307.01	1401.24	1265.14	1431.89	1074.93	1466.25	519.991	431.021	425.911	519.431	453.812	402.15	754.65	715.858	554.038	799.054	373.534	404.296	516.141	389.694	458.19	439.301	783.965	734.384	634.708	522.209	633.028	441.385	800.83	331.826	832.514
NON_CODING_00010	179.294	121.062	177.045	202.406	218.785	203.169	285.648	353.12	299.112	267.374	386.095	337.941	293.283	272.501	332.318	192.218	365.826	350.76	182.306	343.315	233.943	349.152	245.331	286.5	281.146	336.435	282.507	277.124	321.155	277.777	517.021	384.944	419.625	464.529	291.899	197.92	300.488	192.062	226.788	273.364	543.821	317.92	389.775	299.768	461.625	276.055	448.145	687.604	453.9
2277.pre-tRNA-Val-1:tRNA	2442.98	2026.31	1579.87	1803.58	1777.58	1733.1	2127.41	2734.73	2923.22	3368.42	4121.59	3526.7	2732.59	3231.37	2751.96	1838.98	3045.95	3177.77	3420.94	1939.03	2260.08	1703.18	2467.68	2082.59	1364.52	1456.25	1097.74	1020.55	1348.68	1234.26	1918.17	1971.62	1286.59	1862.6	1613.83	957.008	1409.15	1158.63	1298.55	1421.18	2097.51	1848.37	1902.18	1459.45	1842.35	1226.13	2005.17	1907.48	1730.73
PFI1030c	4236.8	4135.99	4583.78	4435.51	4468.69	4550.65	4364.92	5466.21	5943.09	5470.14	3407.28	5306.09	5512.09	5443.29	3453.97	4198.05	5722.16	4972.55	5201.24	4327	4863.25	5217.16	4855.72	4956.6	3420.57	2671.34	2828.13	2694.76	3156.9	2912.07	3934.39	3732.32	3669.39	3694.73	2946.39	2366.49	3472.17	2699.4	2510.11	2724.68	3505.72	3218.51	3284.13	3107.29	3174.09	2745.87	3662.37	1299.05	3955.67
MAL13P1.121	2069.25	1756.74	2112.02	2088.5	2183.66	2220.01	3241.68	3575.56	3784.03	3280.56	2330.7	3445.01	3315.77	3406.06	2211.62	1801.24	3444.62	3515.26	2525.11	2384.87	2410.18	2595.72	2200.81	2407.55	1523.58	1558.25	1528.85	1603.45	1657.82	1575.81	3593.79	3053.03	3126.62	3140.78	1610.49	1370.74	1517.89	1485.41	1523.16	1504.97	3225.13	2588.61	2835.25	2745.15	3094.78	2529.08	3016.92	2453.68	3151.82
PFI0515w	705.27	649.025	797.773	793.265	815.858	789.825	769.407	738.544	816.426	697.959	521.541	746.508	702.55	677.057	456.923	627.189	744.469	657.447	1097.71	1062.3	1102.36	1068.87	934.467	939.589	659.559	513.784	505.029	600.327	593.139	518.931	594.19	553.123	590.562	636.341	615.623	390.435	696.016	481.862	490.021	545.306	565.464	499.82	554.044	483.2	542.413	518.037	663.887	482.599	683.797
PF11_0074	2924.86	2266.36	2724.69	2557.51	2790.27	2877.38	3940.44	4149.53	4341.01	4162.44	4358.68	4503.35	4393.11	4314.61	3634.32	4709.19	4313.11	3977.1	3158.49	3275.49	3418.74	3502.96	3198.48	3116.71	1418.42	1294.7	1133.29	1151.73	1341.57	1195.21	2960.98	2727.37	2443.12	2863.16	1129.43	1086.33	1446.89	1159.96	1127.8	1213.8	3080.09	2532.97	2723.26	2174.88	2797.65	2242.5	2814.87	1508.25	3704.99
PF11_0130	1454.15	1736.78	1619.94	1493.08	1526.79	1480.8	1261	1413.33	1263.04	1315.92	703.797	1451.9	1541.66	1484.53	830.57	1344.79	1283.47	1323.75	1655.07	1170.62	1198.4	1095.76	1189.39	1086.59	471.839	510.001	447.66	564.366	522.161	422.211	861.741	840.572	784.577	843.902	442.042	433.069	462.765	430.769	501.437	435.923	880.105	695.796	684.764	691.367	869.132	610.852	903.527	693.188	1288.35
PFF0115c	2666.43	2735.29	3333.15	2999.59	3242.8	3088.29	3457.07	3727.62	3371.94	3669.67	4127.22	4302.12	3959.68	4030.79	3556.55	3236.02	3696.12	3727.22	3612.89	3135.32	3249.2	3226.2	2965.78	3134.02	1258.68	1175.7	1026.79	1068.88	1160.95	987.846	2725.87	2210.23	1672.34	2264.87	917.021	1186.76	1317.23	1261.73	1282.13	1076.57	2921.54	1996.6	2550.55	1856.05	2537.8	1806.27	2403.64	1419.18	4079.44
PFL1285c	2421.44	1978.96	2081.21	2222.91	2192.22	2450.19	4115.82	4322.36	4329.44	4047.7	2320.72	3665.37	4055.06	3743.86	3024.25	2360.81	4023.84	4313.7	1999.36	1943.27	1952.19	2108.7	2180.07	2013.78	1580.35	1495.62	1458.59	1510.41	1606.24	1405.27	3199.54	2991.62	3002.72	3133.03	1562.6	1211.02	1507.53	1148.4	1166.56	1433.02	2876.64	2772.8	2654.9	2517.85	2806.79	2592.78	3145.98	1437.34	3216.32
MAL7P1.203a	1952.6	2020.48	1909.54	1713.3	2026.08	1770.51	1157.99	1165.25	1486.17	1336.32	978.006	1325.86	1194.92	1104.08	960.546	786.926	1218.34	1348.22	1626.54	1652.84	2087.24	1684.36	1825.5	1479.32	1355.84	1193.61	1591.52	1091.4	1565.8	1389.77	995.907	1157.29	1246.17	1310.88	1621.63	1236.28	1380.76	1309.85	1275.04	1484.1	1276.42	1447.13	1315.14	1256.97	1493.05	1472.07	1360.59	419.767	1955.29
PF10_0034a	1358.34	1506.2	1240.32	1171.78	1206.77	1206.22	1741.25	2274.31	2256.9	2277.65	1104.71	2410.24	1808.5	2255.52	914.382	2744.03	2262.18	2093.99	2136.59	1561.58	1778.1	1736.89	1487.96	1662.19	1599.47	1234.48	1239.51	1283.11	1518.13	1372.68	2042.02	2082.7	2004.03	2239.14	1295.55	1166.62	1656.49	1304.72	1413.79	1529.85	2110.82	2566.06	2137.42	2006.75	2088.64	2236.99	2375.83	1273.98	1455
PF14_0138	1698.42	1750.47	2041.07	1920.05	1904.87	1963.24	2282.86	2649.61	2690.6	2572.33	2812.07	2557.94	2531.24	2663.78	2701.34	3978.34	2720.59	2412.33	1914.1	1898.48	1938.21	2075.24	1778.25	2247.66	2230.16	1832.2	2161.67	2620.93	2302.56	2072.1	3445.59	3149.91	3471.09	3284.13	2267.12	1996.78	2292.5	2220.03	2233.32	2118.85	3216.25	3551.67	3012.83	3128.2	3088.04	3168.62	3274.08	740.931	2521.05
PFI0450c	2692.17	3483.12	3726.4	3711.11	3592.36	3172.55	2619.83	2427.81	2368.05	2191.88	1532.9	2618.69	2503.82	2713.74	1918.35	4999.35	2335.33	2341.28	3682.23	3203.23	3196.23	3160.24	2915.36	3121.09	2567.98	2284.19	2544.17	3646.47	2533.2	2128.83	2133.5	1990.64	1485.08	2208.82	2603.39	2020.45	2609.17	2550.24	2557.22	2318.87	2511.7	1845.32	1943.48	1790.56	2287.87	1784.19	2289.92	758.704	2690.47
PFI0300w	3185.28	3171.91	3610.58	3575.31	3665.77	3455.03	3654.69	4186.77	4413.79	4486.17	3267.58	4164.95	4077.11	4694.61	3336.74	3289.37	4669.45	3874.62	3548.77	3323.62	3856.76	3556.45	3618.72	3563.09	3336.58	2846.55	2663.32	2717.06	3183.92	2774.88	4856.1	5183.77	4400.96	5175.58	2649.12	2215.81	3270.4	2857.02	2512.34	2902.68	4738.41	4112.87	4082.53	3718.94	4158.22	3552.89	5167.79	2122.21	3618.03
PF14TR002	1135.97	1287.57	1338.3	1202.96	1276.91	1182.19	1052.83	1040.94	1138.4	1189.82	972.109	1302.27	1066.42	1131.21	790.323	1200.12	1262.6	1076.15	1245.16	937.221	1302.26	1141.08	1055.36	993.668	891.932	758.771	807.584	971.407	868.694	774.369	1323.26	1340.56	1309.6	1389.2	794.507	626.758	951.817	686.16	756.384	870.168	1434.82	1140.69	1170.69	1142.46	1194.33	1232.75	1409	791.663	1181.82
PFL0485w	1932.87	1694.67	1917.43	1872.88	1988.63	2024.67	1741.24	2023.11	2150.05	1965.4	1048.6	2203.3	2014.18	2136.41	1102.61	3126.58	2177.7	1972.52	2331.59	1811.17	2209.09	2157.46	2101.81	2008.27	1038.52	1201.74	987.799	969.38	1195.45	1098.45	1578.16	1473.42	1311.05	1497.14	1018.96	821.062	1032.35	891.728	965.392	1082.86	1561.63	936.86	1239.47	1054.72	1349.76	946.255	1442.03	1050.99	2035.67
PF14TR004	2462.95	1845.88	1967.7	2230.57	2066.13	2398.13	2944.42	3234.64	2202.16	2259.34	2287.12	2775.43	2778.75	2434.92	3432.19	841.684	2198.2	3191.76	2374.85	2396.66	1929.55	2640.44	2630.37	2325.29	1702.2	1634.26	2137.64	1394.45	1657.34	1633.01	2359.99	1743.15	1533.69	2038.97	2124.74	1695.17	1710.21	1845.91	2066.3	1494.98	2098.72	2106.8	1979.78	1689.88	2231.91	1754.34	1994.38	1410.05	2762.98
PFD1085w	1045.34	634.076	900.943	805.004	963.803	974.25	1270.66	1263.7	1290.03	1166.6	604.12	1305.21	1270.5	1258.74	721.66	840.397	1332.89	1190.67	1018.91	1233.46	1106.22	1247.85	1063.11	1121.05	910.944	782.593	838.712	822.987	1045.18	905.009	1079.89	1131.33	990.041	1235.77	952.169	750.773	933.989	812.387	706.371	844.829	1141.22	995.697	1170.55	961.512	1188.98	1022.72	1238.89	500.056	1086.47
PFC1025w	5141.25	5180.95	4885.27	5658.97	4944.3	5077.53	4261.15	4123.55	4535.17	4727.42	3887.1	5036.34	5361.05	5003.79	3264.96	5541.67	4895.77	4629.23	6210.12	5402.12	5574.26	5890.85	5457.93	6416.36	4378	3052.23	3705.32	3293.91	3714.72	3516.83	3841.69	4041.04	3910.77	4511.25	3518.09	3135.93	4338.2	4141.67	4060.21	3978.39	4121.12	4858.56	4004.16	3966.99	4173.08	4096.69	4558.83	1008.13	4427.6
PF01TR001	1648.32	1859.88	2256.06	2217.67	2181.5	1781.94	1611.16	1834.54	1864.23	1908.3	1628.8	2072.57	1773.95	1957.53	874.494	3179.24	1896.45	1507.26	2268.41	2402.96	2393.78	2321.98	1943.32	2134.84	1324.44	888.936	1220.22	1480.11	1397.16	1234.83	1178.99	1067.79	1131.98	1296.05	1360.33	618.802	1240.39	943.16	1038.09	1141.7	1188.13	995.712	1049.06	1016.33	1130.32	1185.09	1211.32	871.788	1772.14
PF14_0376	854.389	755.86	862.216	885.204	885.258	974.298	1195.93	1423.08	1340.87	1141.16	547.304	1312.61	1327.52	1206.31	644.389	1429.01	1150.84	1435.19	1138.99	919.559	955.986	1020.38	867.701	1044.31	575.019	474.857	506.362	618.078	501.696	421.885	1206.3	996.433	1065.74	1120.66	612.688	474.134	554.294	456.18	453.483	445.01	1066.48	1080.8	1009.57	903.439	1124.22	899.257	1130.03	632.273	1115.63
PF10_0228	967.484	721.128	909.836	894.09	936.29	1022.3	1162.35	1308.54	1526.37	1231.83	554.6	1126.05	1169.8	1154.17	619.061	596.923	1346.16	1237.86	757.833	1028.24	793.665	1068.96	792.281	1264.7	478.945	416.927	488.906	477.114	442.55	437.377	898.787	890.769	880.089	932.647	488.832	411.709	460.552	472.517	378.724	408.079	839.877	952.369	876.076	750.214	770.516	850.747	904.509	380.505	856.816
NON_CODING_00032	1861.62	1143.69	1387.02	1456.42	1467.11	1673.83	1808.06	1771.58	1576.78	1430.41	1289.32	1931.88	1618.57	1384.45	1449.38	630.996	1397.29	2229.39	2421.66	2270.36	2105.79	2080.9	2062.55	2119.36	973.34	843.174	849.986	630.692	829.002	776.118	935.092	838.114	620.012	831.66	918.124	615.664	1028.63	777.672	848.024	828.952	932.372	849.934	827.626	588.986	860.932	652.646	898.66	823.2	1804.97
PF13_0171	6576.59	6924.14	7298.61	7146.37	6900.59	6822.8	4983.55	5254.5	5954.8	5588.18	3764.97	5504.16	5149.85	5756.83	4215.72	3969.39	5831.34	5312.05	6543.24	6087.43	6303.38	6923.78	6125.24	6982.88	4206.51	4278.83	3899.2	5139.58	4480.88	3945.53	4254.72	4311.22	3676.74	4130.44	3840.66	3065.05	4195.78	3691.67	3717.72	3940.91	4122.05	3097.28	3586.4	3083.31	3590.22	2713.75	4141.39	3302.34	5274.55
PFI0610w	4471.78	4845.01	5011.71	5151.21	4992.98	4828.58	4465.28	3997.88	4214.88	4303.25	3319.18	4162.65	4390.61	4525.38	3010.57	3632.25	4430.06	3896.78	4740.68	4546.66	4675.73	4866.39	4621.65	5251.53	4476.67	3729.28	4253.62	4379.3	4378.54	3892.66	3936.65	4047.79	4127.4	4356.91	4347.95	3579.9	4422.18	4222.17	3965.85	4003.27	4251.46	4599.74	4114.15	3982.37	4200.75	4276.34	4394.1	1162.76	4249.69
PFE0665c	1935.97	2571.7	2782.17	2659.33	2760.46	2331.86	1760.25	2182.02	2578.33	2373.61	1196.84	2226.51	1832.78	2505.16	999.689	2442.69	2391.48	1730.54	2702.57	2361.84	2786.06	2462.53	2244.38	2163.22	1409.44	879.815	912.243	1167.94	1075.18	1001.88	1026.71	1176.64	1318.6	1255.39	924.779	778.325	1408.9	972.293	940.141	1018.89	1005.17	1438.04	1142.3	1092.39	982.431	1111.84	1268.66	910.773	1386.79
PF14_0142	3412.05	3008.09	3475.1	3302.38	3468.19	3507.73	4406.91	4892.41	4374.24	4603.74	3979.42	5586.37	4848.47	4781.54	3687.85	4912.27	4776.62	4452.34	4046.04	3460.48	3637.29	3441.32	3429.38	4262.11	2901.7	2704.7	2526.22	2804.1	3256.31	2930	4767.54	4191.05	3677	4167.77	2729.04	1926.49	2986.14	2171.96	2398.91	2660.02	4608.51	3131.2	3835.85	2955.9	4126.55	2816.81	4196.1	1079.67	5004.8
PFA0065w	729.251	1121.86	707.478	781.131	682.926	605.819	476.213	637.211	474.383	495.216	293.128	563.57	537.693	527.751	278.228	497.809	558.584	469.017	476.195	552.274	396.415	676.302	589.872	962.865	98.954	121.382	198.491	97.557	164.219	135.385	199.011	164.318	191.903	179.962	96.717	115.109	128.358	98.487	119.5	131.588	167.807	170.372	146.555	210.929	116.471	177.681	201.265	323.031	504.517
NON_CODING_00113	899.902	962.047	1273.42	1066.63	1337.95	1155.82	1646.07	1682.93	1992.8	1926.04	2042.28	1801.06	1580.66	1909.65	1280.36	2044.73	1919.02	1341.55	1259.88	1477.72	1514.26	1480.51	1142.84	1129.85	1566.65	1250.12	1196.22	1402.51	1503.87	1441.68	1712.92	1684.62	2274.31	1973.42	1332.65	794.453	1426.7	995.207	1118.83	1265.27	1647.5	2073.44	1593.86	1763.48	1613.62	2169.33	1655.11	1203.82	1669.02
PF14_0239	5024.84	5439.84	5756.64	5807.15	5833.02	5559.84	4095.73	3674.05	4377.61	3886.16	3093.51	3684.48	3773.51	3878.06	3681.11	3225.87	4061.59	4013.09	5048.88	5939.23	5199.22	5337.26	5301.92	5426.17	4149.53	3736.45	4445.92	5191.55	4303.68	3842.4	2873.5	2934.55	3185.68	3237.97	4501.62	3340.52	4100.92	3933.16	3590.55	3930.38	2857.06	3191.8	2990.42	2826.36	3036.16	3161.7	3209.96	1138.98	4156.17
PFL0865w	1738.71	2265.13	2413.64	2186.59	2200.63	2087.39	1846.46	1485.05	1635.79	1711.53	1126.85	1448.74	1280.97	1624.43	990.337	2031.89	1721.26	1543.23	2043.33	2574.6	2188.41	2268.2	1860.03	2043.43	2229.27	1576.52	1786.76	2686.86	2095.22	1916.58	2328.84	2293.23	2771.41	2454.46	2046.86	1505.4	2262.98	1690.21	1730.45	1910.64	2313.2	2487.98	2166.23	2348.94	2149.52	2633.65	2466.02	1501.8	1823.45
PF14_0321	2125.12	1446.04	1824.85	1815.3	1982.37	2143.77	1812.82	2393.52	2070.36	2145.14	1422.55	2674.79	2284.47	2403.14	1599.69	1528.68	2233.15	2579.23	2409.3	2275.92	2292.72	2602.65	2320.69	2561.11	1152.21	1012.74	1012.33	915.639	1273.8	1004.87	1210.42	1005.62	919.473	1116.84	1059.22	729.39	1166.65	836.035	880.295	1034.47	1258.43	896.76	1080.11	757.149	1106.88	775.599	1110.24	871.214	2077.15
PFE1365w	3092.27	4096.84	4370.94	4227.54	4130.44	3730.68	3112.53	2470.97	3159.86	2682.81	1898.89	2451.13	2337.94	2825.99	1127.59	2565.97	2688.45	2501.79	4200.52	3303.17	4356.68	2869.8	3643.83	2809.74	3456.68	3448.16	3508.21	5081.14	3784.29	3440.69	2478.65	2579.13	2645.86	2669.1	3674.68	3206.28	3362.21	3582.07	3693.3	3465.39	2458.93	2565.33	2357.39	2834.66	2450.66	2937.78	2602.63	1084.42	2295.62
PF14_0526	2528.2	1911.45	2311.67	2279.24	2219.75	2394.74	2324.89	3646.8	3967.15	3515.55	2816.95	3591.64	3663.81	3663.22	3323.06	3791.52	3832.79	3561.69	2731.35	2414.24	2486.67	2620.66	2413.05	2888.36	743.382	716.245	670.273	680.935	646.366	675.403	2136.58	2085.23	1842.55	2189.16	640.159	706.517	744.282	734.329	660.945	702.601	1986.96	1702.75	2063.64	1424.3	1848.45	1350.98	2246.29	1609.53	2464.46
PFL1140w	3404.03	2606.42	3015.27	3057.38	3201.75	3531.65	5271.5	5813.24	5443.91	5007.1	3275.37	5577.2	4959.15	5079.25	4195.57	2293.34	5445.39	5816.4	3298.87	3543.87	3175.4	3877.97	3550.01	3835.54	2088.58	2009.91	1919.58	1823.09	2140.1	1815.33	4306.18	4050.78	3347.17	3816.67	2016.57	1730.84	2095.52	1322.78	1665.89	1818.74	4051.91	2912.76	3407.49	2772.53	3563.88	2495.55	3788.37	2307.97	5394.55
PF11_0365	812.891	741.462	995.454	876.801	992.156	891.91	1246.3	1352.32	1517.32	1455.45	446.843	1453.73	1236.35	1496.15	384.289	1353.49	1392.43	952.724	974.236	896.102	976.048	885.413	890.591	930.417	488.719	472.981	393.19	440.039	522.6	425.097	783.911	815.924	848.906	905.156	421.877	437.956	474.308	484.451	460.085	438.957	848.549	952.383	855.579	777.948	874.308	917.052	903.983	816.303	990.536
PFD0850c	2572.49	2480.67	2705.38	2583.1	2650.22	2769.79	3497.3	3921.19	3869.99	3561.05	2900.92	3727.94	3734.68	3625.25	3319.58	4251.93	3672.62	3619.18	2746.72	2679.94	2884.1	2852.72	2755.64	2823.5	2453.75	2287.41	2489.72	2651.95	2717.42	2486.26	4006.39	3773.01	4079.01	3894.31	2455.9	2346.18	2435.91	2598.76	2541.12	2574.27	3723.45	3551.89	3619.82	3707.37	3725.93	3348.9	3904.73	2057.72	3300.93
PF07TR002	4267.07	5303.67	3127	3397.95	3115.33	2837.18	13689.9	14656.2	14320.8	14368.2	11895.2	14525.3	13911.2	14749.9	11004.3	13901.2	13807.6	14279.3	843.443	772.63	688.174	1130.19	1278.46	1712.82	2341.02	2453.6	1947.03	1918.78	2325.46	2149.14	13006.5	13164.4	13081.5	13329.2	2063.4	1755.42	2331.81	1915.35	2043.03	2097.02	12396.7	13724.6	13859.5	13599.2	12959.5	13328.8	13704.6	1357.61	13158.5
PF11_0146	918.621	929.28	964.393	865.018	937.634	923.359	1333.92	1431.01	1227.12	1137.97	653.052	1314.26	1305.52	1161.14	869.67	1226.94	1211.31	1250.06	934.63	994.036	836.76	973.368	884.569	1088.38	622.917	631.321	680.058	664.168	723.596	650.653	1438.51	1180.45	1317.64	1369.26	791.864	653.188	646.625	673.252	679.972	623.787	1412.29	1369.33	1370.74	1301.75	1535.37	1326.67	1409.03	702.083	1339.6
PFA0570w	3655.53	3125.86	3437.13	3500.96	3591.18	3686.5	3854.81	3612.55	3670.14	3636.92	3251.86	3802.81	3586.83	3657.97	2720.77	2807.37	3777.76	3472.99	3774.86	4062.69	3887.12	3963.04	3787.27	3879.25	1923.22	1473.42	1447.58	1252.34	1569.7	1477.89	2365.79	2295.1	2175.55	2413.1	1486.49	1151.45	1898.51	1390.9	1312.58	1463.98	2319.37	2205.26	2249.86	1905.5	2208.11	2228.07	2357.51	1682.84	3667.4
PFI0150c	3287.2	3843.16	4308.87	3901.2	4120.62	3705.47	3041.39	3372.7	3591.36	3422.93	1413.54	3407.27	3116.55	3467.9	1578.82	2451.92	3375.59	2856.11	3415.96	2689.71	3434.97	2729.57	3407.09	3006.12	2211.98	2085.6	2329.11	2597.78	2624.49	2383.11	2111.72	2131.46	2412.29	2319.53	2498.01	1591.8	2163.13	1708.05	1839.43	2210.75	2004.61	1821.17	1787.18	1777.38	1835.46	1973.99	2188.15	1970.65	3329.59
MAL8P1.206	6963.6	6116.57	6446.4	6628.94	6172.99	6804.72	7266.33	7798.2	7205.89	6636.66	6654.9	6703.94	7960.8	6525.73	8938.03	6099.11	6969.12	7860.77	6100.19	5838.02	5630.39	6287.24	6287	7133.68	936.391	981.824	1081.98	974.385	820.231	865.043	2587.94	2494.13	2918.32	2668.33	1054.05	1442.64	926.605	1258.03	1216.92	929.62	2357.07	3287.07	2700.09	2658.99	2771.04	2564.79	2654.34	1647.47	7950.46
PFI1515w	701.933	1000.01	1178.24	1089.48	1086.88	968.714	735.265	887.377	958.068	810.058	552.494	806.953	816.084	985.045	571.795	1114.44	895.683	803.31	1033.14	802.298	856.895	873.681	815.743	739.151	582.743	506.79	494.121	818.483	650.682	585.17	691.812	610.844	645.748	748.425	534.697	404.025	577.536	557.308	519.956	486.747	621.824	623.06	651.045	605.856	773.706	525.734	629.618	535.264	600.589
NON_CODING_00008	464.768	321.3	425.996	405.682	402.884	440.626	316.226	414.654	382.692	339.072	158.644	413.294	413.558	316.718	195.028	371.28	458.602	317.998	518.012	625.326	525.43	713.056	487.376	635.588	136.09	95.88	129.606	121.338	104.044	108.176	149.272	140.192	139.684	161.73	126.414	96.478	134.32	106.726	121.33	107.744	114.904	116.346	151.868	107.478	129.058	109.506	185.614	147.956	180.52
PF13_0362	1362	1641.57	2037.67	1809.55	1883.45	1611.21	1671.06	1565.81	1570.74	1582.38	1368.19	1669.9	1756.82	1759.82	981.088	2569.91	1548.23	1526.2	1685.7	2249.11	1899.7	2158.67	1625.5	1705.61	1381.01	922.286	1187.04	1530.03	1236.52	1204.15	1302.28	1286.94	1498.24	1552.74	1270.51	785.782	1338.33	1109.56	1194.53	1236.89	1401.78	1411.27	1375.73	1441.38	1420.61	1663.84	1487.29	583.743	1350.84
PFB0620w	3898.98	4110.93	4859.98	4552.68	4563.64	4380.36	3283.58	3563.3	4352.09	3778.01	1499.25	3965.89	3572.28	3438.75	1264.32	1928.68	3790.07	3492.88	4623.56	4889.41	4743.52	4689.79	4149.64	4435.16	2294.99	1989.16	2377.09	2733.94	2359.74	2215.11	1833.66	1847.8	2149.66	2033.88	2396.83	2115.02	2275.2	2588.47	2362.6	2347.61	1711.24	1694.32	1986.48	1789.93	1741.35	1922.34	2020.68	1068.3	3513.19
PFE0870w	7021.64	7114.55	7669.04	7301.06	7532.19	7264.88	7166.79	6160.17	7399.17	7449.26	8968.18	7646.93	7456.8	7908.88	8050.81	7727.18	7889.02	7453.65	8680.25	8384.53	7875.08	8241.83	7522.38	7992.32	5596.51	4862.09	4189.3	4763.32	5235.88	4377.39	7505.63	7018.58	5570.33	6987.29	4203.93	3626.25	5692.95	4262.89	4182.96	4696.83	8142.95	5748.48	6626.89	5391.94	7125.48	5320.26	7019.95	1853.49	8051.76
PF10_0343	907.005	1331.22	705.53	726.058	660.779	517.545	741.005	740.833	624.178	674.478	1130.65	617.957	786.416	767.688	1443.88	809.428	657.167	796.543	649.098	551.449	471.577	593.188	577.779	745.705	833.731	858.083	725.61	773.888	911.179	718.216	3271.75	3102.92	3138.14	3391.29	781.148	553.057	830.103	651.006	628.335	696.138	3335.15	3491.32	3648.77	3725.53	3993.55	3577.72	3572.23	345.099	1499.02
PFF0760w	1672.18	1387.64	1692.71	1643.83	1604.55	1814.48	1858.47	1936.66	1430.05	1189.92	899.159	1676.16	1932.76	1429.46	1448.42	1910.23	1612.54	2021.64	1728.52	2024.63	1698.39	2197.05	1793.01	2286.4	1449.3	1117.54	1539.34	1630.59	1354.83	1191.04	1404.57	1072.34	1104.6	1326.4	1551.48	1199.2	1456.6	1329.57	1424.81	1249.2	1299.18	1392.26	1413.42	1044.5	1479.97	1142.72	1333.84	483.124	1703.06
MAL13P1.185	2215.29	1813.13	2020.09	2041.53	2043.62	2141.56	1861.57	2396.17	2317.9	2328.18	2097.19	2700.49	2437.17	2454.39	1849.52	2456.63	2583.85	2193.46	2261.37	2161	2224.19	2638.1	2157.31	2466.7	554.748	584.752	499.6	503.541	561.179	447.489	875.317	828.037	703.53	865.967	460.345	525.666	533.222	477.441	509.103	485.246	898.846	735.351	792.952	591.37	773.971	584.081	844.662	1071.11	2143.02
PFB0888w-a	2772.31	2673.71	2893.63	2897.92	2798.31	2939.49	3203.5	3427.83	2708.67	2365.23	1281.46	2560.57	2884.6	2458.66	1982.16	3503.13	2572.23	3420.02	3337.73	3361.75	2504.07	3219.71	2956.22	3175.67	2115.97	1808.45	2529.52	3097.49	2033.44	1966.99	2451.53	2548.59	3220.56	2827.94	2621.63	2530.63	2302.04	2732.08	2578.15	2144.01	2271.98	3572.23	3045.72	3560.45	2973.55	3316.68	2936.51	747.388	2523.91
PFC0520w	3331.66	3574.3	4179.78	3984.59	4101.79	3842.7	3587.56	3608.84	3747.03	3483.18	1831.6	3488.29	3555.65	3497.07	1877.03	2355.57	3501.33	3327.25	3412.52	3514.2	3774.98	3811.79	3536.9	3857.58	3054.59	2495.93	2972.94	3364.95	3062.6	2807.27	3104.59	3036.91	3630.14	3225.73	3161.3	2576.25	3074.07	2890.6	2922.5	2804.78	2963.9	3372.9	3255.98	3549.23	3027.5	3378.08	3194.01	1790.43	3100.19
PFB0877c	1490.09	1528.81	1270.23	1086.09	1214.15	1217.4	1068.44	1302.58	826.487	1270.77	1362.51	1472.92	1323.52	1444.71	1831.55	777.727	1363.48	956.601	825.452	813.755	796.77	1059.4	900.642	948.343	1065.57	789.058	848.62	520.919	1163.25	945.774	1200.18	869.712	664.497	980.673	905.632	570.042	996.745	652.163	816.503	816.738	1093	758.61	845.342	602.976	852.532	619.145	837.254	639.949	1426.52
PF10_0100	3351.81	3328.07	3388.19	3629.14	3567.58	3456.54	2920.1	3420.09	3582.68	3898.24	2983.44	3959.34	3031.57	3880.76	2628.69	3834.05	3578.6	3800.54	4684.25	2855.51	3899.13	3395.99	3884.1	2838.91	6637.24	6708.38	5917.87	6120.33	6922.34	6135.49	6869.38	6876.85	6025.45	6532.75	5856.53	5187.58	6466.86	6179.57	6305.7	6222.87	7120.29	5848.53	6141.09	5723.6	6440.88	5585.07	6564.45	1434.43	4148.69
PF05TR005	369.235	190.373	258.401	294.263	246.647	275.801	306.901	331.448	192.232	320.326	1985.14	339.105	319.547	334.973	1602.42	928.675	363.049	345.636	369.053	469.737	245.411	411.716	209.623	522.03	84.64	71.5522	97.899	83.591	125.694	91.922	159.619	140.25	114.546	158.538	84.285	86.143	104.967	108.334	127.23	94.8122	189.01	178.944	220.423	181.309	223.829	198.392	219.108	74.529	462.514
PF13_0282	3327.28	3210.56	3648.77	3806.29	3734.26	3787.93	3899.11	3870.53	4342.44	3433.22	2295.06	3651.71	3696.25	3611.35	2931.18	2686.8	3826.05	4063.16	3647.24	3716.43	3457.68	3792.02	3565.96	3642.97	2624.38	2754.89	2881.6	3526.94	2660.58	2461.58	4012.38	4093.91	3895.62	4058.43	2922.4	2151.22	2595.56	2178.58	2108.54	2423.29	3628.57	2671.32	3121.52	3006.58	3359.57	2732.47	4014.24	2157.22	3718.7
PF10_0161a	1525.25	1230.55	1366.26	1481.66	1495.49	1651.67	1657.4	1605.18	1742.99	1708.62	896.353	1780.59	1618.72	1813.28	833.852	2861.78	1828.57	1671.71	1478.74	1452.19	1509.99	1627.73	1471.41	1473.67	2413.15	1944.41	2215.73	2246.58	2454.95	2100.75	2548.06	2276.92	2863.56	2735.33	2272.1	1675.32	2222.71	1872.77	1845.19	2008.47	2420.6	3123.64	2344.95	2832.29	2390.31	3139.62	2464.32	1103.35	1447.68
MAL13P1.217	1827.99	1474.08	1726.05	1721.91	1778.04	1897.85	1599.6	1856.53	1982.97	1886.17	1016.88	1776.92	1656.95	1898.27	1088.86	1244.51	1922.12	1659.37	1867.6	1703.97	1852.55	1798.12	1687.4	1785.92	1503.4	1530.58	1381.47	1549.56	1477.48	1370.18	2130.16	2115.45	1919.95	2144	1421.9	1132.67	1499.98	1284.13	1192.9	1422.69	2058.08	1448.91	1841.62	1481.13	1802.79	1491.79	2039.17	1183.03	1553.59
PF10_0253b	510.842	397.375	696.062	536.278	649.365	639.393	1005.51	1342.61	1528.72	1274.67	676.933	1265.89	1127.83	1234.63	882.678	1820.86	1314.46	1358.39	644.68	580.342	571.735	774.817	514.673	617.442	1247.63	963.383	1084.82	1236.85	1158.94	1091.72	1996.01	1881.52	2036.04	2023.38	1278.96	991.35	1236.2	1271.1	1064.97	1004.47	1892.12	2301.1	1948.77	1794.76	1879.51	1923.97	2010.48	899.03	1119.98
PF10TR008	349.689	500.724	461.676	464.366	429.508	409.805	299.888	258.146	242.475	258.439	205.879	267.796	258.993	312.676	280.908	387.82	276.738	285.028	278.375	463.549	276.214	510.637	317.417	408.764	153.006	122.508	156.041	195.304	173.446	159.546	230.982	129.762	206.981	174.962	179.047	122.162	173.387	141.075	148.392	135.476	217.126	162.695	193.684	160.416	196.588	174.251	209.219	156.629	292.667
PFD0895c	1574.69	1948.88	2050.19	2114.43	2053.1	2016.5	1599.11	1819.01	1945.16	1586.69	692.89	1509.53	1673.34	1572.61	740.6	2581.72	1689.74	1644.99	1962.95	1943.56	1869.48	2113.06	1704.76	1976.64	1349.39	1160.2	1270.45	1755.14	1427.79	1296.19	1316.03	1345	1730.04	1426.94	1377.66	1137.89	1351.55	1180.2	1165.9	1269.51	1358.37	1355.14	1362.97	1510.44	1418.81	1388.7	1414.98	850.11	1316.51
PF14_0177b	1125.75	770.583	888.554	922.859	1011.16	1210.2	1778.66	1895.2	2052.57	1752.39	875.336	1769.71	1887.23	1701.32	1274.38	1864.3	1949.96	2005.43	1322.81	1431.87	1181.9	1461.86	1403.49	1467.54	760.461	705.707	708.524	692.912	625.197	598.878	1652.14	1568.71	1357.64	1728.54	703.337	637.901	776.152	665.41	593.825	656.431	1550.03	1462.01	1424.39	1126.87	1503.75	1222.11	1767.52	822.018	1682.28
PF13_0098	4736.21	4874.45	4543.12	5048.02	4656.67	4844.34	4863.02	4800.3	4356.66	4351.72	3631.79	4578.26	4497.53	5139.68	4408.88	4768.53	6369.95	4973.47	4188.26	4132.54	4049.07	4588.49	4309.03	4668.17	2827.43	2502.42	2866.11	3030.7	3000.99	2651.43	4143.36	3965.8	4235.47	4190.06	2626.14	2713.34	3223.49	3037.21	2715.81	2556.22	4395.2	3814.15	3842.85	3690.47	4077.3	3811.79	4243.34	1864.57	4674.97
PF14_0105	989.163	1083.39	1235.34	1097.82	1215.34	1122.36	1345.78	1478.97	1432.41	1320.97	775.909	1346.45	1308.68	1326.31	1076.39	1360.55	1387.02	1323.86	1122.23	1178.08	1109.07	1233.59	1039.58	1263.5	1194.27	1323.63	1066.05	1464.38	1251.54	1070.33	2432.66	2250.97	1935.41	2190.15	1126.44	910.484	1211.59	966.789	1014.74	1096.14	2372.91	1739.55	1803.2	1600.09	2060.15	1586.67	2142.64	1381.11	1683.02
NON_CODING_00047	329.78	208.074	297.778	225.302	272.538	235.168	165.626	99.158	145.3	156.724	83.636	96.304	125.544	168.782	142.47	102.966	219.826	166.44	201.448	253.204	127.626	309.732	160.976	384.312	112.432	141.932	137.926	140.08	129.526	132.786	150.834	170.928	133.052	207.276	119.912	78.212	174.306	139.578	96.002	95.676	169.916	142.922	141.974	86.878	147.244	153.52	139.97	126.34	234.74
PFF0395c	2730.33	2232.41	2675.06	2575.47	2767.93	2852.42	2378.78	3031.45	3599.47	3229.29	1729.31	3082.57	2960.28	3062.38	1775.48	3224.14	3397.37	2804.28	3121.15	3039.54	3142.18	3130.75	2903.72	3240.01	1941.09	1766.99	1631.06	1607.36	2114.91	1768.92	2507.44	2466.39	2045.6	2359.63	1772.01	1321.8	1960.93	1555.85	1530.63	1728	2252.32	1672.89	2103.9	1680.56	1956.5	1530.92	2362.41	1484.8	2518.73
PF14_0252	1140.05	1126.32	1210.81	1127.79	1114.83	1179.94	1689.29	1682.05	1395.96	1591.83	1410.65	1617.39	1612.18	1532.57	1394.04	1706.61	1857.68	1607.82	1118.34	1100.86	1109.03	1154.38	1114.53	1361.1	678.347	602.607	725.395	655.949	676.967	611.052	1505.19	1334.99	1386.31	1537.61	767.571	657.561	681.463	767.639	739.616	644.139	1511.38	1608.12	1513.43	1439.66	1618.44	1554.25	1502.79	928.855	1392.91
MAL13P1.113	1526.27	1436.15	1599.4	1555.9	1485.54	1565.92	1636.06	1533.85	1438.01	1509.53	916.705	1540.6	1565.08	1474.12	889.383	1447.65	1559.46	1606.15	1853.41	1989.67	1597.6	1803.82	1522.36	1772.25	653.84	520.594	623.653	570.979	571.411	541.444	1060.14	993.105	1043.13	1165.85	641.374	566.984	648.517	699.169	592.021	585.803	1047.95	1184.45	1216.19	968.846	1146.41	1236.97	1215.94	629.669	1319.85
PFL0640w	1588.58	1590.46	2044.97	1939.43	1992.73	1778.69	1383.81	1593.98	1631.98	1211.46	506.407	1222.79	1481.41	1267.66	805.224	641.17	1485.1	1391	1551.98	1591.57	1757.59	1934.27	1605.31	1909.24	616.728	661.904	649.607	830.46	681.606	640.884	703.179	746.358	855.284	789.225	712.283	619.951	621.116	523.875	618.724	655.959	645.183	597.218	714.007	665.89	717.433	609.993	798.302	1123.46	1261.48
PFI1545c	3447.2	3211.81	3354.37	3492.16	3372.03	3830.51	3869.05	4503.09	4277.7	3508.81	2080.55	3756.15	4115.55	3687.01	2589.58	2694.44	3701.16	4530.22	3846.37	3405.03	3272.4	3294.4	3504.2	3861.75	2505.42	2702.28	2805.96	3270.05	2546.64	2431.96	4068.17	3868.72	4112.35	3970.47	2914.96	2324.87	2487.2	2099.36	2329.94	2473.85	3595.34	3103.74	3367.93	3215.55	3692.61	2904.68	3893.82	2313.92	4163.36
PF11_0120	2207.89	2035.42	2337.71	2460.8	2334.47	2373.49	2109.46	2418.38	2347.41	2311.58	1171.6	2394.01	2419.27	2450.58	1482.8	2925.16	2213.56	2620.98	2415.68	2059.24	2118.64	2373.42	2075.4	2514.43	1289.31	1143.71	1265.8	1334.64	1193.99	1080.76	1764.28	1740.88	1868.72	1922.29	1297.7	1093.51	1284.14	1275.14	1269.29	1074.83	1805.58	1870.22	1726.65	1732.47	1814.15	1584.66	1836.46	888.347	2110.36
PFC0571c	1024.44	1247.74	1248.14	1160.63	1235.5	1155.47	1300.22	1374.98	1428.21	1326.09	780.25	1339.02	1332.76	1289.28	775.468	1469.6	1379.21	1269.78	1135.62	1101.09	1123.05	1292.68	1188.1	1199	628.014	706.792	559.417	698.103	635.797	585.769	1310.16	1232.28	1349.9	1326.35	558.92	540.141	634.873	569.422	541.892	568.693	1248.89	1301.99	1234.14	1146.14	1257.15	1212.15	1320.31	1169.41	1167.51
PF14_0646	816.981	816.811	1023.5	1038.29	1042.12	939.407	848.431	816.165	1083.06	896.108	394.517	947.335	836.192	947.741	354.538	977.806	967.544	835.466	1330.24	1286.75	1149.18	1154.97	849.896	994.795	502.743	461.133	375.029	587.017	521.83	442.821	830.874	842.478	687.669	836.447	462.544	355.902	506.618	380.551	381.622	470.341	866.429	572.007	717.494	623.074	747.017	659.588	913.692	1431.44	734.356
PF11_0370	3083.41	2315.88	2643.15	2551.55	2903.82	3151.49	3163.51	4044.79	4159.89	3714.64	1762.41	3605.05	3408.92	3443.27	1723.65	1232.16	3909.29	3675.32	2956.34	3246.92	3265.88	3578.02	3334.2	3390.78	3943.24	3432.21	3398.39	3496.77	3795.27	3510.82	5251.48	4761.95	4443.37	4778.93	3584.62	2584.65	3872.88	2856.7	2734.01	3274.15	4747.35	4080.87	4186.52	3706.84	4349.94	3475.38	4732.44	2289.67	3350.4
MAL13P1.139	1146.36	922.908	1229.02	1058.1	1221.31	1267.09	1232.31	1656.93	1574.01	1583.05	791.31	1659.83	1524.53	1438.45	845.976	1694.05	1639.57	1650.13	1223.52	924.251	1217.67	1358.6	1186.34	1277.95	1150.6	1030.36	1114.29	998.01	1222.95	1166.26	2031.77	1641.89	1650.3	1914.42	1166.04	922.018	1109.34	881.341	971.039	1103.32	1949.14	1783.32	1725.62	1598.84	1826.19	1642.79	1893.47	1752.36	1763.39
PF12TR010	1153.85	1093.77	1155.42	1314.68	1296.92	1269.61	949.101	896.943	1051.59	945.493	686.038	936.409	843.342	890.145	481.481	941.324	921.6	908.1	1170.91	1576.45	1343.26	1611.49	1351.37	1319.92	1130.15	856.807	1142.88	1101.08	1178.54	1144.64	764.284	663.699	864.553	876.696	1165.11	856.363	1020.8	1008.5	1014.68	1079.06	686.073	820.323	725.309	815.217	767.601	898.257	807.872	243.245	760.974
PF14_0700	4412.32	5055.3	5411.43	5288.29	5304.72	5066.52	3872.37	4306.94	4458.91	4255.27	3076.13	4131.18	4027.74	4427.46	3165.12	3200.88	4223.22	4462.26	5318.27	5581.43	5406.49	5065.24	4780.76	4554.34	3256.97	3080.08	3082.15	3860.09	3004.96	3003.3	4199.52	4170.92	4383.82	4241.44	3052.32	3011.64	3316.42	3366.03	3038.52	3153.76	4146.74	3729.58	3935.52	3932.02	3939.76	3810.87	4237.09	1971.47	4571.96
PFA0590w	3059.84	2801.17	2985.52	3025.92	2955.25	2984.23	3549.06	3516.93	3294.38	3060.12	1279.2	3150.65	3348.88	3191.01	1418.07	2611.18	3196.28	3536.16	2829.85	2982.31	2891.34	3020.34	2927.15	2974.58	917.165	1001.43	931.21	943.67	998.226	1009.58	2109.26	2027.73	2066.58	2067.85	928.905	1132.65	934.403	1011.43	997.456	969.125	2123.25	2065	2135.73	2076.23	2210.14	2223.72	2165.71	1593.05	3186.48
PF12TR007	290.586	292.415	332.81	367.527	367.817	366.62	341.77	302.505	316.916	316.189	373.878	317.764	276.978	270.607	216.733	745.335	337.028	364.208	332.32	600.516	295.053	638.056	303.911	534.775	553.49	426.639	515.708	483.1	680.531	584.665	296.173	304.174	363.314	380.555	622.391	277.653	578.028	298.152	377.092	547.383	277.892	272.862	266.675	287.668	309.226	359.886	399.468	112.882	352.092
PF08_0110	4324.06	5569.58	5974.65	5695.4	5846.03	5026.96	4597.2	4515.21	4122.64	4111.52	4169.56	4870.8	4467.69	5314.06	4147.76	6868.11	4795.45	4388.49	5651.63	5518.64	5524.57	5993.75	5149.29	4916.04	4095.66	3440.85	3386.16	4594.1	4227.78	3772.96	3733.64	3523.61	2650.4	3549.65	3484.47	2860.26	4034.19	3473.97	3679.53	3740.18	4003.81	2760.42	2860.61	2853.9	3381.12	2441.79	3514.19	2097.6	5150.66
PF14TR005	1286.24	1198.28	1312.94	1273.5	1291.81	1307.19	750.78	765.361	684.431	711.355	392.949	839.842	844.543	662.149	372.2	344.175	687.391	681.26	1256.9	1390.13	1413.87	1444.31	1346.07	1414.04	874.024	645.604	882.692	736.117	854.587	837.146	612.209	502.314	542.669	680.788	976.644	601.452	831.663	783.574	796.669	830.347	608.817	672.601	605.226	558.752	659.089	668.372	627.753	243.362	749.249
PF14_0053	4383.5	4688.76	5521.5	5168.47	5222.1	5022.76	3999.71	4949.94	5211.93	4740.75	3546.17	4320.77	4551.27	4512.44	4082.28	3034.26	4791.43	4841.26	4055.63	4176.88	4814.11	4860.88	4598.32	4871.72	2865.33	2371.77	3027.85	3138.1	2971.21	2835.41	4186.76	4282.72	5383.13	4469.01	3015.01	3054.49	2959.75	3336.22	3048.7	2854.94	3997.54	4821.53	4199.62	4792.4	4071.79	4604.63	4485.35	1699.88	3819.64
PFD0890w	857.675	633.065	765.848	822.781	945.366	901.449	665.129	572.896	715.977	578.161	290.324	586.276	583.43	606.226	313.746	480.804	738.287	694.563	745.203	1116.64	848.552	1268.55	897.364	1099.06	405.832	354.194	357.049	418.731	464.402	390.809	364.273	379.641	320.728	401.38	425.421	346.534	384.549	322.956	360.433	349.902	377.901	283.678	290.834	315.014	399.8	302	399.99	400.27	626.869
PFB0270w	2476.18	2223.92	2412.47	2433.63	2442.67	2473.05	2169.16	2490.95	2479.88	2527.3	1144.07	2389.38	2469.16	2414.36	1386.91	1238.5	2587.04	2252.46	2441.76	2342.52	2610.99	2443.43	2526.98	2533.88	2209.26	1488.86	2000.73	1575.98	1900.13	1795.19	1881.72	1727	1820.27	2092.39	2044.39	1524.57	2208.38	1834.94	1732.12	1800.9	1866.78	2312.99	2133.23	1784.82	1982.24	1999.41	2091.9	612.43	1817.61
MAL13P1.318	702.174	831.472	991.458	850.704	953.528	846.371	897.306	974.235	990.01	949.147	400.281	1044.16	1071.44	936.029	433.047	737.65	971.642	936.119	1302.62	1223.56	1114.95	1215.23	986.619	1193.99	503.922	482.481	520.232	581.842	537.285	443.885	475.774	512.383	610.5	630.097	558.015	561.186	491.435	549.062	567.421	535.797	577.091	549.211	615.612	612.239	607.783	587.146	631.625	566.182	676.826
PFC0271c	3747.21	3469.79	3694.16	3669.04	3471.91	3618.98	3864.53	4831.77	4616.4	4443.59	4196.61	4730.36	4697.94	4686.02	4173.66	8344.14	4532.39	4940.25	4119.17	3422.41	3551.52	3700.84	3582.6	3478.21	2310.87	1907.98	2134.86	2352.87	2207.55	1965.84	2637.13	2674.8	2968.25	2998.89	2153.36	1445.14	2288.71	1907.38	1954.87	2047.61	2593.61	3411.09	2956	2768	2929.33	2715.41	3028.19	1258.46	3586.07
PF08_0009	2571.62	2933.93	3061.8	2897.17	2962.43	2931.55	3436.91	3812.09	4520.55	4699.22	2272.32	3912.38	3727.3	4098.56	1645.1	5204.19	4288.2	3479.8	3403.61	3609.83	3803.89	3492.06	2824.1	3073.87	3260.38	2438.5	2748.22	2855.83	2992.47	2810.09	4259.11	4537.54	4986.36	4842.3	2531.62	2440.79	3500.77	2745.33	2810.97	3041.16	4284.68	5343.97	4365.57	4453.15	3941.44	4937.68	4612.63	2132.2	3174.71
PF13_0321	2382.79	2034.68	2321.93	2261.79	2343.3	2253.36	3221.46	2755.65	3378.78	3147.68	2296.39	2904.06	2933.64	2967.96	1546.46	1952.16	3075.47	2655.63	2384.49	2417.69	2562.79	2502.73	2468.95	2304	1646.8	1617.59	1679.65	1508.54	1828	1786.72	2505.41	2598.4	2941.85	2877.91	1866.23	1418.13	1619.19	1528.51	1533	1738.94	2540.13	2548.62	2633.56	2655.12	2814.29	2989.9	2881.27	1216.92	2531.44
PFE1375c	1604.81	1296.13	1579.33	1470.67	1522.51	1730.19	2663.5	2492.25	2341.95	2102.24	1691.21	2139.49	2217.24	1969.62	2214.84	2049.28	2230.29	2096.72	1763.48	1720.55	1735.14	1704.44	1765.43	1881.78	1633.28	1410.63	1577.23	1813.79	1495.41	1399.46	2132.9	2107.15	2185.44	2206.72	1740.77	1290.52	1674.22	1369.47	1340.55	1502.58	2076.2	2347.64	2013.63	1980.35	2216.8	2249.56	2315.2	728.611	2317.87
MAL13P1.148	4139.66	3794.43	4432.31	4061.35	4478.39	4409.9	3914.87	3593.29	3395.02	3706.68	2930.81	3508.43	3539.35	3390.15	2470.01	2082.08	3469.38	3692.14	4192.29	4902.46	4533	4568.96	4431.32	4743.72	2212.83	1883.85	2054.36	1829.94	2192.21	2095.51	3208.46	2850.11	3196.64	3274.39	2147.15	1705.38	2177.6	1815.05	1876.27	2070.37	3207.25	2784.02	3165.44	2793.51	3281.35	3149.76	3282.17	1407.04	3850.81
PFD0692c	330.858	398.433	336.737	279.123	295.705	306.083	332.288	509.315	493.138	323.655	101.125	358.556	495.643	377.851	285.21	303.605	522.879	529.406	295.151	343.907	228.605	529.285	234.796	501.509	395.068	374.305	409.651	545.205	401.871	361.056	887.947	713.781	862.2	835.359	471.964	410.389	374.893	432.642	400.445	379.729	827.321	755.503	815.925	758.115	849.267	674.725	862.775	300.301	415.559
PF11_0412	3328.12	3849.19	4328.39	3932.07	4164.92	3775.79	2937	3170.73	2957.27	3342.08	1527.28	3231.88	2986.46	3363.38	1065.47	3015.33	3304.7	2592.9	3841.04	3203.6	3934.16	3548.19	3528.77	3345.92	2358.31	1932.6	1933.85	2120.27	2586.78	2122.4	2418.59	2269.66	2332.42	2409	2072.19	1498.91	2363.21	1773.37	1993.68	2072.89	2376.74	2016.16	2015.7	1987.48	2054.78	1982.98	2385.4	885.62	2641.14
PF14_0387	3037.33	2276.3	2875.49	2680.65	2864.02	3011.61	3500.35	3843.99	3037.23	3360.17	1752.47	3599.84	3285.99	3048.28	1726.02	1863.55	3451.66	3600.62	2597.31	2751.53	2763.01	3001.54	2974.84	3100.48	1009.35	1122.58	1120.34	848.951	1066.06	980.74	1946.58	1728.65	1996.75	1983.74	1087.36	1243.66	993.285	1037.37	1106.04	933.105	1986.92	1943.76	2079.52	1936.34	2096.79	2072.71	1864.05	1711.75	4035.49
PF10_0169	2482.4	2599.91	2786.54	2784.74	2856.9	2725.57	2272.08	2280.94	2648.84	2535.69	1879.8	2423.52	2477.83	2735.66	1726.55	1682.29	2739.53	2454.68	2337.18	2784.11	2529.78	2984.71	2474.8	2753.91	2472.39	2011.9	2341.56	2444.53	2661.94	2442.58	1532.63	1427.78	1664.61	1658.64	2378.47	2033.14	2541.34	2299.77	2377.74	2294.31	1562.5	1705.98	1566.54	1467.77	1561.33	1586.9	1608.29	660.505	2678.1
MAL13P1.189	1178.66	1308.09	1524.57	1345.84	1447.2	1408.72	1297.84	1501.16	1467.14	1442.79	1042	1622.36	1510.05	1469.56	1311.23	1344.04	1506.08	1381.45	1544.59	1624.68	1529.52	1716.14	1424.93	1667.04	880.527	807.261	786.457	1008.47	979.96	817.587	1694.84	1426.26	1272.66	1512.03	862.702	751.187	889.449	862.451	838.328	809.596	1649.48	1201.92	1380.68	1245.15	1469.85	1291.74	1493.83	1334.68	1449.43
PFB0601c	1726.58	1123.78	1397.05	1446.17	1520.92	1714.59	2141.85	2827.33	2675.2	2384.84	1868.51	2716.03	2473.39	2331.85	2042.06	2380.82	2649.7	2942.53	2332.6	1770.26	2109.8	2295.99	2024.04	2168.57	885.433	923.134	768.999	821.056	895.707	801.513	1503.36	1378.29	1226.9	1440.1	834.93	707.771	968.984	706.345	713.354	840.877	1458.04	1335.45	1465.3	1101.91	1475.51	1087.46	1516.81	1505.62	1836.54
PF11_0409	3761.68	3400.02	3571.6	3617.69	3586.63	3739.71	3621.89	3662.64	3648.77	3560.94	1643.16	3919.32	3521.05	3578.45	1756.47	5164.88	3769.58	3595.74	4288.62	3988.14	3974.99	3980.85	3806.84	3694.07	3625.79	3000.31	3308.2	3251.81	3711.02	3273.9	3253.03	3157.76	3096.21	3465.73	3421.87	3042.41	3480.69	3263.22	3409.16	3248.3	3354.08	3300.98	3297.95	3028.68	3316.79	3334.06	3325.48	1831.93	4198.35
PF11_0216	1836.98	1768.8	2142.95	2149.04	2019.44	2056.37	1922.81	2500.79	2968.76	2419.59	918.032	2073.02	2423.08	2381.84	969.678	1252.77	2456.57	2814.75	2066.15	1631.76	2111.23	2231.06	1843.01	2106.65	957.65	930.244	1020.05	1076.24	1008.12	962.798	1485.67	1633.79	1705.13	1715.63	985.096	1022.96	892.387	1035.45	1051.61	1039.37	1424.77	1561.89	1543.07	1529.23	1514.51	1523.48	1655.61	981.331	1541.88
PFI1115c	2287.86	2367.09	2569.9	2733.35	2589.83	2607.45	2582.51	2457.68	2640.4	2432.18	1916.63	2463.13	2485.08	2576.93	2001.06	2431.69	2507.73	2572.3	2563.51	2448.5	2449.16	2717.61	2355.14	2675.08	2215.8	1715.42	2172.51	2376.93	2197.09	1940.79	2233.15	2154.42	2158.11	2341.18	2169.92	1810.55	2196.34	2227.67	1971.7	1942.45	2228.34	2328.99	2246.39	2098.86	2308.85	2232.23	2333.01	985.946	2205.29
PFE0105c	626.127	839.255	726.907	634.543	608.342	622.139	962.608	993.895	878.702	848.287	580.373	949.202	961.799	915.529	896.292	1145.45	939.518	947.569	721.746	843.505	604.989	859.642	551.836	786.796	450.832	447.227	435.399	524.483	440.305	366.163	803.639	830.49	907.088	898.837	430.893	467.633	507.359	399.843	457.908	398.27	881.308	1027.38	884.799	920.712	875.604	983.461	889.332	531.608	1029.43
PF07_0064	2947.33	2645.95	2986.48	2831.17	2994.45	3093.51	4180.41	4226.31	4338.58	4070.9	3335.37	4072.27	3949.7	3949.67	2865.05	3256.6	4061.32	3865.84	3053.75	2642.97	3247.16	2821.1	3165.17	2750.24	1999.48	2024.12	1951.74	1893.04	2125.4	2092.06	3873.4	3724.05	4086.9	3812.58	1950.7	1924.13	1987.38	1978.25	1953.19	2023.23	3784.73	3378.3	3581.93	3741.22	3808.24	3764.74	3886.12	2235.8	4010.12
NON_CODING_00116	175.096	130.624	141.136	193.812	164.448	239.994	106.65	121.344	128.474	221.464	198.236	91.746	95.6	65.526	85.808	96.62	126.554	103.963	122.942	281.936	113.83	289.05	86.61	205.748	102.578	91.818	115.034	69.884	90.304	76.46	187.094	119.918	129.8	114.708	76.404	78.888	138.276	81.196	102.45	102.092	119.372	101.048	55.8	90.954	58.356	75.068	148.29	147.904	182.124
PFL2370c	1174.98	1237.62	1520.36	1361.5	1431.74	1453.77	2236.06	2474.35	2640.55	2913.83	1069.2	2680.25	2361.36	2552.83	859.008	2604.39	2574.01	2246.43	1833.93	1857.51	1748.03	1746.32	1414.31	1724.35	1221.8	970.726	1075.5	1182.85	1202.32	1165.43	2104.76	2298.13	2729.71	2675.15	1172.47	973.718	1197.61	1061.6	1109.71	1183.18	2282.69	2745.65	2502.05	2520.93	2342.17	2921.61	2539.1	1469.61	2004.65
PF10_0069	2940.5	2538.04	2999.71	2752.43	3057.05	3179.68	3691.69	3618.09	4382.91	3518.97	3475.37	3321.25	3441.71	3356.51	4092.48	2549.57	3653.36	3640.73	3245.48	3738.69	3227.17	3345.03	3126.46	3397.96	2984.08	2779.32	2734.44	3429.27	2951.63	2684.07	3706.47	3765.64	3748.69	3757.46	2940.8	2027.48	2985.37	2221.46	2155.24	2695.71	3526.2	3100.26	3243.48	2731.84	3256.47	2840.69	3804.51	1492.7	3367.02
PF14_0680	2906.9	2691.64	3151.62	2874.63	2942.94	2879.63	3356	4071.02	4069.89	4071.84	3244.7	4227.12	4048.19	4215.62	2804.66	3513.39	4084.74	3739.41	2971.95	2746.75	3022.63	3232.22	2900.55	3334.95	1771.7	1425.64	1756.96	1570.59	1856.24	1770.76	2615.76	2718.3	2885.94	3025.04	1860.5	1519.93	1825.38	1583.68	1679.74	1840.04	2862.41	3035.27	3018.62	2888.39	2948.16	3154.59	3002.52	1079.89	3124.16
PFF1335c	3351.52	3368.73	4039.46	4031.01	4192.02	4066.33	3442.26	4303.61	4514.62	3495.24	2821.35	3623.77	3894.75	3701.11	2944.52	5055.6	3769.73	4567.86	4392.32	3953.42	3844.21	4100.1	3825.57	3724.82	2006.46	1978.81	2225.54	2982.93	1961.39	1811.07	2063.1	2033.13	1924.03	2103.5	2133.17	1753.8	2049.9	2256.49	1919.2	1794.42	1870.58	2039.75	1991.11	1880.69	2016.36	1608.53	2132.7	1158.87	2523.82
PFL1540c	1059.18	798.349	992.657	937.058	956.584	1020.33	1270.24	1344.32	1304.84	1328.36	670.577	1460.34	1237.13	1263.09	627.486	1557.9	1358	1366.61	1207.85	1178.07	1098.01	1232.17	985.12	1247.49	698.783	615.411	644.145	573.153	696.262	567.459	1109.64	1025.85	1129.45	1253.01	626.083	597.537	665.696	625.189	701.563	627.243	1180.85	1215.43	1145.05	1157.58	1208.66	1172.28	1204.84	880.014	1245.61
PFI0740c	4972.3	4851.14	5157.55	5036.73	5246.93	5086.89	5453.38	6412.61	6194.98	6511.34	5918.05	6166.23	6109.27	6635.09	4798.43	3744.86	6354.86	6107	6835.32	5689.68	6818.6	5849.61	6291.67	5308.23	5528.15	4733.65	4634.56	4191.12	5395.78	4948.66	6023.71	5516.34	4827.73	5746.8	4626.98	3792.74	5505.96	4473.54	4275.66	4948.85	6149.12	4964.36	5495.21	4533.82	5690.81	4309.37	5832.56	2258.46	6229.95
PF11_0285	1215.91	899.821	1117.24	1087.18	1195.1	1270.5	1503.57	1447.17	1396.74	1315.53	904.236	1462.61	1320.49	1271.8	752.638	935.767	1359.56	1419.35	1433.1	1311.15	1311.55	1389.35	1281.72	1396.46	721.776	778.187	635.331	650.061	738.408	676.205	983.449	975.498	873.788	1000.63	665.657	592.271	741.437	564.637	641.246	699.189	999.393	796.349	966.237	755.384	965.535	761.694	964.237	1042.05	1571.22
PF11_0254	3383.56	2946.81	3374.04	3279.93	3436.96	3645.49	3906.58	3548.82	3753.58	3265.61	2208.68	3278.77	3576.81	3023.42	2594.44	2555.03	3479.61	3769.41	3775.1	4168.58	3569.28	4054	3731.67	4159.52	2463.34	2351.79	2691.47	2793.17	2448.33	2207.16	3428.81	3111	3043.49	3258.32	2885.08	1965.63	2512.67	2017.17	1975.36	2297.86	3252.52	2863.46	3411.45	2664.86	3490.02	2933.89	3361.17	1147.67	3471.25
PF11_0159	2367.8	1959.32	2144.21	2243.05	2190.21	2459.32	3221.32	3501.85	3558.01	3465.84	2678.61	3534.6	3383.95	3489.9	2769.18	4050.49	3543.44	3754.4	2776.02	2467.72	2537.54	2887.65	2574.68	3079.75	1569.22	1528.09	1661.04	1691.15	1597.62	1431.82	2959.61	3215.95	2849.77	3348.85	1819.42	1334	1629.42	1397.6	1465.98	1492.92	3011.19	3128.84	3099.86	2568.99	3195.77	2842.86	3456.82	1416.94	3032.8
NON_CODING_00117	559.202	539.6	765.044	587.072	634.524	713.004	542.865	531.764	502.76	487.79	494.534	484.044	463.622	415.898	479.394	390.556	506.768	443.302	612.586	1000.95	886.26	1054.63	907.286	863.275	1102.21	824.988	1153.02	1104.52	1395.04	1447.9	1105.19	803.408	1253.14	1149.2	1187.76	805.804	782.91	853.35	903.122	949.36	971.46	954.608	962.804	994.994	942.124	994.82	814.946	359.306	646.294
PFB0501c	682.704	630.058	895.575	778.178	954.158	809.438	853.147	895.657	1047.16	857.958	373.782	797.618	735.469	877.214	352.542	549.418	955.526	798.858	910.623	971.502	981.922	891.075	784.311	761.772	597.02	636.684	488.33	747.898	666.575	514.839	876.128	925.466	846.335	919.59	537.601	419.575	621.295	466.256	466.197	565.908	923.532	616.63	693.605	619.444	765.213	603.944	964.225	1283.44	737.076
MAL13P1.335	4515.73	4934.22	5123.66	5306.44	5150.29	5185.18	3703.88	3814.4	4044.77	3457.32	2241.77	3404.49	3258.77	3184.66	2357.93	1236.78	3602.39	3423.71	4514.31	5081.94	5004.4	5131.12	4713.62	5025.44	2439.28	2034.06	2131.8	2494.1	2322.27	2180.84	2308.94	2322.16	2618.21	2468.09	2293.93	1673.06	2429.82	1808.89	1787.47	2111.47	2229.51	2335.73	2205.86	2103.65	2182.06	2254.58	2409.45	1919.14	3587.75
PFC0710w-b	3405.48	2960.35	3418.68	3302.67	3484.2	3539.66	3564.96	4683.21	4866.91	4717.42	3793.54	4456.9	4489.27	4560.08	3238.93	4996.78	4775.45	3974.6	3717.67	3628.64	3716.71	3653.94	3486.46	3826.17	3255.34	2606.87	3121.16	2799.35	3128.31	3028.22	4594.15	4346.43	4318.33	4708.86	3021.58	2648.37	3216.09	3372.94	3028.06	3085.15	4263.68	4883.85	4838.41	3948.33	4270.14	4740.18	4589.64	1383.96	3734.48
PFL0415w	1821.15	1519.23	1804.8	1794.21	1702.89	1857.08	1960.42	2418.25	1940.72	1957.56	1340.36	2352.16	2350.44	2193.98	1733.77	4953.24	2238.13	2305.5	2091.49	2023.83	1864.92	2284.66	1920.11	2380.48	646.861	414.524	534.074	534.259	484.394	522.647	1045.69	979.193	1090.28	1170	545.959	794.456	608.709	740.101	731.134	609.987	1115.03	1343.95	1294.99	1395.54	1249.69	1285.02	1195.49	903.806	1921.07
PFC0295c	9924.63	10206.1	10366.2	10306.4	10282	10238.8	9510.82	9582.7	9495.57	9888.17	7279.82	10202.7	9891.32	10303.8	8452.07	12541.8	9837.55	10168.9	10948.4	8819.45	10595.7	8943.53	10661.1	9659.34	7180.89	7014.81	6570.03	7403.51	7700.12	6724.48	7555.16	7309.62	5994.47	7085.14	6385.65	4881.28	7035.2	6099.4	6344.49	6500.31	7535.31	5005.9	6217.47	5442.59	6384.92	4749.35	6871.04	2914.89	10411.6
PFB0855c	1793.47	1763.9	2056.15	1833.36	1904.25	1883.15	2028.56	2483.69	2561.22	2384.05	1651.65	2596.74	2339.47	2291.45	1266.85	2882.93	2550.43	2278.87	2335.11	2099.27	2173.16	2302.01	1947.38	2117.56	1309.89	1054.13	1181.97	1261.29	1303.09	1249.37	1577.75	1507.79	1541.44	1676.51	1295.81	1016.73	1337.5	1023.64	1139.36	1270.3	1640.86	1723.37	1746.67	1489.75	1681.86	1591.21	1687.91	1228.89	1946.35
MAL8P1.200	2073.69	2561.41	2782.86	2524.66	2608.67	2374.18	2164.14	2112.49	2289.53	2277.88	1667.46	2235.03	2199.56	2242.57	1415.59	1863.66	2387.85	1839.92	2088.16	2748.05	2539.57	2740.11	2451.5	2641.08	1457.03	1205.41	1517.06	1810.34	1748.36	1478.57	1476.43	1471.53	1639.45	1544.71	1642.48	1437.47	1460.8	1573.47	1558.9	1499.3	1552.84	1324.06	1512.83	1644.45	1573.08	1776.28	1569.28	1150.99	1828.69
PFI0280c	1804.49	2018.11	2142.01	2005.03	2064.34	1980.65	1788.68	1819.13	1960.22	1785.22	1245.22	1816.37	1795.92	1807.41	1263.76	2786.36	1837.63	1492.37	2038.88	2442.05	2335.13	2093.84	2012.78	2011.4	1617.44	1266.86	1425.95	1577.32	1560.3	1324.46	1743.29	1767	1989.41	1912.81	1534.25	1350.84	1583.67	1346.65	1427.33	1409.15	1797.64	1962.28	1646.46	1862.14	1782.03	2116.55	1895.31	914.794	1913.27
PFI1005w	558.498	398.942	559.42	457.837	545.782	615.701	741.932	784.224	1036	798.97	593.559	773.343	824.278	677.998	532.016	951.878	842.408	729.254	642.524	772.275	609.507	734.904	648.283	698.21	1078.53	1012.48	975.357	1166.53	1200.87	1088.37	1180.28	1128.2	1317.17	1347.23	1215.33	681.175	1057.96	669.977	780.657	1089.6	1239.03	929.63	1347	1030.65	1342.8	1088.47	1285.37	484.83	1097.66
PF14_0192	4123.3	4630.71	4785.66	4615.5	4664.6	4433.74	3494.25	3977.77	4143.54	4251.38	4395.52	3844.01	3896.6	4220.7	3697.4	4049.49	4158.68	3763.03	4656.95	3889.27	4769.87	4087.06	4666.99	4194.43	2258.73	2319.64	2137.83	2311.7	2361.59	2168.13	3679.95	3582.76	3359.94	3541.62	2050.98	1965.74	2345.58	2020.54	2005.02	2241.56	3480.3	2842.09	3001.97	2843.31	3055.28	2877.85	3548.29	2189.97	3560.41
PFE0040c	7761.01	7341.98	7378.9	7718.65	7496.73	7520.92	8865.52	8084.45	7479.23	8814.31	9648.78	8137.06	9035.72	9292.04	10005.5	10794.4	9181.98	8670.79	6565.25	5674.8	6045.38	7030.92	6321.82	7441.08	2554.93	2559.82	2398.68	2365.01	2271.17	2528.06	7255.09	6426.73	6613.59	6776.21	2465.07	2758.8	2554.04	2932.3	2819.45	2609.56	7328.19	7200.51	6971.81	6563.84	6904.24	7302.31	6617.54	3295.18	9336.7
PFI0810c	1619.73	1529.85	1890.75	1801.19	1871.05	1832.47	1653.5	1626.14	1868.09	1489.38	1009.03	1544.69	1577.7	1517.58	1137.11	1137.61	1628.85	1486.97	1798.21	1917.4	1861.62	1777.39	1723.17	1854.7	921.751	837.253	753.659	1070.39	859.131	706.554	1323.26	1313.07	1210.38	1325.28	822.428	705.165	902.816	786.533	733.49	737.425	1294.99	1022.16	1126.36	1111.01	1194.91	1100.84	1363.85	1355.24	1361.07
PF11_0377-c	4377.98	4371.61	4784.89	4694.21	4854.39	4602.87	3623.65	4522.76	4254	4105.86	3471.08	4099.97	3609.83	4193.3	3430.9	4587.72	4076.03	4053.04	3781.27	3892.53	3997.33	4416.43	4124.68	4442.16	4610.49	4711.99	4862.23	5282.02	5288.84	5021.69	4114.86	4522.39	4813.11	4536.45	5076.72	4148.9	4778.22	4553.27	4581.66	4768.86	4134.76	4463.64	4425.68	4239.5	4429.98	4400.9	4796.22	1053.24	3939.41
PF10_0390	1326.01	1530.55	1210.37	1128.11	1052.54	954.896	381.315	511.457	291.613	534.001	291.87	435.903	524.128	581.719	328.147	401.026	607.476	236.894	412.482	496.382	392.995	583.158	600.277	641.07	101.09	141.377	141.657	119.06	112.316	144.694	195.144	164.587	195.217	152.568	124.001	149.227	141.662	128.549	143.045	100.741	154.529	160.204	136.136	186.82	151.046	165.062	182.084	370.441	587.949
PFE0285c	5359.51	4108.23	4630.73	4896.59	4649.2	5367.43	6083.74	5949.95	6049.59	4908.73	2797.69	5305.77	6039.98	4988.81	4122.29	6138.78	5620.23	6931.01	5168.15	4633.08	4353.56	5091.51	5265.74	5611.73	3655.33	3333.99	4584.38	4244.72	3515.04	3588.06	5569.76	5339.11	6041.09	5775.26	4549.94	4633.66	3705.66	4476.34	4341.29	3739.08	5330.57	6421.98	6370.8	6686.15	6479.25	6018.15	6012.03	1457.29	5361.52
PF13_0334	927.569	737.35	975.822	914.571	982.477	1072.48	1293.41	1367.61	1156.3	1010.64	651.019	1187.35	1231.61	1074.43	907.688	1327.27	1248	1404.18	1081.93	1453.04	1031.54	1433.74	1149.23	1323.58	518.2	592.145	597.572	608.583	539.542	552.152	721.159	695.69	619.504	728.803	666.493	628.087	575.538	576.022	594.173	515.911	739.481	671.932	839.096	647.948	827.443	685.712	748.054	632.627	1243.04
PF14_0775	3143.24	3971.4	4379.73	3917.96	3950.35	3656.27	3903.44	4448.92	5125.22	4711.24	3691.97	4418.53	4444.73	4796.16	3334.58	3474.36	4982.12	3442.85	4542.61	4192.1	4730.73	4252.26	3695.9	3730.3	4888.7	3371.48	3888.84	4532.97	4408.1	4179.06	3868.7	4384.8	4752.21	4730.86	4287.8	3324.83	4914.17	3779.73	3761.48	3998.62	4052.06	4667.63	4443.78	4310.16	4036.35	4619.42	4615.56	1665.76	4230.65
PFE0240w	2062.65	2071.72	2459.09	2079.24	2514.48	2400.2	3552.66	3779.61	4065.4	4206.57	4579.92	4026.11	3438.32	4078.87	3906.84	2694.14	3990.54	3651.32	2533.46	2548.92	2877.58	2986.95	2449.78	2640.67	3966.29	3295.16	3333.48	4290.65	4116.65	3529.97	4938.29	4754.04	4521.67	4576.28	3420.66	2968.17	3999.22	3266.35	2997.64	3638.88	4853.44	4183.8	4226.04	3952.38	4071.27	4267.38	4406.38	1996.92	3265.96
MAL7P1.224	297.024	361.16	225.808	193.164	232.252	275.67	123.017	110.787	126.364	149.237	122.195	115.148	114.307	176.323	185.742	114.572	133.424	127.6	204.923	353.141	181.802	323.976	162.231	375.826	137.476	112.778	112.442	124.814	152.287	127.92	140.738	131.032	139.831	150.267	112.028	88.0455	124.68	96.259	127.156	122.353	138.049	102.258	127.74	101.665	131.378	122.112	148.773	107.153	207.515
PF10_0323	9781.75	10448.2	10553.1	10695.8	10454.6	10411.5	9243.43	9340.05	8675.39	8970.38	8065.12	8301.33	8717.37	8708.6	8222.49	5579.9	8346.44	8527	10331.1	11117	10783.1	11107.6	10811.4	10270.6	7030.81	6370.1	6425.32	7143.13	7014.54	6825.99	7994.48	7938.59	8746.22	7943.2	6612.19	6202.99	7217.87	6706.94	6216.09	6757.76	7929.5	9284.85	8119.57	8855.38	8353.89	9482.73	8154.44	3351.41	10009.4
PFE0445c	1996.49	2134.58	2498.59	2316.87	2357.81	2346.16	2222.62	2302.96	2344.33	1966.05	1522.17	1932.87	2128.52	1945.83	1604.98	2517.96	1995.88	2269.08	2207.22	2503.92	2222.25	2242.61	2109.26	2330.89	1678.37	1420.72	1821.61	2361.17	1645.63	1654.27	2040.28	1941.52	2479.83	2110.37	1835.41	1806.25	1707.16	1905.34	1812.87	1723.14	1937.8	2204.22	2128.08	2331.72	2179.97	2271.76	2154.45	927.987	2003.04
PF14_0082	2464.09	2082.97	2245.9	2419.87	2283.65	2428.12	2421.52	2158.46	2015.02	2049.14	794.107	2183.44	2079.65	1924.04	932.766	1389.64	1835.63	2491.12	2237.24	2292.58	1992.16	2424.43	2220.56	2452.94	1536.73	1464.45	1855.23	1670.34	1567.1	1434.51	1397.47	1413.7	1329.34	1572.01	1887.41	1588.23	1493.44	1777.67	1548.68	1461.96	1358.19	1627.11	1584.09	1432.71	1610.78	1595.84	1563.33	687.03	2013.12
PF08_0032	2287.8	2087.66	2444.55	2470.51	2467.71	2587.34	1874.68	2052.74	1529.7	1671.74	717.803	1609.67	1631.91	1696.13	1180.96	1456.31	1740.01	2070.34	2270	2135.16	1976.81	2120.9	2306.06	2511.4	1312.95	1281.01	1488.81	1316.04	1204.67	1215.43	2072.38	1829.33	1840.7	2028.61	1454.24	1260.01	1286.5	1409.46	1257.17	1245.88	1953.88	1914.88	1888.25	1714.16	2034.92	1724.16	1942.75	921.391	2005.95
PF11_0217	1329.18	1366.22	1450.22	1333.87	1389.15	1408.78	1456.09	1513.48	1757.16	1599.66	1564.17	1638.35	1493.62	1689.77	1646.27	1081.8	1827.12	1429.1	1036.52	1220.04	1406.02	1465.59	1290.64	1459.57	1937.63	1642.87	1825	1850.52	2110.07	1839.16	2323.36	2046.46	2315.82	2303.07	1808.57	1476.31	1844.98	1744.32	1665.05	1723.16	2242.8	2001.33	1949.8	1907.93	1972.97	1992.67	2091.37	1204.82	1715.73
PF14_0606	860.842	971.789	1030.44	948.49	933.982	854.27	746.671	801.726	952.008	756.554	623.873	770.18	809.15	787.455	528.143	267.832	865.897	712.213	733.943	1066.22	842.927	974.353	691.374	882.477	399.786	366.249	446.614	539.691	426.754	453.175	561.264	593.719	785.841	707.245	469.038	452.572	401.464	468.943	440.146	465.305	643.764	644.927	675.685	730.314	642.455	720.503	673.334	609.855	741.618
PF11_0117	4243.84	3381.92	3990.24	3649.74	4106.19	4242.03	4147.82	4802.96	5819.78	5322.74	3698.74	4608.6	4667.27	4847.31	4036.27	2253.68	5382.26	4610.78	3501.52	3515.97	3938.41	4008.18	4100.82	4254.46	2530.04	2843.33	2325.26	2283.19	2646.24	2435.8	4057.83	4505.47	3898.04	4242.34	2200.04	2247.32	2564.65	2263.15	1996.29	2404.82	3953.02	3138.32	3610.22	2955.67	3466.13	2879.93	4238.57	4771.39	4344.97
PFL2535w	3149.25	2844.44	3240.05	3286.39	3204.56	3278.92	3212.62	3495.74	3282.33	3103	1663.07	3119.87	3289.28	3328.78	1804.51	3022.41	3214.34	3323.28	3293.48	2917.03	3232.84	2888.71	3212.69	3109.21	1944.64	1956.25	1967.9	2065.85	1865.28	1781.3	2871.65	2658.77	2736.94	2918.58	2078.39	1548.33	1939.59	1722.79	1581.81	1761.24	2863.9	2313.89	2339.65	2089.26	2715.27	1977.41	2831.41	1591.92	3187.39
PF14_0528	1876.52	1715.77	2081.63	2005.12	1945.59	1942.1	1481.12	1889.72	2187.99	1483.69	644.736	1684.53	1813.65	1644.13	1164.62	613.866	1781.5	2088.92	1605.03	1955.97	1453.64	2019.09	1697.39	2408.01	986.239	921.168	1156.8	1312.72	1065.59	1041.69	1225.24	1026.02	913.076	1124.97	1192.88	774.871	980.014	950.351	781.187	925.162	1107.2	696.427	1040.58	766.819	948.225	679.496	1090.19	735.727	1443.96
PF10_0227	1121.52	1062.2	1400.88	1336.16	1386.03	1384.48	2040.31	2113.48	2214.21	2088.5	1589.61	2223.17	2351.34	2242.25	1284.94	2947.53	2304.53	2097.8	1550.89	1574.68	1574.04	1782.37	1321.24	1612.23	1033.4	843.889	923.045	1073.7	886.148	826.119	1720.68	1627.04	1240.31	1736.93	917.375	758.168	946.164	885.945	716.156	756.33	1626.2	1609.49	1658	1451.41	1579.31	1556.22	1716.23	919.737	1490.1
PFL2025w	577.333	431.744	665.149	686.016	727.965	722.236	715.217	751.415	643.184	623.821	442.919	723.324	699.656	639.429	378.003	1504.42	690.724	620.164	741.029	820.062	842.363	802.366	741.266	797.239	464.433	327.731	397.783	387.4	506.929	391.251	490.183	481.818	627.248	649.248	449.778	353.526	420.063	358.314	433.183	404.596	537.968	642.933	586.291	556.355	594.991	684.647	600.878	402.781	640.317
PF08_0001	2405.19	2213.07	2482.61	2586.97	2451.09	2500.54	1449.23	1414.8	1599.76	1299.27	1234.06	1507.23	1495.21	1399.46	1361.18	2082.85	1501.23	1619.9	2049.83	2295.26	1881.67	2192.57	2067.92	2253.23	489.749	476.073	438.738	580.776	433.269	438.705	468.065	558.909	600.323	564.733	469.284	591.027	459.837	509.735	443.081	402.576	477.945	661.87	660.037	539.056	564.148	639.444	537.15	766.32	2088.58
NON_CODING_00114	177.478	212.192	402.624	357.934	339.55	210.662	475.474	349.22	456.692	395.5	688.97	484.338	414.578	384.128	287.494	491.372	481.818	410.454	244.544	446.163	276.498	632.625	146.376	320.495	235.026	181.41	157.916	189.6	189.396	150.046	313.926	222.682	186.146	279.834	205.536	145.99	295.686	159.336	194.436	161.22	323.878	193.502	196.758	254.608	243.884	225.648	310.64	254.588	276.842
PFF1405c	683.151	493.493	822.797	637.096	718.877	726.046	808.289	777.986	938.715	792.548	539.47	882.905	833.913	836.361	432.471	897.048	964.778	749.058	744.313	886.941	773.231	904.746	741.296	926.08	262.388	327.209	218.644	227.919	253.335	228.955	434.337	450.79	447.359	503.928	244.084	206.05	290.506	235.824	192.948	259.883	454.991	389.342	414.993	357.092	459.088	426.773	478.607	855.371	697.589
MAL5_tRNA_Leu2:tRNA	897.78	1297.91	689.642	617.724	549.794	535.796	204.518	509.346	410.902	365.808	458.304	585.356	652.452	505.65	966.942	201.398	631.46	570.168	1258.55	597.92	566.8	783.23	627.704	1049.2	196.266	167.106	152.054	207.106	188.964	157.724	214.306	196.51	184.154	217.898	160.788	222.9	150.794	170.812	249.714	325.586	277.936	138.648	309.882	204.194	291.376	122.128	193.924	395.272	370.434
MAL13P1.299	4947.38	5036.67	5773.95	5298.49	5658.29	5360.64	4660.25	4892.43	5731.69	5133.5	3717.44	4221.7	4603.92	5031.76	3618.14	2302.41	5320.59	4546.31	4540.55	4975.5	5146.69	5479.03	5065.02	4993.54	4676.83	4689.85	4342	4815.04	5055.4	4605.72	4232.21	4607.62	4489.49	4553.34	4503.93	2964.27	4630.8	3573.4	3376.29	4435.27	3942.62	3312.92	3494.38	3170.78	3500.52	3162.66	4464.98	2239.41	4330.12
PF14_0350	2758.07	3595.98	3757.05	3315.94	3393.91	3089.15	3139.18	3040.89	3160.46	3223.5	2815.23	3441.29	3345.01	3447.07	1916.13	5033.42	3296.72	3031.77	3599.12	3482.26	3584.22	3552.54	3332.86	3149.84	3240.67	2634.56	2938	3561.95	3295.27	3085.05	2822.66	2939.27	3239.65	3221.26	3095.19	2873.76	3159.72	3245.03	3169.14	3103.67	3136.93	3203.72	3150.07	3285.61	3271	3577.03	3304.15	1379.13	2979.51
PFC0550w	3364.73	3130.58	3472.13	3433.57	3539.71	3643.04	4062.45	4033.65	4250.53	4001.59	3546.41	3921.21	4016.15	4009.52	3474.64	3147.18	4101.54	3941	3446.57	3919.32	3719.91	3703.07	3573.23	3772.87	2030.52	1530.99	1571.81	1641.14	1715.21	1617.75	2920.12	2839.21	2829.64	2911.15	1615.03	1553.35	2059.58	1651.04	1491.64	1625.61	2853.82	2846.27	2588.94	2462.56	2722.15	2501.62	2880.06	1508.2	3768.28
PFL0685w	1983.03	1688.3	1992.06	1888.74	1923.02	2006.7	2483.92	3527.67	3449.69	3291.41	2652.01	3326.53	3295.5	3138.41	2574.74	3044.76	3477.48	3177.21	1978.43	2001.04	2121.47	2474.99	2082.49	2540.03	1533.9	1459.79	1527.45	1242.24	1725.52	1557.06	3215.37	2675.02	2831.52	2831.71	1595.52	1312.16	1548.14	1412.16	1364.03	1412.62	2992.76	2303.16	2724.56	2423.47	2734.16	2371.24	2738.7	1940	3090.1
PFI0180w	4915.69	6500.46	7287.88	6348.67	6454	5654.05	5984.73	6246.3	6764.14	6571.9	7358.83	7038.72	6644.66	7194.45	6622.8	6285.65	6749.47	6278.39	7083.66	6218.35	6763.36	6727.5	5664.17	5838.59	5378.18	5104.23	4566.48	7281.1	5325.42	5143.67	7105.17	7114.07	6063.11	6770.88	4807.42	4648.41	5537.35	5232.55	5387.31	5312.21	7308.97	6726.48	6366.25	6422.37	6512.4	5974.53	6911.08	2824.76	6080.26
PFL0860c	1475.33	1793.7	2016.02	2054.69	2222.33	1909.28	1399.03	1249.9	1451.91	1361.15	1037.92	1312.3	1224.36	1354.69	821.643	1483.16	1291.84	1228.59	2050.32	2039.91	2153.66	2067.94	1826.56	1715.78	1448.86	1180.49	1357.46	1728.91	1661.61	1476.02	1018.56	1037.46	1334.17	1142.52	1613.52	1139.91	1432.87	1288.96	1299.15	1419.53	911.484	925.427	855.968	1027.5	902.089	1094.58	1149.76	506.639	1172.47
PFC0535w	7190.96	7368.97	7637.46	8204.66	7926.59	7570.47	7225	6285.2	7157.8	6418.51	6238.94	6713.96	6924.79	7444.9	5445.93	9397.58	7093.92	7084.77	7999.25	8321.81	8363.63	8752.3	7452.03	7680.18	6607.7	5596.24	5721.34	6645.55	6702.54	6024.05	5649.18	5716.27	4697.16	5892.54	5815.86	5334.49	6684.55	6418.2	6503.35	6141.86	5905.37	5407.42	5299	4974.96	5711.89	5003.43	6095.49	1938.34	6478.22
PF14_0411	3251.83	3116.59	3396.84	3510.86	3205.87	3533.02	3110.87	3649.71	2998.33	2970.77	2241.25	3660.55	3854.79	3597.19	3181.04	2989.52	3417.47	3880.82	3461.96	3297.56	3004.48	3544.03	3438.15	3796.88	2892.1	2268.02	2987.13	2677.35	2715.82	2459.1	2569.33	2239.67	2201.71	2570.51	2850.61	2184.82	2822.32	2429.03	2504.83	2488.67	2481.29	2686.63	2546.53	1953.81	2545.37	1953.35	2524.02	1066.78	3222.27
PFC0065c	1874.55	1885.1	2176.59	1984.57	2089.52	2005.08	1343.09	1563.91	1456.03	1624.77	667.833	1730.57	1706.7	1732.52	626.673	1304.41	1642.22	1389.46	1815.51	1823.54	1898.3	2032.1	1843.95	1974.99	993.518	950.277	860.337	836.236	1039.95	872.01	1020.08	860.234	894.997	974.941	913.582	743.304	1020.92	665.678	731.613	814.823	1049.7	868.922	920.419	750.256	1035.63	775.786	953.916	1218.57	1560.95
PFL0637c	4831.49	3345.07	3729.8	4131.27	4394.55	4264.45	5615.73	5892.18	6352.69	6228.67	8165.42	7464.9	6622.18	6926.11	6735.9	2234.64	6521.67	6732.67	7107.66	6760.37	7156.85	7218.6	6314.51	5586.22	6811.98	4766.89	4372.19	3272.21	6431.66	5576.96	6503.18	4664.58	3648.67	4986.43	4924.08	3988.87	6800.26	4845.07	6263.28	6020.01	7603.21	6258.98	7264.6	4073.81	7150.93	4477.22	5251.93	741.915	6032.34
PF08_0076	5962.8	5699.29	5877.78	5854.3	5773.5	6117.65	6103.56	6039.15	5748.73	5578.27	4403.69	5997.33	6323.11	5937.12	6077.93	4858.62	6335.16	6470.77	6299.66	6619.53	5717.62	6797.22	6038.86	6936.53	4899.34	4971.45	5045.27	5576.61	4894.85	4471.25	5489.15	5371.98	4856.66	5538.56	5024.11	3792.64	4713.61	4189.97	4490.56	4433.71	5253.47	4424.45	4892.4	3913.25	4977.38	3838.94	5214.89	2129.47	6618.26
PF13_0138	4060.55	5113.03	5022.44	4867.57	4768.47	4470.38	4571.04	4508.13	4731.26	4460.48	3392.36	4689.06	4416.1	4650.23	3877.82	8533.64	5002.34	4319.11	4285.17	4752.86	4120.68	4466.98	3842.29	4171.2	6193.47	5542.44	5716.86	7114.48	6299.63	5771.66	5915.77	5457.83	5199.74	5672.75	5869.4	5001.1	6162.72	5397.24	5412.41	5743.42	5554.51	5126.37	5277.67	4748.21	5365.54	4963.96	5424.93	1248.61	5421.24
PF14_0791	525.05	379.516	484.525	479.337	486.118	572.168	1069.9	1193.12	1274.33	1124.43	697.128	1209.49	1189.08	1159.43	594.174	1240.1	1191.43	1175.13	497.881	708.833	598.181	712.589	570.754	711.915	488.3	528.32	451.535	526.137	490.217	485.342	1134.14	1045.06	1217.67	1128.6	442.437	483.449	522.353	423.016	482.845	455.809	1183.88	1191.79	1106.07	994.489	1123.13	1096.17	1123.11	940.215	1205.91
PFL1735c	2147.22	1840.86	2055.6	1905	2030.99	2299.93	2694.51	2357.42	2457.35	2004.9	2139.34	2184.3	2270.14	2027.82	2259.6	1069.57	2287.85	2454.18	2468.84	3013.29	2288.02	2625.59	2357.82	2493.5	1616.6	1744.35	1820.42	2498.11	1704.23	1518.38	1871.71	1727.39	1795.42	1760.18	1981.01	1524.11	1651.86	1441	1484.03	1573.1	1704.14	1577.16	1671.58	1501.16	1774.73	1574.65	1825.77	917.567	2124.97
PFA0210c	4220	4347.74	4550.5	4558.39	4452.78	4603.71	6469.51	5747.84	6045.93	6355.41	4315	5546.53	5832.01	6044.08	3983.13	3713.74	6360.48	5899.69	4177.29	4256.67	4073.34	4197.02	4123.73	4411.73	3152.66	3192.87	3502.71	3614.65	3568.68	3559.74	6084.39	6254.07	8052.03	6883.54	3892.79	3137.44	3240.75	3059.87	3075.56	3583.18	6488.68	7268.78	7474.79	7816.65	7089.22	8074.49	6951.92	2769.22	7140.44
PF13_0023	3206.32	2857.87	3191.57	3015.71	3263.28	3258.51	3328.8	3137.51	3826.81	3363.71	1421.39	3465.33	3299.49	3261.18	1301.71	2702.51	3362.84	3395.38	3850.95	3559.76	3773	3790.68	3677.54	3216.45	2184.39	1997.42	2147.05	2018.43	2373.81	2116.32	2093.93	2173.74	2134.56	2287.54	2250.43	1819.44	2194.82	1965.61	2041.02	2132.93	2111.93	2205.77	2230.81	2081.87	2250.18	2294.42	2358.39	1628.26	2892.84
PFE0595w	4275.68	4070.56	4096.72	4137.31	4053.03	4059.66	4043.14	3913.03	3940.32	4091.99	4170.9	3959.19	4370.94	4478.5	4202.83	6076.21	4406.27	3889.5	4063.56	3677.17	3835.67	4567.67	4149.52	4458	3503.93	2334.43	2570.65	2395.08	2982.19	2681.19	3493.45	3243.87	3021.65	3437.7	2590.79	2175.07	3527.29	2856.5	2525.57	2627.22	3391.27	3288.07	3112.63	2731.75	3007.47	2854.19	3463.7	1201.92	4077.12
MAL13P1.550	775.168	659.694	816.061	828.442	803.45	872.314	902.59	1005.85	1061.86	956.413	789.141	1059.73	974.327	908.092	490.585	865.809	991.821	937.368	929.439	1108.33	1030.61	1262.74	935.229	1018.95	554.705	385.221	461.941	404.93	547.44	495.64	427.367	441.015	476.045	548.783	544.036	366.731	503.146	376.026	388.94	477.096	462.373	515.96	482.575	460.643	494.678	562.679	538.129	327.378	714.346
PFA0355w	684.526	759.583	735.314	693.914	740.204	787.479	954.382	1422.31	1596.82	1430.48	944.28	1408.74	1505.91	1378.93	942.788	1117.59	1437.77	1314.54	827.155	976.495	798.011	928.45	715.678	1015.49	333.457	379.534	285.188	309.175	334.23	313.557	623.569	663.957	589.02	681.84	277.642	319.604	348.62	318.68	325.496	331.928	578.116	683.383	624.68	603.288	569.321	517.105	683.987	864.374	909.193
PF14_0457	1251.56	1334.05	1499.17	1517.24	1528.78	1402.41	1281.04	1244.22	1227.94	1212.44	702.494	1271.94	1262.57	1275.71	710.517	1674.06	1268.72	1141.32	1300.78	1603.03	1261.74	1487.16	1255.91	1389.79	864.3	696.887	910.866	979.106	932.573	843.739	738.251	819.859	946.768	962.466	919.184	691.342	899.81	840.47	791.54	846.356	838.564	1002.02	940.86	958.517	920.879	1170.27	960.178	457.982	1218.52
PF14_0132a	462.053	397.444	431.578	453.012	477.828	460.133	569.174	777.01	647.615	522.373	316.44	665.29	583.93	668.643	934.697	482.56	678.806	679.007	374.251	477.458	282.908	715.711	557.83	839.744	188.826	118.738	208.598	241.025	209.939	200.111	363.682	213.918	320.187	228.591	206.64	148.596	154.9	169.398	136.918	102.463	292.7	147.054	339.013	187.2	285.725	166.028	193.864	268.981	579.314
PF13_0016	2296.74	1688.54	1983.86	1982.31	2154.4	2240.93	2291.36	2601.25	2665.06	2699.09	2207.23	2648.41	2378.44	2404.64	2292.03	2443.5	2699.16	2579.76	2268.38	2329.58	2443.26	2248.55	2332.29	2462.07	1309.33	1155.39	1135.25	890.181	1210.71	1164.43	2103.4	2005.16	2015.06	2077.39	1039.83	1028.14	1364.17	1099.77	1048.92	1190.3	2076.89	1966.7	1889.81	1849.67	1942.26	1805.56	2091.09	2477.37	2189.89
PF14_0476	1593.63	1881.21	2190.72	2014.98	2054.02	1899.87	1792.06	1555.85	1512.72	1708.23	1831.19	1798.05	1700.63	1784.54	1478.92	1593.96	1612.15	1582.17	1876.17	2169.95	1755.98	1956.14	1693.46	1865.24	1594.27	1479.79	1462.88	1824.18	1709.72	1450.07	1587.95	1437.76	1354.4	1570.23	1640.16	1244.79	1666.25	1429.67	1430.9	1439.32	1597.69	1366.95	1441.29	1296.91	1495.57	1507.91	1576.58	1175.39	2239.51
MAL5_ITS2:rRNA	8162.01	7457.9	6869.13	7209.29	6899.9	7153.09	6067.67	6494.52	4636.12	6180.46	7258.25	6655.64	6403.92	7920.4	8272.14	1603.42	7277.39	4276.36	3920.59	3850.23	4344.03	6091.5	6305.77	6593.11	4600.12	4629.32	3741.41	2967.9	5417.54	4651.76	5873.78	4945.8	3935.5	5226.87	3946.75	2107.61	4135.31	2545.65	2885.3	3645.32	5338.46	3891.15	4073.44	2910.57	3925.93	3256.85	4247.11	113.998	7773.06
PF10_0020	2847.39	2550.71	2821.58	2774.08	2994.15	3100.31	4458.7	4154.07	4091.09	3874.24	1662.45	3661.8	4068.32	4015.34	1587.28	4450.33	4214.81	3839.54	2710.14	2554.1	3032.09	2804.37	2910.16	2939.85	3747.02	3609.69	3527.34	3867.36	4126.35	3828.28	7070.85	6162.38	6516.88	6305.56	3959.55	3361.2	3777.93	3304.53	3484.25	3606.63	6714.48	6028.33	6077.77	6226.53	6542.07	6150.92	6300.92	2686.92	5354.26
PFF0255c	1602.17	1434.76	1775.83	1618.03	1770.82	1771.77	2930.75	3066.31	3226.59	2953.29	2828.97	2763.45	2982.33	2998.65	3094.38	3921.89	2963.84	2761.43	1983.4	1701.76	2034.49	1887.88	1846.24	2025.11	1597.3	1452.49	1465.88	1661.75	1571.75	1380.67	3176.74	2942.41	3144.02	2979.18	1494.03	1412.46	1662.74	1563.02	1582.17	1440.18	3015.41	3159.62	2924.72	2834.99	2938.62	2800.21	3118.56	1183.72	2408.38
PFL1630c	4546.64	5435.7	5677.18	5352	5603.09	5053.96	5381.58	6046.42	6437.61	6190.81	4943.2	6142.05	5764.25	6449.1	4333.54	4503.8	6250.06	5917.42	5306.08	5054.39	5765.3	5838	5426.69	5008.85	4868.73	4150.85	4102.24	4802.59	4774.5	4557.48	5510.43	6396.5	6469.35	6090.92	4125.01	3748.43	5134.49	4275.57	4077.39	4485.27	5640.84	6106.67	5463.67	5736.77	5405	5481.11	6320.9	3092.96	5712.58
PFA0345w	2104.2	2561.21	2607.14	2360.49	2283.77	2245.93	2616.89	3219.49	3105.84	2642.2	1720.84	2796.87	3132.51	2834.21	2693.75	5931.55	2843.76	3275.39	2243.84	1811.22	1936.06	1983.35	1927.42	2193.02	2050.37	1823.78	2476.35	3241.34	2087.41	1866.01	4213.76	3756.84	4400.57	4008.41	2443.73	2385.53	2064.23	2636.08	2399.51	1931.6	4245.48	4512.03	4418.77	4305.9	4457.26	4206.13	4061.44	1466.49	2960.7
PF08_0004	5712.96	5746.01	6376.33	6329.07	6244.05	6300.97	6353.98	6813.66	6412.85	5505.49	3325.61	4771.69	5749.77	5957.97	3979.02	7347.53	6006.49	6734.21	7732.4	6741.63	6680.02	7686.55	6811.31	6629.53	4916.45	5095.88	5142.07	6253.95	5086.5	4812.87	4798.19	5005.26	5373.34	5088.78	5217.78	4994.19	4935.42	5223.81	5362.13	4747.48	4582.66	5038.72	4955.09	5467.93	5041.84	4848.38	5171.22	1481.04	4908.68
PFF0450c	4578.51	4705.39	5258.89	5082.13	5086.68	5247.5	4277.89	4853.13	5563.52	4630.65	3047.23	4285.96	4475.76	4197.67	3001.21	3362.36	4537.13	4501.88	4753.04	5008.83	5313.78	5358.93	5161.94	5267.73	5431.47	5317.6	6000.58	5900.7	5794.44	5630.72	4522.94	4471.33	5221.62	4714.1	6207.58	4976.44	5468.25	5079.21	5176.09	5479.15	4354.56	4561.35	4524.72	4481	4511.76	4508.74	4700.33	1471.93	4023.71
PF14_0379	718.216	604.878	827.302	680.648	778.667	841.623	1212.89	1185.72	1166.17	1204.25	800.553	1142.55	1336.16	1097.5	842.076	1140.09	1069.21	1188.19	755.471	858.137	714.382	903.489	745.716	928.969	700.668	687.16	712.649	788.661	721.478	680.414	1464.71	1331.68	1559.84	1564.86	823.595	731.731	697.939	750.34	700.072	677.625	1475.77	1448.53	1473.02	1478.61	1566.76	1675.47	1532.08	807.521	1066.53
MAL8P1.101	1577.74	1459.91	1530.35	1478.85	1532.18	1600.92	2297.05	2232.61	2136.16	2129.82	1726.22	2224.17	2135.77	2164.71	1701.74	3110.46	2203.75	2095.29	1746.34	1604.9	1696.44	1595.44	1580.45	1607.82	929.019	892.106	896.191	901.366	1009.42	873.44	2420.67	2047.16	1982.85	2177.6	921.034	914.298	935.198	938.098	892.903	857.462	2354.4	2012.18	2144.69	1822.75	2226.89	2049.59	2185.1	1223.39	2279.35
PFI1375w	4249.44	3263.98	3689.98	3695.53	4092.95	4161.22	5328.9	5307.8	5258.98	5317.28	4004.98	5679.24	5259.14	5260.59	3038.65	3232.91	5082.43	5430.07	4814.15	4319.85	5098.66	5180.25	4993.08	5014.78	5322.5	3976.95	4677.21	4010.24	5088.25	4730.12	5487.52	5059.5	5249.96	5439.06	4923.28	4449.94	5459.68	4866.17	5094.54	4866.44	5843.02	5965.99	6050.07	5402.65	6141.12	5438.4	5558.65	1200.79	4592.18
PFF0420c	4127.1	3326.92	3841.47	3987.59	3925.76	4416.02	5030.11	5422.63	4719.73	4393.1	3981.6	5003.95	5234.52	4767.98	5379.44	4791.8	4924.91	5756.22	4183.17	3367.55	3697.25	3904.93	4374.09	4058.48	2886.87	2923.72	3646.91	3468.78	2837.95	2688.3	5149.16	4161.98	4609.7	4670.83	3468.93	3057.54	2839.52	3069.95	3099.53	2670.84	4792.57	4444.02	4657.7	4097.12	5086.37	3823.82	4552.04	1495.12	5362.16
PFB0194w	6054.97	6432.3	6589.61	6627.66	6401.89	6502.14	6321.41	6130.63	6337.06	5944.53	5209.56	6044.85	6245.81	6302.52	4976.12	5525.64	5978.32	5928.21	5859.85	5573.14	5963.22	6025.98	6073.9	6140.24	5008.19	4299.55	5190.64	5331.01	5024.92	4785.54	4845.62	4846.68	5467.24	5199.6	5353.22	4877.67	5003.96	5322.6	4852.82	4661.68	4943.2	5474.15	5483.83	5484.71	5324.29	5535.38	5208.54	1422.38	5634.87
PF11_0072	1437.8	1651.18	1995.76	1938.82	2035.86	1748.02	1724.38	1818.8	2007	1988.73	1294.33	1953.17	1788.44	2082.75	1030.98	2216.7	2024.4	1530.44	1553.61	1669.11	1759.38	1693.6	1540.34	1759.48	1323.51	1232.81	1182.23	1298.46	1339.58	1214.77	1866.13	1953.97	2007.38	2005.6	1247.57	1176.99	1355.11	1367.62	1275.82	1195.41	1960.64	2164.66	1956.34	1942.6	1851.25	2162.93	1977.01	1378.99	1549.59
PFL0235w	2009.46	2084.17	2433.22	2320.23	2366.52	2311	2646.68	3171.96	3443.67	3242.77	2437.89	3166.01	3096.07	3370.41	2412.44	6322.9	3433.04	3104.62	2087.29	2070.98	2224.91	2434.76	2023.29	2370.62	1531.38	1292.32	1463.68	1760.34	1979.86	1503.89	2955.04	2775.21	3019.94	2818.71	1572.06	1485.08	1593.56	1794.78	1715.15	1460.98	2838.22	2728.07	2816.81	2979.29	2645.7	2909.48	2894.52	1624.33	2926.61
PFI1585c	759.449	926.655	1088.21	948.385	1025.15	966.637	757.928	831.426	790.174	893.082	1242.5	895.555	807.113	891.837	849.723	1404.98	876.337	698.965	1100.82	1283.49	1108.59	1190.41	893.6	1139.25	532.083	518.017	459.894	566.005	566.085	486.171	895.082	798.714	674.199	829.655	448.709	445.522	575.059	471.527	525.586	488.916	975.091	622.365	722.385	640.372	795.35	695.149	841.288	747.471	913.288
MAL8P1.65	5030.1	5638.98	6341.38	5692.54	6018.52	5669.62	5516.53	5607.49	6209.96	5927.97	5190.16	5758.81	5217.84	5872.45	4293.28	6553.75	6058.75	5032.56	6259.22	7279.62	6443.73	6413.4	5936.65	5504.46	6702.76	5892.44	5947.13	6436.96	6378.5	6385.44	6046.53	6265.5	6613.61	6721.98	5889.77	5478.38	6634.59	6475.34	6475.08	6647.03	6414.82	6536.57	6398.54	6209.96	6428.32	6713.86	6880.2	1301.69	5395.3
PF11_0295	2632.38	2285.26	2735.27	2658.2	2979.96	2783.61	2487.57	2707.77	2627.65	2617.85	1833.24	2543.01	2632.32	2721.82	1747.85	2510.6	2794.5	2434.63	2700.46	2880.21	2896.85	3052.52	2925.37	3001.35	1703.64	1532.93	1436.63	1331.69	1665.59	1456.06	2109.55	2069.25	1526.36	2024.53	1370.19	1116.5	1733.68	1148.6	1164.5	1487.77	2056.26	1490.41	1753.56	1325	1741.35	1306.67	2050.77	1477.18	2222.47
PFB0953w	1015.59	821.328	816.603	902.577	878.383	885.959	727.343	751.892	764.529	523.793	184.581	495.079	736.521	468.833	452.346	165.55	589.632	721.579	577.288	906.285	695.672	869.983	791.631	1025.44	378.72	191.265	382.076	728.787	178.199	299.881	210.501	211.465	447.288	399.312	258.834	228.399	203.982	224.547	210.19	314.386	349.835	268.781	444.107	427.354	413.296	453.445	236.663	469.78	916.496
PF14_0071	1697.25	1600.22	1845.81	1782.19	1851.9	1856.74	2041.42	1833.67	1812.64	1805.46	1101.45	1763.54	1888.06	1692.71	1148.97	3018.19	1865.02	1842.01	1685.22	2164.22	1690.91	2011.29	1610.41	1926.36	1198.14	1124.5	1246.09	1422.32	1181.36	1152.76	1510.68	1531.95	1647.04	1624.64	1366.79	1301.95	1208.5	1400	1285.91	1169.46	1546.61	1678.1	1663.76	1773.79	1656.16	1852.34	1629.06	939.188	1894.83
PF14_0487	4814.74	4801.11	5290.02	5215.03	5157.84	5232.06	5694.8	4902.57	5028.84	4871.75	3293.74	4453.87	5076.56	4819.82	3428.6	4949.1	4755.31	5504.62	5172.37	5346.45	4882.57	5134.14	5261.6	5380.09	3881.81	3703.74	4315.57	4849.45	3740	3767.13	5355.13	5254.64	5796.96	5677.62	4514.04	4041.15	3962.73	4200.71	4030.69	3893.93	5346.72	6359.28	5693.82	6082.28	6144.58	6554.15	5853.9	1669.04	5676.25
PF14_0393	3095.13	3029.7	3194.33	3345.61	3091.45	3235.63	3320.99	3430.78	3152.19	3037.66	2501.49	3394.57	3612.28	3136.69	2629.52	2055.1	2909.44	3400.78	3410.65	3227.65	2905.66	3301.31	3040.26	3469.08	1629.18	1667.31	1730.41	1834.02	1547.45	1500.29	2383.67	2289.3	2500.58	2452.4	1726.82	1637.31	1613.96	1642.25	1531.42	1456.1	2281.03	2203.69	2317.12	2330.07	2385.63	2282.2	2443.17	1319.75	3176.5
PF13_0312	858.703	674.275	675.879	709.832	768.178	831.686	831.914	1051.04	1125.78	986.209	940.148	1040.88	829.268	917.699	449.459	719.62	964.88	958.112	916.461	1009.57	910.902	1062.5	786.283	961.428	542.186	490.259	513.241	490.041	589.66	574.381	779.345	743.013	896.788	870.606	554.933	375.605	550.07	445.619	461.834	527.911	754.047	727.535	761.718	712.317	767.774	786.351	822.523	772.076	834.205
PF13_0086	905.698	1080.64	1244.71	1048.74	1191.68	1021.62	1806.26	1784.08	2085.94	1852.51	2136.28	1736.21	1603.89	1970.03	1638.73	2959.81	1942.38	1542.25	1208.05	1518.4	1342.16	1353.21	1066.17	1118.21	3433.65	2922.26	2959.82	3856.12	3771.41	3484.14	3674.07	3681.24	3937.12	3977.11	3301.81	2333.66	3456.17	2622.3	2846.94	3631.65	3757.8	3480.82	3621.51	3595.36	3679.24	3761.98	4034.26	779.877	1911.74
PFC0590c	1118.42	1182.26	1261.87	1086.82	1199.77	1052.15	1423.98	1615.52	1436.32	1603.76	819.642	1546.1	1492.07	1437.13	668.625	1369.71	1469.52	1575.65	1121.39	1311.56	1141.58	1413.35	1120.01	1475.57	518.371	527.745	502.851	406.953	460.412	472.688	1026.52	1063.93	1139.93	1166.71	501.496	514.459	574.764	525.625	513.024	570.108	1121	1353.42	1111.93	1193.64	1201.12	1321.77	1175.54	842.265	1148.79
PFE0760w	1143.44	1257.21	1501.89	1456.11	1515.35	1385.35	1852.83	1946.7	1863.61	1875.39	1844.78	1930.07	1881.65	1957.08	2000.45	1747.63	1937.61	1945.78	1615.23	1659.7	1462.8	1699.44	1287.35	1658.55	1006.53	923.684	967.471	1112.36	974.271	938.366	2153.03	1950.51	2157.14	2084.35	968.439	1045.07	1048.56	1117.35	1056.25	966.797	2062.23	2188.23	1965.95	2140.61	2013.53	2014.67	2089.84	1010.63	1687.55
PFF1090c	843.355	709.296	830.15	883.083	805.29	834.442	692.847	949.341	866.567	869.543	439.952	917.671	834.063	836.823	375.74	635.543	890.735	710.342	1014.8	1165.88	980.144	1115.36	818.234	1079.76	442.929	348.136	404.642	345.695	402.407	394.171	427.774	402.432	490.134	472.786	493.446	383.698	464.654	386.86	409.494	378.908	461.976	534.155	445.251	447.78	446.575	463.384	479.791	390.742	771.138
PF11_0066	1659.91	1681.38	1920.52	1800.77	1679.46	1771.5	1495.1	2042.54	2585.68	1947.11	2435.63	1826.42	2155.11	1919.22	2992.7	1829.28	2021.1	2270.48	1891.01	2151.91	2046.74	2103.02	1770.51	2152.03	1799.94	1663.23	2015.87	2425.62	1880.98	1693.2	2426.78	2539.01	2769.97	2717.75	2269.37	1520.32	1786.17	1544.52	1476.35	1743.35	2176.69	2749.33	2548.43	2366.61	2423.97	2411.71	2717.51	1235.98	2175.01
PFI1530c	1557.04	1699.88	1815.87	1849.65	1830.27	1585.28	1890.01	1854.63	1855.4	1658.55	1592.57	1945.39	1832.78	2024.75	1577.58	1407.4	1926.11	1802.65	1919.89	1818.45	1686.54	1913.62	1640.2	1886.01	1296.23	958.19	1108.28	1145.61	1198.3	1131.64	1544.3	1401.49	1621.29	1583.2	1199.43	828.851	1219.85	962.347	913.585	1067.66	1477.62	1522.86	1413.25	1339.82	1446.25	1401.74	1492.7	886.989	1713.48
PF13_0253	2663.43	2794.57	3079.16	3021.59	3080.06	3118.25	4045.86	3540.81	3828.26	3267.08	2343.17	3447.11	3815.42	3349.34	2865.53	3102.04	3663.51	4010.91	2792.78	3288.35	2722.14	3202.45	2982.32	3273.24	4402.67	4460.52	5086.12	5279.72	4632.37	4244.22	4920.34	4679.34	4734.77	4863.62	5213.43	4064.26	4527	4269.55	3943.84	4384.66	4883.55	4628.65	4780.37	4341.01	5056.28	4548.25	5144.52	1629.81	4148.92
PF14_0351	423.671	338.924	459.541	403.661	386.724	442.47	590.801	747.253	721.181	627.095	874.785	655.255	712.331	656.517	910.811	393.721	692.812	798.547	631.713	622.786	491.698	539.271	435.081	586.194	511.909	454.838	488.227	502.065	455.123	409.928	912.4	792.313	834.218	952.294	510.786	430.837	509.784	493.075	492.132	452.216	882.951	954.599	885.275	720.574	939.515	852.914	960.432	406.87	603.607
NON_CODING_00042	407.834	269.824	340.878	312.836	300.036	367.934	303.722	422.368	438.884	427.79	490.152	338.118	274.498	397.428	233.74	378.97	483.55	384.122	338.87	391.81	379.792	539.992	247.348	371.372	412.784	338.626	267.05	270.962	318.814	344.456	430.19	395.374	453.206	446.168	310.216	225.094	345.172	285.028	256.938	345.458	508.768	446.034	413.41	368.878	420.356	423.022	479.566	507.45	362.32
PFE1035c	4711.4	4361.33	4950.55	4878.44	4672.87	4946.39	4921.49	4617.5	4436.48	3979.39	4153.59	3866.17	4853.84	4432.35	6279.74	7107.76	4616.55	5075.29	4319.66	4841.32	4037.45	4809.1	4501.35	4852.73	5018.21	4622.11	5377.37	5989.09	5029.03	4686.09	4178.49	4071.98	4794.58	4384.67	5324.77	4794.05	4932.86	4916.71	4985.16	4789.59	4012.94	4721.29	4260.47	4323.37	4364.53	4299.43	4243.79	764.029	5113.19
PFL2185w	397.957	431.543	405.709	347.3	407.822	394.641	350.804	427.686	418.049	393.866	330.388	386.597	378.381	368.068	454.893	474.226	458.296	475.037	414.056	518.644	294.805	558.972	343.391	497.008	676.169	537.917	691.212	857.291	691.259	632.609	1332.44	1143.01	1410	1266.82	725.571	698.447	680.63	856.031	690.758	663.588	1286.89	1308.67	1322.7	1261.41	1310.99	1330.43	1324.24	455.652	476.875
PF11_0428	1812.91	1829.26	2099.8	1969.68	2027.64	2027.68	2129.61	2139.42	2188.52	2065.48	1444.99	2184.34	2088.05	2119.74	1451.36	2332.88	2162.94	2096.04	1926.93	2107.86	2004.43	2166.62	1881.08	2098.9	982.106	912.771	942.921	976.058	926.959	898.651	1312.87	1341.55	1337.21	1422.86	877.83	931.751	997.729	964.794	938.637	946.384	1291.47	1451.58	1337.01	1243.81	1298.89	1343.07	1456.89	1591.61	1748.62
PF01TR003	301.584	276.577	239.984	276.969	288.793	212.679	170.929	180.76	178.506	137.643	120.397	218.398	238.876	131.565	110.849	137.393	205.369	171.412	257.7	349.133	264.178	404.346	235.679	297.615	152.539	135.002	167.756	125.796	136.464	131.351	127.541	116.754	119.162	156.972	180.602	94.3505	197.459	123.172	117.663	167.714	159.192	132.403	139.68	112.938	161.312	133.285	147.733	68.408	114.638
PF14_0444	1594.26	1563.93	1869.39	1765.5	1902.85	1763.63	2220.34	1972.33	1819.55	1751.18	1769.72	1971.89	2073.51	1973.45	1933.29	1985.65	2053.64	1862.87	1714.33	2097.59	1782.28	1974.42	1639.8	2131.3	1067.84	1152.94	1077.89	1562.3	1172.68	1016.96	1786.42	1698.12	1511.53	1698.21	1157.95	1030.14	1084.89	1109.06	1210.93	1075.14	1853.1	1462.43	1573.63	1335.97	1681.35	1437.24	1728.53	1045.37	1859.41
PF11_0377	326.676	329.517	377.623	356.981	355.404	396.164	305.178	348.1	388.995	314.737	218.211	358.387	269.271	273.568	196.013	233.716	342.804	318.931	410.359	672.298	431.019	498.106	362.544	548.479	293.033	219.824	314.963	292.697	289.568	298.949	284.261	220.686	315.917	273.303	339.757	249.225	323.264	276.839	294.255	316.296	253.311	253.875	251.752	264.213	258.464	275.368	290.719	173.959	245.35
NON_CODING_00046	649.42	882.964	957.446	928.726	973.858	932.518	1795.13	1983.39	1707.32	1681.02	1601.07	1804.07	1847.76	1809.51	1729.93	2364.46	1630.21	1632.2	1022.15	1219.85	1110.67	1298.78	1073.15	1370.64	1586.96	1002.51	1292.41	1545.36	1376.85	1293.9	1803.97	1499.41	1805.05	1638.8	1485.58	1269.96	1613.45	1268.58	1307.5	1115.39	1700.95	2030.6	1623.25	1916.9	1588.13	1868.42	1626.87	744.406	1806.25
PF14_0412	1808.34	1766.18	1965.85	1805.34	1885.29	1835.21	2056.62	2146.6	2074.79	2185.27	1446.43	2289.32	2155.7	2056.35	1383.59	1720.37	2062.54	2145.34	2018.11	2125.43	1951.62	2245.79	1878.66	2187.52	887.846	920.174	899.779	938.742	892.764	829.372	1762.65	1707.61	1785.81	1815.83	886.11	968.538	933.097	965.107	1005.37	899.682	1821.72	2005.92	1882.8	1836.32	1862.3	2084.54	1866.37	1200.03	1830.32
PF10_0084	5871.66	7173.33	7888.37	7385.4	7363.65	7107.76	7664.53	7945.62	8074.08	7922.29	7347.99	7570.12	7446.8	7924.16	7383.87	6113.21	7776.26	7880.14	6884.28	7765.03	7218.9	7412.78	6691.7	6956.54	6613.1	6792.39	5921.77	8880.78	6737.35	6187.42	8533.85	8820.08	7621.62	8367.26	6018.97	5680.71	6785.35	6148.69	5953	6451.46	8446.77	7506.77	7391.8	7518.26	8011.04	7104.21	8685.98	3738.98	7675.78
MAL8P1.105	1946.8	1871.84	2135.34	2078.52	2068.56	2171.24	1964.59	1863.89	1816.54	1735.78	759.351	1728.6	1885.85	1721.13	722.427	1967.93	1794.15	1996.35	1794.95	2279.83	1893.65	2358.26	1906.88	2301.52	1233.67	937.202	1378.03	1077.95	1255.49	1213.03	1304.93	1045.7	1315.42	1310.63	1395.56	1229.82	1208.05	1373.94	1292.24	1206.44	1220.53	1551.87	1335.41	1351.34	1397.63	1342.48	1305.71	662.593	1432.7
PFI0465c	992.75	1051.31	1328.75	1168.74	1242.05	1208.37	1442.93	1622.95	1783.96	1781.17	1628.34	1707.07	1459.19	1747.07	1101.04	2494.46	1690.45	1510.57	1376.14	1092.12	1419.45	1127.66	1189	1126.44	1339.34	1145.58	1343.84	1312.85	1598.03	1384.99	2166.66	1840.9	2221.35	2116.52	1339.01	1140.46	1282.45	1321.75	1242.35	1266.71	1939.92	2059.59	1860.12	1951.46	1857.6	2069.01	1927.11	1212.27	1618.42
PFC0325c	3011.29	2427.96	2686.83	2707.81	2790	3017.93	4009.97	3795.7	3745.9	3703.6	3274.76	3668.14	3623.35	3512.18	3130.36	2867.56	3535.74	3753.34	3259.85	3113.83	3247.4	2930.97	3086.82	2795.03	2120.9	2025.39	2025.56	2148.83	2156.47	2090.52	3817.62	3346.73	3131.14	3503.15	2206.21	1689.98	2182.92	1858.68	1855.06	2181	3612.13	3216.37	3479.47	2917	3576.95	3183.45	3629.16	1429.16	3117.07
PFI0780w	1453.46	1570.4	1374.62	1336.2	1297.55	1332.96	1306.21	1365.46	1542.9	1380.43	816.771	1335.43	1348.29	1412.88	974.843	593.667	1385.26	1269.15	1432.82	1435.8	1226.46	1504.71	1296.83	1535.3	1063.99	929.9	1079.95	844.851	1042.63	936.727	1221.35	1152.91	1095.13	1380.31	1071.93	980.002	1054.97	1040.17	1047.53	916.676	1217.02	1351.04	1295.5	1261.44	1251.49	1394.78	1297.87	477.511	1071.21
MAL8P1.131	2139.87	1919.78	2197.37	2026.72	2208.55	2197.39	2126.93	2325.4	2670.05	2429.38	1921.83	2513.81	2271.87	2412.65	1503.74	2369.66	2417.47	2181.5	2608.3	2854.3	2599.45	2752.34	2396.54	2498.87	1673.65	1287.66	1442.14	1292.86	1638.13	1551.48	1537.26	1518.34	1493.07	1711.03	1426.42	1163.72	1672.52	1424.31	1414.62	1534.77	1549.84	1430.04	1527.33	1372.67	1505.29	1482.53	1702.79	1865.05	2152.48
PFE1340w	4004.76	4986.13	5480.83	5241.65	5494.62	4792.63	3765.74	3968.71	3886.13	4053.07	3395.53	4491.93	4129.83	4455.06	2951.61	3785.25	4190.47	3754.09	4514.49	4777.63	4776.31	4949.36	4459.17	4542.6	3906.79	3338.3	3218.95	4228.56	4023.27	3555.33	3978.45	3617.51	3045.36	3456.76	3261.04	2551.33	3875.99	2931.82	3157.39	3205.75	4004.71	2822.09	3228.89	2758.31	3318.6	2527.19	3409.99	1906.22	4472.57
MAL8P1.74	1108.91	987.284	1224.49	1144.98	1128.23	1198.02	1367.77	1814.05	1949.1	1660.73	1026.75	1898.01	1746.57	1832.9	878.453	1775.43	1771.11	1663.43	1296.18	1235.81	1225.68	1251.49	1088	1311.53	523.214	531.986	492.182	499.918	543.116	507.639	1005.42	996.596	1112.42	1188.36	518.58	521.854	514.144	502.361	535.276	511.02	1149.85	1080.12	1131.9	1084.63	1203.67	1144.95	1174.8	962.067	1640.17
PF14_0667a	1899.78	1567.73	1970.97	1883.27	1967.51	1946.46	1948.03	2650.53	2525.24	2536.49	2748.39	2845.01	2612.54	2760.03	2067.24	2974.78	2797.02	2431.58	2199.38	1843.68	2181.2	2418.01	1983.98	2254.73	1045.11	949.765	865.899	768.635	949.412	874.61	1697.51	1738.83	1544	1883.01	868.841	775.245	1124.61	943.331	907.516	975.172	1849.14	1855.02	1752.9	1423.43	1782.32	1564.42	1887.14	1622.58	2107.03
PFI0795w	1709.72	1568.2	1916.48	1816.68	1890.78	1939.73	2502.04	2410.28	2319.64	2252.17	1803.97	2277.5	2427.37	2259.94	1973.1	2368.28	2341.62	2219.63	1893.84	2216.05	1972.52	2177.1	1975.61	2119.82	720.995	818.489	699.852	691.727	676.388	676.688	1109.62	1175.84	1247.02	1203.66	667.856	913.271	729.43	804.343	764.247	698.987	1202.48	1237.82	1240.63	1219.1	1278.92	1247.45	1202.34	1154.75	2348.05
NON_CODING_00007	785.78	535.428	661.612	653.754	727.638	767.602	471.494	620.866	948.798	698.912	324.898	637.024	525.192	564.606	125.656	707.516	701.968	641.902	1103.64	1135.86	932.996	1122.61	739.262	902.618	266.378	214.308	170.346	182.658	183.222	198.554	252.842	243.476	246.934	328.118	193.184	155.63	330.998	242.674	195.286	221.658	192.676	237.868	234.628	204.41	203.974	216.912	303.284	221.03	424.218
PF13_0175	2807.78	3196.62	3932.73	3405.75	3599.47	3130.64	2570.95	2907.08	3012.55	2895.97	1698.96	3015.01	2863.96	2921.6	1389.9	3063.11	3281.58	2855.96	3116.17	3531	3152.86	3534.72	2963.37	3118.06	2789.82	2975.3	2501.47	3852.68	3036	2770.34	3225.14	3243.56	2862.55	3263.63	2476.47	2130.63	2829.93	2127.64	2203.66	2730.37	3328.3	2570.86	3130.08	2622.03	3084.29	2773.51	3224.19	2189.66	2997.91
PFL0375w	908.752	878.836	1113.2	976.471	1063.09	1096.53	1490.47	1413.91	1442	1365.68	835.383	1466.96	1414.88	1317.76	823.546	1757.28	1363.27	1426.23	1056.84	1249.01	1065.36	1298.53	1008.54	1191.36	651.114	705.851	684.613	981.052	822.614	719.822	1550.61	1305.47	1611.58	1432.47	756.26	646.403	689.071	682.622	709.492	649.786	1383.8	1372.81	1479.8	1532.72	1485.92	1631.37	1399.64	875.355	1383.05
PF13_0317	3765.37	4409.05	4924.83	4447.08	4799.23	4235.18	4306.88	5456.18	6477.56	5721.52	4990.61	4935.94	5025.77	5849.01	3593.21	2935.64	5499.38	4382.22	4438.15	4157.46	4860.74	3723.26	4149.04	3861.42	3033.15	2500.1	2665.84	2818.72	3208.65	3010.05	3118.49	3439.95	4174.89	3679.2	2665.22	2433.7	2990.64	3186.97	2694.96	2887.12	3137.37	3824.75	3533.78	3564.46	3064.69	3841.09	3602.97	2332.54	3860.63
PF14_0679	5687	4630.06	5197.06	5047.12	5527.83	5608.29	5980.73	6388.03	6044.51	6460.35	4915.75	6748.86	6176.81	6461.01	4917.74	4034.18	6849.08	6083.63	5076.93	5827.94	5873.67	5766.31	5817.22	6045.24	4062.98	3810.24	3630.64	3201.5	4275.12	3960.82	7624.82	6624.73	5828.58	6628.87	3616.03	2781.42	4161.01	3154.79	3025.1	3797.18	7345.73	4934.04	5958.76	4408.29	5913.85	4473.23	6339.4	2905.38	6708.19
MAL13P1.163	6168.74	5925.68	6366.51	6199.25	6281.42	6415.27	5925.56	7322.88	7320.89	6895.98	3888.89	6383.87	6289.06	6127.2	4208.15	3811.24	6639.07	6205.6	5646.65	6027.62	6317.8	5994.55	6572.39	6520.34	6900.79	6712.3	7019.82	7270.75	7146.46	7270.46	7871.52	7026.44	8036.71	6788.81	7386.24	5943.57	6971.9	5917.87	6123.78	6388.44	6881.82	6195.79	6483.78	6553.83	6150.63	6401.69	6609.05	2124.05	5990.6
PF14_0233	686.946	647.347	758.848	698.979	796.272	793.785	1209.85	1197.25	1104.42	1027.69	695.352	1052.2	1075.52	1017.99	916.394	1004.9	1082.8	1272.48	828.262	800.352	745.284	979.356	734.126	1014.99	1080.34	817.272	960.396	1134.54	961.447	869.944	1702.13	1501.37	1602.64	1612.87	1097.93	923.3	1130.31	919.289	918.386	887.015	1683.69	1909.35	1568.02	1596.7	1804.35	1700.33	1686.44	616.638	1325.8
PF14_0336	3806.17	3724.79	3725.17	4055.33	3910.99	3940.62	3293.76	3401.84	3654.33	3498.37	1847.47	3277.65	3268.09	3443.8	2002.53	3523.26	3648.16	3262.16	3628.89	3919.47	3496.66	4157.61	3679.09	3969.51	3345.72	3127.15	3318.11	3412.59	3426.96	3170.08	3481.28	3597.78	3354.45	3695.39	3388.08	3139.74	3254.11	3380.91	3051.5	3077.56	3334.72	3345.84	3301.59	3516.42	3315.73	3520.89	3534.69	1965.51	3285.1
PF14_0317	2454.69	2527.7	2779.14	2683.79	2594.43	2618.59	2776.79	3123.06	3366.46	2939.76	1667.12	3030.57	2981.01	2989.12	1626.74	4447.91	3170.82	3149.26	2774.17	2649.26	2587.08	3182.44	2609.51	3038.29	1292.9	1364.43	1195.22	1425.98	1315.64	1257.9	2446.7	2519.86	2562.55	2556.78	1193.69	1221.1	1297.94	1257.9	1199.5	1242.38	2459.41	2292.39	2326.68	2385.21	2313.75	2478.6	2525.74	3035.69	2708.37
NON_CODING_00020	4092.52	4791.71	5417.67	5120.36	4945.62	4292.24	3890.04	4280.5	4623.69	4192.34	3463.73	4481.01	4260.74	4291.95	2898.54	5889.4	9689.06	3806.82	4752.4	4922.51	4259.36	5198.76	4455.07	4475.72	3115.74	3191.41	3353.04	4311.14	3768.78	3705.94	3936.71	3491.59	3914.99	3439.74	3703.44	2788.92	3302.37	3181.79	3084.41	2992.49	3805.94	2716.71	3180.84	3661.73	3462.1	3113.07	3694.1	1476.92	4833.15
PFB0530c	1536.08	1207.8	1507.59	1397.15	1539.84	1249.35	1925.8	1275.99	2476.08	2157.21	1560.59	2065.86	2126.27	2066.61	1623.44	2209.52	2513.88	1906.55	1458.34	1618.69	1780.1	1728.45	1641.17	1818.78	1158.35	1072.1	1062.47	1115.43	1081.76	1044.13	2323.97	2075.57	1568.37	2179.65	1138.46	1035.82	1035.8	937.707	868.86	971.027	2064.08	2008.8	2000.14	2073.58	1801.22	2094.29	1976.76	1077.1	2003.34
MAL13P1.235	1298.81	1454.34	1716.47	1651.63	1499.92	1451.64	1291.55	1695.46	1655.36	1572.29	2041.45	1755.58	1652.38	1685.96	1844.06	1653.64	1842.13	1426.61	1223	1567.06	1545.35	1757.44	1301.37	1683.72	941.977	700.27	846.455	824.739	907.544	773.262	1238.24	1166.45	1472.11	1347.76	831.322	730.058	912.794	857.744	817.339	756.844	1280.72	1529.11	1220.28	1257.72	1222.77	1293.81	1254.96	973.463	2033.94
PF10_0154	2664.21	2321.73	2600.23	2485.95	2567.11	2734.76	2867.79	2841.71	2775.97	2693.07	1940.72	2663.69	2978.91	2736.01	2793.35	2553.59	2947.07	3112.09	2596.43	2425.41	2407.49	2734.95	2547.14	2776.44	1950.86	1789.9	1645.11	1917.29	1740.4	1564.58	3223.41	2930.37	2520.49	2976.71	1695.95	1532.65	1986.32	1566.45	1518.98	1636.46	3110.57	2904.16	2702.36	2475.92	2874.03	2456.32	3011.96	2402.27	2993.27
PF13_0259	2276.91	1760.8	1945.96	2110.84	2045.52	2213.07	1884.53	2479.02	2621.2	2387.37	1526.07	2420.23	2373.01	2370.2	1869.43	2636.14	2617.08	2459.37	2545.21	2222.98	2315.01	2590.83	2326.1	2772.51	1908.42	1885.05	1812.05	1536.58	1977.19	1626.33	1691.44	1510.34	1530.2	1734.57	1894.28	1395.66	1819.03	1627.57	1589.32	1719.82	1615.97	1329.9	1513.61	1249.23	1626.25	1220.61	1750.81	892.68	2292.3
PFB0610c	1337.73	1130.49	1455.72	1383.45	1494.16	1480.97	1250.15	1324.45	1370.88	1342.02	713.15	1272.84	1226.41	1248.42	644.074	1687.95	1334.01	1267.1	1796.55	1695.91	1800.01	1824.43	1635.4	1644.22	1181.17	808.148	879.454	914.779	1061.93	890.522	880.741	832.118	798.865	897.53	981.11	803.75	1200.4	889.584	874.05	912.857	871.014	950.396	866.537	728.111	835.999	746.799	941.198	888.016	884.708
MAL7P1.110	2556.83	2600.21	3001.59	2827.19	2748.09	2770.4	2856.26	3818.64	3940.88	3729.24	3554.84	3659.54	3876.94	3996.2	3010.76	4240.32	3762.04	4098.13	3194.22	2947.25	3070.6	3075.85	2654.29	3075.73	1695.62	1466.57	1504.74	1714.64	1732.53	1566.4	2429.89	2357.13	2492.56	2649.53	1565.36	1420.87	1725.18	1582.61	1736.68	1645.49	2627.4	2413.57	2592.61	2310.62	2586.1	2219.03	2623.15	2205.09	3073.72
PF12TR016	548.981	471.208	690.853	662.445	717.61	608.861	574.374	565.017	582.667	546.5	366.334	479.119	507.951	604.544	245.137	515.23	550.368	490.593	637.037	634.04	647.927	688.071	548.447	507.081	366.676	246.071	315.654	421.494	364.85	351.432	327.236	252.486	421.403	353.036	404.987	235.93	356.523	290.026	262.279	299.435	284.328	356.786	330.422	369.92	362.341	400.714	334.774	242.777	469.55
PFE0185c	5378.91	5858.97	5790.76	6006.42	5671.11	5447.35	4830.03	5071.6	4145.79	4895.78	3675.08	5309.53	4297.6	5662.81	4221.31	7311.49	5171.68	4813.63	5219.78	4190.77	5262.38	4873.08	5246.36	4796.43	4148.02	3624.8	3946.93	4329.84	4292.21	3847.97	4156.45	3913.96	3314.5	4067.82	3960.08	3658.41	3955.83	4106.3	4316.01	3776.15	4228.58	3536.38	3831.57	3637.89	4007.84	3452.64	3809.45	2283.16	5192
PFL2455w	5227.94	6347.42	6846.43	6283.97	6715.46	6011.84	5163.79	5422	5842.04	5474.19	4247.81	4708.63	4833.3	5157.91	3518.08	5947.86	4938.71	5388.93	6956.9	6901.96	7216.31	6394.73	6293.33	5842.09	5785.6	5353.9	5302.29	7301.49	6260.7	5436.18	4977.97	5000.48	5188.28	5073.88	5576.86	4912.05	5783.38	5331.27	5319.46	5521.08	4988.72	5086.21	4760.85	5224.86	4937.57	5003.93	5118.58	2361.88	5146.92
PFF1385c	3076.15	3318.92	3458.42	3378.86	3405.88	3370.41	2934.41	2529.69	2857.76	2804.13	2762.6	2776.71	2899.98	2720.15	2434.66	3427.98	2852.18	2790.77	2865.43	3157.21	2947.16	3296.27	3059.54	3351.51	3094.26	2381.91	2673.45	2969.33	2836.83	2578.49	2349.68	2338.78	2299.49	2497.31	2832.25	2270.92	3015.05	2437.36	2397.39	2572.2	2446.65	2532.66	2294.93	1828.26	2279.51	2350.35	2396.57	1253.61	3339.49
MAL8P1.32	4915.59	4042.24	4366.52	4470.86	4537.58	4735.04	4572.73	4928.78	4230.5	4331.17	2422.78	4864.9	4639.2	4299.27	2397.09	4199.84	4422.62	4410.26	5010.35	4869.16	5171.31	5323.89	5393.8	5504.69	2062.63	1905.38	1862.11	1413.3	1881.33	1896.37	3045.2	2821.16	2717.06	2925.84	1830.37	1845.67	2000.12	1755	1839.24	1850.46	2926.41	2892.4	2737.65	2506.7	2888.96	2568.45	2811.09	2666.74	4396.52
PF14_0097	4388.76	4522.96	4733.05	4644.61	4782.32	4699.85	4837.16	4798.74	4716.01	4707.9	3697.46	4748.9	4747.08	4768.3	3592.82	3380.44	4973.91	4669.33	4193.47	4676.86	4287.69	4775.56	4419.57	4530.59	3160.94	2838.84	2973.73	3022.85	3083.3	3032.27	3870.04	3881.62	4201	4065.12	3069.19	2781.12	3153.49	2880.34	2782.25	2955.96	3965.33	4068.98	3930.14	3851.23	4000.18	4197.04	3995.99	2739.58	4962.68
PF14_0279	2725.17	2513.12	2740.64	2690.76	2622.57	2634.01	2398.07	2933.04	3064.55	2786.28	2637.47	3032.96	2979.07	2841.42	2435.05	4189.26	3059.18	2804.49	2655.47	2869.82	2531.14	2972.78	2517.93	2998.23	1799.69	1235.32	1345.64	1334.26	1448.8	1384.35	1709.88	1623.33	1587.21	1846.19	1385.92	1112.61	1729.92	1313.64	1201.76	1283.25	1739.61	1791.74	1848.92	1417.28	1633.33	1494.92	1767.04	1856.77	2746.23
PF11_0377-b	4888.91	4862.14	4952.12	5085.3	5182.22	4999.97	4257.58	4467.67	4671.96	4636.78	4652.51	4626.52	4648.84	4913.13	4710.15	4155.87	4907.66	4633	5293.51	4710.01	4948.01	4714.96	4903.63	4614.06	5250.75	5179.5	5073.86	5185.09	5351.68	5021.91	5082.41	4895.86	4898.99	4992.63	5021.03	4189.69	5157.57	4667.3	4787.49	4993.19	4956.8	4351.92	4536.86	4075.27	4647.13	4346.24	4776.13	1327.18	4612.93
PFB0545c	2694.76	2245.17	2652.18	2701.77	2679.72	2767.64	3381.32	3279.37	3313.78	2716.55	1604.25	3072.14	3183.51	2743.1	1643.82	2272.84	3002.77	3368.86	3073.89	2718.63	2724.81	3059.83	2972.13	2827.48	1469.31	1064.63	1303.59	1268.81	1102.38	1154.33	1351.66	1247.2	1394.27	1457.6	1402.34	1403.31	1470.79	1445.16	1277.06	1218.36	1360.23	1958.56	1628.22	1642.17	1643.4	1651.44	1531.19	1664.91	2650.38
PFL0780w	4460.6	3960.2	4318.68	4243.73	4449.36	4602.14	4663.69	4864.72	4995.33	4826.39	4194.92	4762.41	4665.64	4696.43	3949.26	3309.12	5000.67	4619.04	4478.2	4810.74	4623.65	4976.52	4834	4856.31	2801.05	2466.88	2401.7	2298.87	2756.56	2519.24	2583.72	2617.75	2426.87	2662.42	2412.25	1985.56	2852.77	2273.6	2126.89	2391.7	2546.42	2308.66	2531.86	2132.73	2459.89	2070.06	2728.3	1125.94	4745.45
PFI0820c	5682.33	5594.86	6214.99	5755.69	6096.45	6062.75	5103.81	5200.91	4663.63	4513.89	3333.93	4572.96	4784.9	4292.53	2769.06	3102.91	5257.26	4737.16	5374.95	6037.4	6227.44	5940.45	5965.11	5714.19	6674.97	6367.88	7333.66	7341.85	7288.7	7305.82	6147.15	5679.71	7128.33	6412	7860.97	7401.29	6696.93	7434.41	8284.97	7263.4	6493.16	7352.38	7440.41	7973.6	7367.99	7765.6	6504.35	1214.78	4454.37
PF14_0455	3878.95	3678.35	3968.93	3976.47	3959.8	4049.82	4397.9	4352.81	4135.96	3934.88	2118.47	3966.65	4131.66	3850.35	2536.8	3504.98	4073.3	4368.32	3740.12	3988.99	3824.45	4231.17	3888.72	4355.8	1508.58	1566.08	1569.11	1530.87	1274.72	1466.2	1990.65	2023.08	2146.49	2050.14	1555.94	1704.73	1556.13	1651.54	1557.13	1575.96	1985.67	2229.34	2137.49	2146.04	2152.7	2218.19	2132.65	1918.27	4056.28
PF11_0232	1483.97	1175.18	1347	1360.01	1393.7	1523.22	1668.38	1517.83	1716.21	1492.36	1210.63	1552.71	1355.98	1441.78	1048.71	1296.86	1597.84	1469.13	1622.87	2075.41	1629.66	1917.33	1540.25	1765.26	1046.6	1061.69	1055.35	1272.98	1143.6	991.548	1212.84	1145.69	1099.2	1204.31	1171.31	812.186	1053.94	908.117	926.468	1003.75	1178.27	984.005	1061.42	911.223	1148.13	1074.15	1196.8	829.371	1290.83
PF11_0161	3534.8	4111.18	4042.66	4198.84	4055.49	3620.81	2646.3	2731.98	2795.09	2875.98	2860.57	2966.06	2921.41	3305.39	2249.57	4950.9	3069.56	2324.34	3594.34	3601.24	3650.89	3545.43	3202.99	3516.96	1998.22	1354.67	1785.48	1548.04	1988.02	1855.89	1396.57	1256.25	1466.84	1466.13	1747.42	1621.45	2037.33	2126.75	2003.4	1741.33	1353.66	1726.63	1471.26	1448.19	1361.91	1483.77	1382.79	661.326	2908.26
MAL13P1.76	2747.75	2379.14	2678.22	2730.54	2749.01	2914.57	2440.99	2810.12	2524.19	2697.93	1642.19	2998.51	2545.74	2806.14	1539.4	2029.11	2754.61	2983.79	3411.5	3714.85	3210.88	3607.01	3079.95	3386.81	2248.82	2040.17	2135.16	1917.89	2179.68	1872.46	2038.18	1918.8	1657.64	1987.65	2134.95	1693.1	2227.05	1921.02	1945.32	1945.54	1993.32	1827.32	1852.46	1520.19	1880.26	1481.76	1970.6	1500.23	2439.74
MAL13P1.341	1659.66	1714.34	1932.49	1899.62	1717.73	1817.84	2001.44	1940.19	1521.51	1673.45	1315.1	1932.97	1990.04	1731.71	1242.51	1530.2	1540.77	1764.22	2301.16	1980.46	1894.41	2288.85	1798.69	2289.38	1362.52	1081.42	1592.66	1617.44	1423.46	1257.13	1177.47	1041.82	1126.51	1282.61	1624.96	1309.54	1384.29	1427.14	1627.36	1299.03	1193.79	1478.84	1333.31	1290.46	1351.99	1468.57	1270.05	585.531	1836.45
PFL2120w	2186.57	1973.58	2230.21	2152.19	2172.07	2288.08	2307.35	2151.98	2103.64	2069.15	1581.91	1944.67	1963.34	1882.67	1385.39	1324.67	1995.64	1968.36	2112.39	2593.58	2256.79	2430.07	2344	2393.08	1030.43	998.454	946.962	845.763	905.372	888.415	901.49	861.507	1018.99	1051.5	1059.77	834.843	1010.71	854.621	835.886	923.689	912.449	1271.38	1072.6	1027.74	1085.2	1177.7	1042.22	522.458	1825.26
PFF1045w	1901.68	1588.31	1886.77	1625.8	1821.6	1837.09	2858.18	2730	2790.17	2594.8	2353.78	2707.23	2712.86	2436.01	1902.86	2058.53	2549.38	2720.74	2279.08	2666.32	2225.33	2319.51	2155.05	2194.52	785.247	739.374	650.394	570.881	674.559	682.473	1049.85	1069.43	862.549	1154.73	659.917	767.495	792	737.155	713.215	724.511	1128.43	1120.22	1140.67	903.261	1199.13	943.719	1197.43	1379.02	2205.27
PF14_0790	1785.68	2019.91	2231.24	2153.3	2102.01	2003.94	1255.86	1415.25	1405.75	1399.83	681.023	1383.34	1384.22	1386.72	652.323	1147.6	1412.27	990.353	1839.91	2131.57	1891.13	1960.02	1762.84	2178.83	1305.5	795.425	1099.11	1103.36	1147.16	1068.37	540.648	524.633	634.443	592.594	1131.79	960.467	1372.28	1262.31	1051.96	1031.81	563.857	817.304	613.032	615.993	558.094	652.485	617.899	579.475	1038.99
PFL2090c	700.46	561.149	823.964	760.331	912.898	863.421	1062.96	1063.74	1202.42	1117.22	833.534	1192.02	1120.26	1154.31	716.081	2276.53	2047.55	1069.21	961.101	1084.5	1016.36	1127.19	885.163	1111.59	1417.13	1162.43	1377.98	1370.89	1498.5	1342.43	2040.51	1869.48	1793.39	2091.74	1443.62	1147.53	1386.97	1457	1282.47	1356.72	2094.42	1987.11	1999.8	1746.76	2012.26	2015.94	2056.39	629.059	954.486
PFL0050c	6648.87	7238.28	7380.73	7381.11	7067.81	6837.46	5773.75	6355	5320.96	6158.48	4479.31	6017.66	6080.77	6500.44	4808.6	6606.4	5970.49	5556.81	6010.53	4883.25	6482.84	5591.87	6319.21	6379.49	1432.79	1312.86	1512.82	1372.85	1358.08	1473.67	2562.44	2416.78	3014.82	2577.8	1387.75	1712.98	1420.42	1668.35	1963.27	1434.79	2687.57	2903.36	2713.1	2692.08	2589.16	2852.29	2437.8	1606.7	5918.61
PF07_0103	3549.42	4463.75	4657.58	4375.55	4458.18	3997.39	3484.93	3656.78	3809.96	3767.91	2456.02	3829.61	3903.46	4303.75	2340.12	3551.8	4235.52	3495	4234.48	4008.74	4178.52	4294.4	3765.26	3912.54	3546.13	3372.49	2880.39	3860.8	3688.64	3250.03	3061.76	3149.44	2644.4	3165.55	3125.19	2246.05	3557.85	2615.91	2717.12	3186.55	3039.49	2297.96	2663.57	2213.65	2657.49	2289.43	3183.98	2088.65	3998.31
MAL7P1.163	1153.43	948.492	1105.06	1083.34	1180.36	1273.95	1996.47	1836.29	1506.26	1770.92	1176.71	1817.87	1513.41	1873.01	1331.87	1522.21	1904.11	1565.2	1240.33	1303.38	1335.07	1484.85	1208.41	1426.38	761.554	770.595	529.746	531.854	661.512	594.951	1086.79	1191.46	863.878	1049.41	447.543	689.225	732.678	607.504	632.524	581.517	1011.21	976.363	874.889	743.153	847.22	791.083	1055.05	1988.72	2166.56
PFF0690c	9557.03	8518.58	9205.59	9272.66	9587.54	9562.98	10540.8	10962.3	10955.4	10327.7	8739.62	10700.8	10750.6	10407.4	8926.53	5003.78	10361.5	10442.8	9456.38	10065.5	10449.9	9607.74	10578.2	10163.8	7950.54	6886.34	7486.87	6900.5	7541.06	7610.9	9616.89	8514.25	9059.26	8762.6	7803.65	6954.74	8028.02	7607.34	7433.55	7215.72	9099.93	9047.86	9048.34	8867.67	9304.85	8523.72	8757.53	2562.53	9910.36
MAL13P1.337	3403.87	3436.77	3908.07	4186.48	3890.88	4013.41	4098.69	4699.15	4607.21	3848.95	3523	4037.68	4375.1	4243.81	4331.68	2855.42	4362.51	4485.58	4009.95	3926.08	3550.12	4344.41	3738.02	4286.91	2674.15	2381.84	2853.35	3240.54	2706.91	2602.07	3603.86	3320.58	3639.64	3383.86	2809.6	2947.95	2795.02	3015.08	2780.25	2520.79	3355.18	3554.99	3445.83	3737.61	3435.69	3228.51	3496.7	1905.47	3334.96
PF07_0112	3984.65	3935.7	4381	4099.33	4405.48	4332.18	4421.23	4919.78	4840.17	4965.66	4327	5285.59	4565.92	5048.98	3642.07	5102.48	4520.18	4612.29	5392.15	4947.29	5130.79	4818	4710.26	4175.04	3418.02	3420.63	2698.51	2943.26	3461.62	2951.54	4423.77	4637.64	3778.35	4490.08	2699.95	2040.96	3406.65	2386.25	2587.07	2968.2	4365.47	3297.59	3403.66	3084.94	3791.11	2997.8	4476.97	2277.37	4712.13
PF11_0052	1928.1	1913.04	2135.17	2010.36	2067.36	2013.36	2069.21	1850.59	1905.4	1872.78	1832.51	1892.56	1849.49	1940.14	1841.68	2430.33	1965.08	1888.08	1903.1	1985.37	1945.89	2125.52	2008.42	1938.42	1793.84	1660.86	1916.08	2074.26	1911.58	1805.62	1986.81	1932.95	2138.16	2064.9	2053.75	1676.35	1781.31	1933.73	1776.98	1812.23	1950.8	1865.35	1958.42	1945.85	2012.32	2083.25	2049.25	1028.74	2221.87
MAL8P1.26	884.842	979.564	1222.08	1153.22	1112.87	1052.91	1340.99	1553.9	1406.06	1367.56	836.049	1536.61	1451.89	1407.61	1165.75	826.093	1417.26	1423.19	1087.29	1262.51	1118.03	1305.13	960.842	1224.52	808.048	652.24	806.526	844.776	745.422	804.834	901.464	799.209	1121.66	960.745	771.647	837.999	779.45	871.737	819.895	725.241	970.053	1033.55	1068.81	1071.42	1047.38	1034.38	980.15	1772.17	1064.85
PFD0480w	1832.04	1718.5	2030.89	2103.54	2035.86	1937.52	1932.31	1854.24	1852.65	1920.55	1387.46	2080.05	1965.37	2097.21	1186.38	1378.27	1989.04	1677.15	1805.39	2096.69	1918	2171.33	1774.75	2133.74	1133.02	808.938	948.02	969.479	1042	1021.69	1162.38	997.791	1167.35	1200.15	983.376	865	1143.92	1063.88	1000.65	934.961	1180.25	1308.19	1190.68	1149.1	1192.92	1136.06	1185.83	1295.88	1692.57
NON_CODING_00014	1268.52	983.956	1061.15	1050.22	1086.01	1134.73	908.082	988.436	1060.03	1020.36	1135.29	1333.15	1039.73	973.678	546.216	1199.68	1024.28	1127.4	2133.46	2127.53	1941.56	2086.1	1730.46	1630.79	587.974	626.518	643.512	335.122	635.096	587.492	594.376	574.678	426.394	669	491.34	409.732	591.31	436.604	540.622	708.388	584.766	477.27	517.266	446.926	561.264	471.756	693.29	500.97	1049.08
PFA0615w	435.125	662.208	517.41	503.344	580.637	539.521	502.648	444.037	344.522	407.475	680.351	500.111	514.144	346.407	568.899	410.967	442.512	548.52	492.993	671.854	795.741	895.221	686.183	510.373	254.768	172.687	299.16	256.219	238.478	225.233	264.533	219.564	348.17	293.589	245.05	223.845	237.473	203.022	282.557	231.587	351.142	334.671	296.839	312.253	335.993	309.39	288.38	251.441	739.167
PF11_0272	5873.5	5547.41	5741.3	6153.05	5805.76	6040.15	5529.02	5601.6	4845.02	5323.51	4701.78	5118.43	5661.05	5747.42	5349.69	6841.53	4992.73	5894.21	5752.28	4342.55	5271.68	4892.6	5809.23	5121.19	4918.67	4233.12	5067.09	4890.99	5134.59	4757.5	4705.37	4168.67	4606.32	4460.26	4883.83	4732.52	4841.36	5170.24	5490.37	4750.14	4747.9	5410.81	4906.62	4806.64	4907.51	4646.68	4425.6	867.827	5717.35
PF10_0180	5333.89	4811.88	5272.91	5158.98	5354.13	5304.64	4845.7	4603.23	5113.19	4693.75	2933.69	5128.53	4601.6	4725.57	2352.92	4611.53	4719.72	5065.13	5570.7	5090.52	5542.27	5282.17	5667.03	5027.34	3849.45	3619.32	3934.32	3242.95	4147.88	4078.13	3649.36	3556.25	3798.65	3999.4	4126.8	3452.61	3777.8	3881.76	3818.39	4053.58	3596.57	3852.32	3923.61	3825.24	4078.73	3801.48	3971.62	1469.58	4818.74
PF08_0059	4655.76	4236.56	4567.38	4704.72	4611.51	4975.59	5472.7	5241.33	5171.62	5483.87	6357.28	6148.87	5576.13	5641.57	6235.15	6885.34	5533.45	6008.35	5702.02	4315.31	5116.61	4742	5150.51	4620.27	4921.35	4567.65	4516.83	5199.68	4948.78	4109.49	6074.11	5644.4	4459.12	5757.21	4385.15	3533.67	4941.76	4162.86	4315.58	4415.83	6144.46	5275.65	5334.27	4370.5	5650.95	4470.28	5829.47	2533.92	5505.62
PFF1430c	4898.3	4620.77	4982.18	4940.32	5112.81	5211.47	5339.53	5868.66	5628.1	5564.12	3925.51	5416.81	5128.68	5042.31	3668.18	4112.1	4989.94	5216.77	5746.9	6178.06	5823.52	5670.72	5691.65	5554.18	3636.24	3174.97	3748.17	3305.82	3701.47	3512.23	3220.59	3074.15	3264.46	3252.64	3816.89	3208.64	3596.64	3262.17	3254.93	3485.74	3012.2	3136.62	3289.04	3226.89	3217.28	3138.12	3206.42	1780.51	4180.77
PFC0725c	6285.77	5004.4	5224.17	5517.2	5429.6	5657.23	3895.54	4816.2	5166.11	4813.22	2982.46	4721.31	4973.48	4523.7	2921.43	2366.71	5056.78	4444.6	4416.95	4536.61	4805.63	4888.52	5723.97	5304.05	3111.88	2608.68	2692.37	2344.84	2866	2824.14	3156.89	2749.96	2554.41	3017.31	2866.46	1834.8	3082.76	2164.99	1862.12	2516.17	2880.44	2499.19	2750.92	2083.87	2649.11	2138.37	2900.48	1509.6	4752.83
PFE1100w	3079.67	2735.22	2609.81	3112.49	2738.98	3145.72	2135.55	2038.88	1996.8	1920.39	1407.34	2107.71	1983.31	1811.06	1287.96	860.396	1956.31	2130.01	3210.26	2852.38	2665.23	3175.52	3024.67	3203.11	1824.32	1190.9	1395.28	1803.22	1336.91	1249.13	1038.03	985.072	999.445	1136.06	1499.88	1307.21	1856.89	1459.07	1236.09	1230.54	1017.05	1328.96	1064.27	961.133	1122.25	1098.56	1121.68	1186.14	1458.46
MAL13P1.18	1253.82	1309.4	1004.59	1003.15	1040.53	1030.99	1186.19	1196.88	1152.79	1118.22	1032.73	1131.93	1205.13	1194.72	1469.58	1374.67	1330.99	1256.09	828.785	974.786	863.789	917.804	809.283	970.773	1579.66	1224.98	1509.19	1585.79	1612.03	1380.76	2558.48	2185.05	2466.39	2366.33	1622.4	1334.18	1575.12	1430.37	1394.02	1419.41	2457.19	2936.39	2248.6	2210.86	2337.12	2426.06	2372.69	854.8	1482.23
PF14_0666	4118.64	3607.47	4279.74	4074.47	4169.19	4097.7	3656.84	4357.14	4093.39	4219.35	4025.35	4410.6	4254.48	4362.07	4903.84	4968.84	4433.52	4183.56	4164.74	3076.56	4099.28	3911.7	3920.66	3988.57	2875.48	2344.1	2369.8	2378.14	2625.52	2360.64	3522.18	3284.66	3295.65	3335.92	2354.24	2110.56	2818.55	2520.89	2456.61	2337.09	3368.31	3347.95	3155.99	3056.71	3165.28	2942.12	3329.53	2064.14	4357.09
PF14_0524	6159.89	5393.46	5430.28	5885.77	6103.16	6319.21	6579.44	7149.03	6080.58	6453.2	5756.2	7378.3	6642.55	6996.87	5266.48	5904.77	6648.47	6145.89	6565.48	6337.58	6784.01	7533.73	6802.88	6877.46	5271.44	4406.9	4225.92	4372.38	5295.86	4837.34	4994.76	4300.86	4093.39	4538.81	4709.98	4262.75	5251.6	4162.11	4461.13	4529.54	5233.52	4195	5080.39	4046.24	4875.84	4031.46	4463.8	2388.84	6579.02
PF11_0065	8081.2	8480.03	9246.93	9073.21	9019.69	8706.6	7867.99	8251.64	7395.94	8510.8	6849.16	8843.06	8057.12	8860.74	7695.88	7135.02	7651.53	8452.25	9574.1	8326.63	9020.23	8795.66	8715.65	9229.74	6588.85	6602.39	6132.37	7527.9	6864.09	6266.6	7259.87	6681.92	5768.32	6728.22	6171.35	5617.63	6649.81	6380.34	6564.59	6232.31	7242.6	5503.87	6366.17	5719.46	6620.91	5146.66	6694.37	3715.63	8208.85
MAL13P1.271	3149.52	2994.38	3240.86	3243.3	3646.3	3531.16	3111.59	3285.79	3139.97	3028.14	3427.54	3739.95	2963.92	3576.55	2642.02	3411.14	4672.6	3206.73	4557.21	4386.16	4403.95	4647.06	3964.29	3870.18	2797.59	2688.27	1894.41	2202.89	2871.26	2349.48	3107.05	2757.47	1615.9	2386.53	2055.27	1382.71	2864.29	1371.12	1614.52	2321.81	2926.69	1337.18	1814.14	1251.59	1947.48	1155.72	2359	3183.44	3830.47
MAL7P1.33	2836.85	2765.98	3266.03	3226.76	3220.75	3027.36	2551.19	2963.85	3043.34	2768.3	2821.4	2628.67	2815.66	2894.67	2324.28	3626.47	2996	2748.58	2824.66	2442.75	3054.31	3022.99	2829.72	3090.98	1074.54	896.879	1084.24	1014.96	1053.58	1031.17	1677.49	1563.37	1794.68	1747.03	990.613	1042.02	1110.31	1326.07	1139.22	1008.34	1590.37	1961.43	1676.18	1725.72	1567.9	1613.46	1807.26	1596.8	2175.21
PF14_0015	2952.77	3217.43	3242.78	3589.48	3184.56	3199.14	1806.2	1787.03	1874.34	1702.17	839.302	1809.35	1720.77	1876.23	927.617	1138.03	2662.97	1717.52	2870.07	3118.72	2460.84	2743.82	2405.34	3008.31	963.466	1043.45	1090.73	1289.92	990.994	1026.2	1253.1	1132.44	1057.28	1115.33	1097.38	1247.14	1025.25	1198.02	1187.85	1003.95	1188.6	1012.29	1036.27	1026.34	1142.88	1128.06	1105.74	1246.43	3711.44
PFL1520w	1912.02	2622.82	2633.98	2566.53	2515.09	2403.84	1714.72	1763.1	1911.77	1663.02	925.244	1621.97	1625.84	1722.72	968.745	2148.68	1687.98	1623.34	2675.62	2361.71	2461.87	2402.34	2084.76	2169.95	1728.63	1469.17	1741.95	2132.09	1805.15	1671.69	1379.73	1449.29	1814.47	1568.84	1811.79	1629.99	1810.9	1730.89	1695.89	1734.59	1411.65	1694.01	1444.35	1775.76	1472.03	1761.23	1588.14	1428.82	1653.01
PF08_0039	6835.06	5756.68	5462.55	5809.81	5631.04	6321.28	6264.92	6839.52	6086.62	6454.55	5409.17	6848.32	6948.89	6912.37	5303.46	6350.34	6969.43	6421.41	5762.43	5613.54	5274.45	6656.85	6297.6	6953.55	5054.79	5029.37	4966.78	4092.32	5031.95	4760.47	4949.08	5035.66	4536.57	5317.59	4956.83	3939.48	5031.92	4360.03	4422.3	4788.39	4756.56	5116.68	5019.67	4113.95	4983.48	4247.92	5114.22	1182.44	6321.61
PFL1465c	1603.61	1634.96	2129.88	2042.7	1997.18	1864.94	1747.65	1667.4	2010.35	1642.11	970.723	1797.55	1913.09	1837.25	941.749	1335.97	1946.22	1914.81	2152.31	2466.34	2012.66	2345.7	1865.59	2152.62	1148.01	1000	1128.74	1503.79	1134.4	1103.84	1651.61	1612.1	1716.57	1721.41	1213.82	1179.7	1120.82	1260.69	1158.48	1114.97	1619.2	1400.26	1562.06	1589.21	1566.72	1400.79	1734.93	1091.48	1401.79
PF14_0605	1927.39	2151.63	2297.95	2432.31	2362.43	2254.99	2262.22	2174.03	2301.26	2144.77	1188.97	2100.27	2069.72	2050.03	955.914	2526.42	2156.51	2032.17	2329.29	2823.71	2530.65	2757.21	2345.73	2484.26	1647.68	1327.11	1616.4	1717.2	1572.03	1434.59	1482.16	1475.88	1745.49	1692.58	1645.3	1404.44	1577.52	1503.6	1494.61	1566.82	1457.04	1675.39	1513.97	1737.86	1617.35	1851.14	1651.71	1592.35	1823.75
PF10_0293	2460.99	2118.33	2389.98	2391.56	2424.7	2684.54	3168.73	2751.01	2664.84	2025.98	1481.7	2345.35	2562.5	2115.34	2195.04	2479.07	2391.89	3086.21	2805.78	2695.94	2472.51	2667.42	2682.58	2674.89	3197.21	3052.95	3359.37	4333.93	3386.76	2984.2	3293.27	2998.17	3324.37	3185.79	3686.52	2690.86	3293.94	2717.76	2883.33	3067.92	3205.64	2959.63	2874.81	2812.89	3452.37	3084.41	3354.93	1261.73	2763.16
NON_CODING_00034	393.39	395.728	435.414	349.252	376.386	363.166	249.148	337.406	418.94	323.086	172.444	369.606	367.672	262.226	88.938	78.896	393.86	255.988	275.622	681.998	347.462	624.67	281.448	535.474	137.028	111.604	133.988	105.118	127.744	126.44	154.588	162.536	158.962	204.254	167.378	84.558	146.304	86.006	145.598	138.252	126.412	130.442	138.954	141.228	134.022	174.028	197.628	99.65	90.166
PFE0145w	3284.78	3566.21	3941.4	3729.74	3773.73	3420.71	4851.33	4185.41	5094.77	4831.94	4188.89	4585.93	4228.86	4918.21	3670.28	5058.15	4798.61	4080.13	4590.87	3038.93	3752.17	3001.19	3366.25	3111.84	4339.59	3670.88	3840.49	4244.93	4300.05	3975.63	4998.36	5193.35	5281.46	5159.27	3916.91	3736.18	4283.78	4150.67	3827.24	3923.7	5087.87	5318.05	5058.16	5072.31	5205.03	5274.29	5344.06	3054.26	4256.54
PF14_0503	669.121	605.277	752.399	617.032	748.35	750.469	846.793	857.761	750.298	789.421	764.565	815.033	814.835	734.602	1016.95	647.038	792.13	851.154	694.564	865.941	708.865	858.061	699.124	855.779	439.96	476.959	440.016	447.784	468.737	378.786	627.658	681.28	683.593	717.986	454.295	420.309	449.017	425.601	412.243	416.875	665.571	636.038	598.714	553.358	677.498	629.1	681.347	501.794	891.909
PFC0775w	5329.8	6092.67	6377.22	6031.63	5914.37	5705.97	4788.79	4823.46	4590.82	5260.15	4806.69	5632.99	5515.26	5859.26	4741.84	5394.6	5156.42	5032.93	6143.93	5412.63	5477.31	5792.52	5326.5	5523.42	4465.69	4165.88	3878.42	4991.54	4494.66	3981.63	4648.83	4261.53	3280.41	4106.94	3923.74	3259.35	4501.61	3798.11	4214.87	3930.58	4805.69	3506.56	3800.82	3536.63	4067.39	3359.63	4102.04	2206.26	5004.61
PFD0685c	2016.63	1988.49	2250.11	2229.72	2206.05	2240.74	2937.85	2735.86	2577.52	2698.16	2706.46	2645.23	2858.46	2732.34	2783.89	2617.02	2717.77	2864.65	2282.48	2466.22	2227.38	2640.43	2143.97	2531.04	1171.47	1084.3	1189.58	1261.85	1172.33	1060.92	2305.13	2142.37	2238.4	2241.03	1212.18	1136.42	1179.24	1289.86	1203.07	1103.43	2342.56	2578.51	2314.78	2233.26	2364.83	2501.44	2312.61	1664.31	2464.1
PF14_0500	1518.74	1289.06	1586.85	1549.23	1614.08	1612.56	2326.42	2159.72	2225.07	1915.2	1728.32	1941.92	2193.5	2094.28	1797.04	2148.66	2147.32	2216.79	1484.93	1855.33	1557.24	1716.09	1586.51	1866.13	1499.58	1282.54	1507.23	1602.13	1506.16	1411.96	2080.86	2055.83	2363.68	2245.46	1680.65	1280.53	1470.48	1378.45	1251.32	1330.47	2082.81	2490.86	2181.76	2164.73	2340.86	2348.71	2229.6	1167.83	1974.03
PFD1170c	6186.13	6763.24	7113.72	6771.27	6992.9	7098.24	8322.02	8684.35	8252.88	8461.36	8162.58	8059.4	7821.86	8148.99	7257.54	8755.37	8332.49	8188.21	7126.09	6831.93	6875.69	7100.67	6955.47	6519.11	6813.11	6684.39	6857.78	8052.43	7380.69	6884.57	8906.69	8238.23	9451.57	9133.89	7060.53	6706.15	6851.06	7496.51	7213.26	6845.02	8900.62	9310.41	9695.44	9781.63	9695.14	9114.89	9468.82	2732.22	7995.79
PF13_0014	6200.82	5933.63	5738.36	5947.96	5773.07	5980.59	5508.02	5557.38	4971.73	5375.08	5561.24	5920.97	5905.26	6160.48	5978.95	4570.72	5805.78	5790.51	5767.79	4473.57	5013.14	5298.77	5750.64	5764.02	4709.89	4194.08	4605.52	4155.65	4835.24	4352.49	4806.35	4209.5	3817.14	4542.78	4479.06	3936.71	4777.73	4525.9	4619.41	4212.1	4847.39	4230.63	4667.26	3761.41	4633.6	3765.81	4489.57	1545.2	6424.04
PF10_0068	8294.36	9429.55	9728.81	9589.72	9405.88	9401.82	8164.23	8040.91	7841.34	8256.72	8587.34	7954.48	7843.57	8287	8887.19	9119.87	8207.89	8261.89	8952.08	9851.02	8909.56	9560.9	8605.18	9541.93	7747.96	7378.52	7967.99	9665.99	7872.62	7443.86	7727.42	7542.21	8393.54	7612.98	7853.39	6853.02	7737.5	7221.34	7680	7124.59	7796.26	7092.34	7071.62	7193.37	7043.28	6948.95	7580.62	1767.93	8857.69
PF13_0132	7014.71	6847.93	6601.12	7122.26	6569.44	6950.84	6624.08	6837.37	6222.83	6512.1	5302.99	6279.46	6725.31	6427.4	5669.49	6026.37	6500.28	6704.98	6378.49	6699.92	5883.98	6894.47	6538.75	7467.16	5318.51	5401.2	6280.09	6281.37	5345.43	5127.06	5502.76	5453.85	4890.43	5639.81	6129.37	5312.26	5420.95	5395.72	5646.61	5401.04	5332.49	5686.01	5749.29	4915.21	5542.57	4978.4	5629.34	1006.75	6907.26
PFI0695c	3359.14	3470.68	3619.99	3521.65	3709.5	3595.39	4310.96	3979.24	3585.93	3967.89	2795.36	4245.54	3810.47	3775.77	2885.08	1744.22	3866.75	3901.21	3385.83	3982.56	3767.76	3779.37	3510.12	3752.77	3935.73	3711	3797.56	4064.62	4278.15	3886.15	4833.52	4031.56	3993.27	4312.58	4095.32	3683.45	4010.85	3692.12	4032.98	3825.61	4638.11	4061.84	4235.94	4011.53	4237.53	4086.34	4178.14	2332.26	4923.5
PF14_0718	619.944	867.657	1062.9	1030.71	1026	880.899	507.713	565.856	629.435	568.803	335.007	561.86	513.873	643.6	256.388	828.57	625.067	428.324	653.906	1019.86	840.739	1072.45	692.334	802.109	365.9	252.115	311.234	397.853	371.461	354.361	346.3	309.198	449.124	427.408	370.762	274.396	363.743	355.859	309.693	299.736	359.56	392.883	449.547	398.374	446.801	512.043	397.136	163.656	524.962
MAL13P1.303	3101.91	3603.47	3327.76	3072.19	3211.91	3205.54	3671.94	3820.97	4290.45	4147.36	3031.34	3973.14	3967.08	4010.05	2622.94	4671.91	4049.5	3781.53	3849.27	3185.26	3901.38	3952.84	3666.06	3622.25	2546.37	2235.39	2242.42	2344.19	2444.3	2259.46	3891.78	3793.1	3712.99	3955.99	2380.4	1946.26	2861.16	2231.84	2272.18	2631.82	3866.03	3868.66	3604.25	3643.54	3740.09	3734.68	4007.14	2340.97	3472.92
PFB0395w	1795.44	1650.09	1820.51	1905.2	1969.83	1851.23	1758.69	1837.34	2095.72	2101.47	1527.7	2101.27	2062.87	2159.81	1011.53	3799.96	2187.95	1618.45	1639.1	2046.62	1926.84	2370.82	1820.1	2122.95	1534.96	982.45	1345.23	989.647	1508.81	1424.62	1270.63	1049.25	1313.45	1361.42	1385.76	1198.36	1425.91	1356.6	1269.61	1181.6	1191.73	1501.53	1295.5	1296.59	1184.82	1420.75	1204.96	697.115	1599.63
PFD0090c	9491	8699.01	8548.64	9293.49	8768.64	9222.13	9336.18	8545.95	8462.42	8420.48	9113.54	8930.19	10231.7	9761.75	9861	9431.13	9238.2	9934.29	8630.98	7895.3	8190.13	9259.79	8757.88	9475.89	2783.07	2352.89	2781.87	2245.4	2393.72	2492.86	6057.58	5863.76	5137.65	6175.07	2539.49	2783.53	2728.29	2804.98	2735.68	2648.93	6397.94	6600.84	6253.67	5638.76	6489.01	5716.56	6133.34	3036.56	9601.41
PFF0230c	2989.74	2429.42	2848.64	2701.01	3103.51	3154.44	3642.37	3885.75	4012.49	4218.99	4238.57	4133.83	3629.1	4090.98	3360.07	2269.64	4117.59	3656.21	3231.05	2945.34	3712.22	3639.93	3381.72	3545.33	2364.18	2329.27	2023.59	1805.27	2505.85	2137.97	4104.13	3851.49	3002.94	3708.65	1840.44	1841.68	2455.18	2009.71	1930.12	2217.54	4134.47	2807.84	3326.13	2482.41	3325.33	2434.61	3776.22	2857.75	3346.02
PF10_0345	974.084	1268.92	994.077	975.726	1020.52	987.824	1252.4	1466.07	1650.84	1560.55	2083.3	1606.58	1448.59	1670.54	1868.15	1830.73	1543.54	1547.22	997.1	1233.05	1026.77	1205.83	957.072	1159.63	2503.71	2606.58	2633.82	2758.17	2820.75	2694.12	6568.15	6412.93	6907.49	7104.18	2750.05	2331.73	2443.46	2404.18	2337.51	2810.03	6697.99	6105.33	7515.69	7431.87	7561.15	6800.94	7384.61	1087.31	3735.32
PFL1045w	1824.73	1524.43	1808.08	1719.98	1874.37	1835.04	1889.87	1559.09	2005.69	1862.2	1339.75	1928.07	1786.65	1880.11	1178.88	1947.76	1901.98	1672.95	1582.43	1910.04	1864.07	1849.71	1677.3	1755.52	841.955	976.859	791.178	751.351	904.07	895.957	1209.1	1238.97	1197.64	1259.51	722.153	876.235	806.053	850.279	860.957	908.161	1281.92	1027.36	1244.21	1157.81	1255.91	1221.94	1181.99	1049.65	1923.26
PFC0670c	2214.32	1921.55	2191.8	2206.18	2263.08	2316.06	3093.33	3322.13	2393.41	2675.34	1469.81	3147.77	2863.04	2942.82	1999.97	4512.32	2880.82	3282.94	2462.24	2469.18	2187.31	2569.19	2250.7	2790.89	1432.15	1294.05	1619.37	1376.01	1489.97	1480.83	3167.76	2629.15	2988.69	3000.45	1449.33	1799.67	1406.52	1639.7	1769.45	1466.19	3214.36	2980.11	3087.02	2918.75	3212.22	2825.66	2742.99	1567.3	3465.54
PF14_0714	5016.44	4930.62	5298.34	4969.35	5255.31	5070	4753.07	5115.04	5048.28	5436.19	4412.15	5132.26	4992.25	5227.75	4018.87	3301.47	5375.35	4729.89	4689.19	5094.78	5239.31	5378.32	5312.86	5174.2	4709.12	4307.94	4138.74	4116.93	4931	4418.98	4967.79	4800.37	4439.56	4862.05	4378.11	3732.31	4783.32	3948.07	3986.38	4202.76	4955.66	4493.05	4593.14	4173.77	4440.65	4349.79	4736.36	2808.08	5501.59
PF14_0353	447.559	342.556	411.2	387.113	449.553	492.486	634.362	660.223	604.144	569.006	512.665	609.18	553.012	528.773	424.005	452.89	571.708	679.45	690.722	767.242	599.439	758.453	497.434	703.663	1475.27	1348.14	1521.35	1309.93	1481.48	1382.59	1689.47	1477.04	1561.61	1714.05	1672.14	1216.97	1447.44	1314.67	1388.42	1421.36	1684.59	1653.08	1678.62	1449.54	1869.74	1477.71	1692.72	320.162	1019.66
PF13_0062	5267.75	5145.32	5703.19	5756.05	5816.61	5786.95	5220.56	5065.4	4879.07	4593.53	3250.64	4665.12	4560.67	4428.39	3365.32	1476.99	4659.57	5168.71	5252.46	6386.92	5983.91	6146.16	5814.35	5600.01	5014.9	4243.23	5192.87	5029.63	4873.17	4867.31	4382.99	4487.3	5196.73	4783.2	5367.95	4333.11	4959.39	4618.91	4304.87	4833.94	4280.28	4912.87	4317.3	4435.84	4574.66	4911.27	4758.52	2152.47	4788.85
PFC0200w	4366.18	6224.78	3978.39	4349.94	3972.1	4088.43	3731.41	3708.39	3616.26	3658.27	2955.93	3191.68	3674.84	3844.66	2993.5	3301.04	3488.72	3959.94	4293.03	3571.18	3695.34	3824.37	3874.28	5787.27	3163.02	2774.61	3341.92	3247.82	3208.32	3037.53	2748.76	2779.89	3026.37	3117.65	3268.55	3195.11	3155.89	3605.76	3468.41	3183.77	2961.72	3519.28	3322.57	3312.34	3355.37	3185.44	3185.72	878.483	3695.38
PF09TR004	325.721	326.567	368.134	346.109	334.737	301.996	221.417	224.325	202.543	210.574	188.711	230.484	214.363	246.549	203.779	210.999	268.885	196.208	222.195	353.409	258.342	424.092	239.523	352.136	213.454	165.595	177.162	182.702	210.275	202.448	278.999	196.084	172.321	262.751	186.316	146.848	211.643	148.416	177.335	159.036	248.969	142.861	168.594	183.645	204.02	175.41	229.532	156.837	250.014
PF10_0257	4432.83	4448.1	4456.66	4756.76	4396.21	4483.24	4083.59	3664.58	3978.22	3935.65	2698.85	4045.21	4073.49	3967.01	2496.17	3575.39	4052.52	3682.37	4091.25	4168.02	4024.23	4522.22	4083.08	4773.46	2515.25	1905.61	2113.63	2124.7	1859.43	1944.76	2583.55	2591.8	2639.9	2836.32	2118.7	2137.11	2466.73	2563.66	2212	2103.62	2659.91	3435.85	2894.09	2919.79	2768.22	3369.39	2841.95	1839.19	3574.03
PFC0416w	971.596	994.839	1132.04	1245.45	1236.57	1125.57	1467.71	1441.91	1473.11	1378.63	874.129	1496.67	1389.96	1402.7	1187.05	1715.16	1404.44	1486.4	1222.32	1008.36	1136.77	1156.63	1105.48	1164.53	893.648	701.155	826.198	993.394	930.467	844.565	1430.6	1194.25	1393.61	1352.26	833.8	988.013	857.713	1061.36	1081.99	877.647	1453.62	1307.82	1426.64	1417.84	1447.33	1370.4	1302.71	929.289	1535.01
PFL2060c	4486.36	4912.57	5010.76	4830.83	4859.53	4697.15	4431.72	4489.8	4536.95	5112.05	4049.37	4594.28	4738.13	4825.25	3546.22	3731.64	4602.9	4523.38	5643.43	4981.88	5234.25	5047.43	5217.4	5027.8	5467.16	4499.58	4915.09	5100.66	5248.07	4815.81	4948.63	4945.75	4836.45	4887.24	5304.65	4522.4	5490.29	4905.87	4556.76	4672.31	4923.28	4783.01	4711.18	4782.51	4780.72	4728.55	5044.49	1653.04	4225.79
PFL0820c	1011.43	928.826	1074.74	1032.4	1034.17	1059.85	1033.49	1102.43	1481.74	1299.8	1969.44	1304.49	1180.52	1240.94	1202.65	1030.38	1296.56	1311.39	1071.22	1203.53	1141.86	1447.92	1078.91	1237.94	679.077	730.722	576.324	617.136	652.805	677.218	970.401	1023.52	995.075	1035.1	656.006	539.756	681.133	596.519	567.108	650.814	1048.29	982.657	925.629	866.879	1034.15	1018.3	1053.02	1028.08	1415.38
MAL13P1.103	4104.64	3458.84	3718.61	4022.96	4016.67	4398.77	5632.18	5471.39	5573.41	5547.82	5765.35	5461.79	5625.03	5633.47	6066.36	4444.39	5462.79	6145.1	3989.82	3918.61	4313.48	4512.14	4283.29	4512.06	4160.34	3425.11	4335.58	3924.97	4214	3926.64	6775.9	6223.54	6566.68	6597.54	4402.74	3698.06	4184.25	4022.9	3844.39	4002.45	6827.23	6784.62	6414.07	5793.27	6860.59	6405.91	6620.4	2216.24	5825.77
PFI0135c	2274.09	2224.96	2457.31	2248.81	2387.72	2206.89	2767.02	3217.17	3020.52	3087.42	2025.63	3093.59	2983.04	3240.59	1861.88	1909.9	3051.15	3389.09	2395.9	1986.68	2401.51	2693.81	2201.2	2335.59	1657.72	1802.27	1473.73	1571.85	1692.17	1524.69	3562.66	3209.33	2915.83	3184.99	1369.65	1645.37	1732.55	1601.4	1554.58	1511.38	3471.24	3108.07	3144.4	2703.75	3214.35	2703.42	3247.08	2199.63	2792.06
PFL0615w	948.466	1035.9	1215.86	1131.06	1161.59	1178.27	1713.07	1349.28	1465.96	1311.51	1021.46	1444.83	1468.8	1355.42	1064.79	1439.96	1376.38	1457.43	1402.82	1451.94	1214.93	1331.23	1067.69	1258.01	700.038	653.061	717.236	923.837	656.876	702.176	901.165	926.866	1209.85	998.317	707.596	840.658	704.591	771.676	785.688	747.916	936.937	1014.63	980.329	1159.42	960.899	1197.4	1000.98	967.246	1359.3
PFF0840w	1256.27	1399.99	1681.82	1531.79	1653.66	1546.15	1955.75	1780.82	2116.01	1842.63	5171.19	1880.27	1710.24	1897.21	4038.57	2495.15	2027.62	1908.29	1795.52	1944.72	1934.15	1890.05	1517.04	1653.68	4244.45	3504.18	3643.44	5108.4	4345.75	3883.91	4158.65	4278.77	4761.48	4364.1	3914.9	3356.17	4383.61	3642.73	4021.55	3901.14	4244.19	4718.34	4073.49	4453.84	4150.54	5025.19	4486.15	1489.36	2843.42
PFI1610c	5528.15	5957.65	5979.59	5974.39	5979.05	5746.8	5596.24	5579.93	6111.17	6183.48	4557.49	5879.05	5691.67	6703.93	3835.57	7365.96	6193.35	5550.21	5481.18	5124.12	5626.24	5782.6	5396.97	5283.92	3659.43	2431.27	2961.2	2954.29	3538.63	3135.21	3810.93	4226.84	4193.16	4618.59	2955.22	2705.81	3702.23	3474.24	3159.79	3024.98	4072.24	4967.52	4380.38	4301.18	3836	4468.15	4470.66	2180.18	4489.16
PF08_0080	1316.37	1370.85	1358.3	1231.68	1247.62	1212.96	1506.61	1401.33	1474.42	1429.78	1244.66	1380.29	1457.33	1387.85	1331.29	1180.9	1466.26	1375.36	1157.45	1357.75	1158.88	1330.88	1125.86	1336.22	828.251	785.43	840.75	900.441	833.28	774.236	1104.26	1126.87	1045.25	1222.19	883.446	740.399	823.432	806.334	796.506	784.688	1138.84	1242.05	1162.32	1109.23	1149.84	1316.73	1215.77	679.631	1371.46
PFL1655c	1383.13	1382.11	1703.23	1564.15	1687.84	1560.19	1909.44	2049.54	1987.91	2047.53	1621.35	1996.52	1978.23	1916.68	1458.02	1874.8	2004.49	1747.05	1654.23	1942.46	1754.93	1781.4	1544.44	1766.92	700.957	782.446	728.729	685.12	702.29	771.21	1282.79	1343.16	1431.02	1343.28	652.124	907.464	710.223	852.869	845.787	818.568	1385.78	1424.06	1482.76	1590.68	1403.82	1666.2	1392.45	1496.68	1505.56
PFE0060w	8950.95	9885.53	9562.3	9822.51	9108.35	9024.29	8096.68	7981.81	8365.93	7713.12	5951.38	7659.19	7577.51	7545.58	5697.27	10762.5	7841.33	7116.92	8090.55	6762.19	7470.91	8166.46	8342.53	8438.77	2613.14	1862.4	2401.81	2586.95	2283.74	2448.51	3562.58	3511.33	4341.7	3885.22	2460.93	2384.61	2522.53	2932.34	2469.32	2155.87	3560.59	4347.34	3846.46	4550.06	3643.03	5324.33	3611.68	2908.21	8454.56
PF14_0432	2053.84	1956.76	2096.97	1968.75	2134.02	2197.88	1783.86	1759.18	1539.57	1680.72	909.388	2033.3	1720.59	1560.8	753.082	890.099	1652.39	1755.71	2429.25	2718.55	2144.28	2710.22	2218.21	2530.16	1311.02	1276.07	1372.54	1275.45	1287.93	1185.54	1053.03	1107.41	939.354	1145.72	1402.67	1160.49	1279.62	1197.05	1275.64	1209.38	1063.74	1007.27	1125.31	1018.7	1142.61	1034.73	1140.79	692.177	2114.26
MAL8P1.9	5504.05	5967.76	5877.08	6142.39	5947.74	5642.84	5467.34	5805.2	5952.82	6486.25	4512.11	6025.79	5771.25	6874.07	4544.94	8212.41	6578.37	6093.17	6537.5	5649.62	6098.25	4869.51	5746.8	5694.08	5979.56	5032.42	5006.36	5529.77	5678.27	5237.02	5695.52	5771.49	5259.63	6020.44	4937.42	4621.21	5740.69	5329.56	5371.38	5079.22	5569.46	5148.14	5005.58	5256.23	5194.96	4663.6	5823.41	961.083	5007.94
MAL8P1.202	4439.44	4463.92	5078.1	4832.85	4962.13	4648.71	4432.97	3961.08	4351.22	4489.21	2632.84	4648.4	4435.31	4182.15	2150	4311.65	4398.03	3838.65	4874.69	5375.4	4989.4	5303.25	5011.07	5002.4	3156.19	2547.6	3230.34	3116.43	3344.87	3338.39	2936.44	2710.64	3231.71	3223.99	3354.91	2707.07	3043.47	3079.81	3326.49	3141.47	2870.58	3046.04	3112.16	3451.1	3098.36	3620.8	3089.2	1702.88	4166.34
PF10_0126	3776.18	3699.44	4090.68	3960.46	4088.7	3981.13	3760.1	3299.78	3331.78	3297.2	3160.24	3508.42	3615.61	3366.45	3110.47	2408.9	3313.78	3715.63	3882.61	4604.9	3779.35	4201.98	4011.48	4277.94	2465.81	2283.41	2756.86	2673.25	2712.32	2348.64	2732.19	2475.01	2264.38	2714.6	2913.43	2052.75	2400.79	2185.34	2244.25	2162.28	2603.85	2392.22	2673.26	2399.91	2736.74	2580.26	2630.4	1247.08	3872.68
PFC0910w	2174.41	2070.46	2318.79	2288.47	2354.83	2435.69	1631.7	1490.43	1397.13	1207.39	691.249	1409.11	1265.15	1150.52	794.201	1236.34	1325.87	1602.46	2303.21	2830.5	2140.12	2611.48	2277.97	2436.84	639.766	686.106	641.556	866.649	651.137	660.968	994.564	921.149	941.362	976.917	748.65	827.972	667.9	673.213	703.933	670.485	1040.18	851.9	1049.07	1012.48	1080.68	1064.16	1026.07	778.558	1755.51
MAL7P1.114	1764.3	1403.51	1679	1577.54	1707.48	1770.7	1457.68	1938.33	2039.65	1739.66	856.362	1808.99	1804.09	1733.85	966.523	2113.58	1911.76	1708.35	1817.92	1375.15	1704.73	1576.52	1790.51	1760.43	973.99	942.956	814.444	873.228	938.69	856.652	1899.81	1801.91	1549.47	1841.2	850.199	671.46	991.877	741.532	717.555	867.961	1691.79	1314.85	1551.73	1175.71	1567.36	1126.68	1878.31	1562.42	1593.42
PF07_0039	985.283	866.424	1055.27	1063.26	1031.45	1131.52	1362.66	1318.2	1295.13	1058.13	549.928	1004.49	1137.55	996.643	773.62	1541.74	1194.89	1221.86	915.67	1097.03	815.22	1030.93	884.605	1188	469.563	515.929	615.455	743.492	494.882	570.359	1007.97	990.769	1474.94	1158.27	594.916	647.056	489.289	669.468	672.17	519.765	1042.79	1196.25	1136.91	1374.83	1247.47	1271.04	1157.18	547.46	1029.27
PFF1050w	6249.55	7095.63	7375.59	7370.59	7040.95	6985.66	6823.56	6836.49	7249.67	6785.39	7109.33	7336.38	7500.13	7193.93	6451.34	9718.58	6532.36	7202.31	8170.37	6821.76	7406.16	6959.6	7012.3	6759.37	4887.37	4285.62	4767.68	5697.79	4963.83	4616.12	4879.38	4409.49	4041.22	4812.23	5095	4091.9	4889.3	4836.99	4950.11	4781.09	5133.32	4120.29	4443.64	4382.34	5062.01	4135.87	4827.6	1567.68	6799.09
PFL1020w	3001.6	3150.96	3509.78	3630.49	3498.04	3487.38	3422.07	3626.53	3283.15	2866.2	1308.38	3342.94	3106.45	3069.36	2010.06	2686.84	3252.19	3321.64	3626.62	3823.86	3546.33	3697.12	3232.78	3728.13	2232.92	1859.34	2242.72	2740.51	2320.16	2163.56	2525.31	2258.87	2378.55	2379.22	2362.93	2012.29	2173.36	2158.74	1976.01	2045.85	2621.31	2139.75	2368.53	2470.23	2395.12	2237.43	2414.95	2190.88	3341.49
PF13_0130	5954.46	5658.44	6295.6	6300.42	6250.53	5958.22	5406.6	5578.11	6147.09	6368.08	4916.04	6600.1	6173.29	6569.86	3946.13	7123.86	6230.85	5932.73	6685.9	5717.88	6497.83	6297.19	6033.11	6026.07	5792.89	4671.57	5540.98	4806.25	5561.28	5235.4	5818.54	5551.68	5437.96	6198.66	5269.79	4961.21	5918.44	6272.83	5768.66	5597.3	6161.45	6173.27	6446.89	5576.14	6126.94	5833.31	6246.38	2175.47	5813.81
PF14_0254	979.079	912.054	1113.89	980.197	1037.72	1126.55	1313.75	1413.75	1343.45	1054.06	744.417	1143.63	1242.1	1036.2	978.18	689.245	1139.76	1449.8	1147.93	1035.12	1048.61	1071.65	1073.19	943.001	545.142	957.702	545.505	643.46	501.455	456.68	1069.95	986.997	1111.41	1100.18	551.563	707.375	517.354	612.094	611.139	498.007	1040.45	1022.92	1052.04	1004.54	1225.08	942.303	1113.33	691.251	1187.89
PFL0623c	1267.07	1266.71	1140.78	1257.86	1167.02	1327.9	1128.74	1135.36	1237.02	1055.04	808.071	1057.13	1007.51	1027.43	866.657	1562.11	1083.66	1174.8	1258.6	1205.46	1151.94	1392.57	1183.74	1345.05	607.819	585.913	620.712	607.192	593.917	615.985	807.968	751.092	817.962	786.802	622.449	587.018	621.386	737.686	679.655	602.534	722.232	774.304	740.4	754.978	735.156	742.578	832.977	445.99	834.042
PF14_0543	6278.5	6597.63	6761.42	6910.38	6309.47	6479.59	6102.29	6630.56	7003.15	6898.05	6172.23	6767.24	6567.1	6842.9	5643.12	6561.73	6690.05	6249.08	6102.36	6796.03	6309.78	6283.98	6529.75	7058.58	4814.89	4139.38	4706.01	5132.73	4842.9	4810.78	5658.65	4927.36	5349.39	5200.78	4719.63	4169.58	4668.23	4727.61	4401.09	4167.66	5069.07	4992.47	4820.72	4809.17	4763.5	4809.94	4843.33	1575.82	6355.15
PF13_0280	6796.17	7455.5	7380.75	7540.14	7351.77	7120.97	6518.8	6817.25	6750.17	7244.67	4919.27	6820.44	6456.66	7519.04	4608.95	7603.18	7096.16	6439.63	6869.08	7115.81	6919.87	7437.94	6994.47	7327.36	5429.49	4871.09	5380.57	5664.8	5735.53	5630.15	5997.85	5729.12	6793.73	6047.46	5648.17	4527.49	5254.04	5062.88	5093.16	4940.84	5698.15	5684.81	5414.56	5904.79	5414.98	5834.36	5560.09	1907.29	6587.24
PF14_0502	3341.95	2904.99	3325.99	3177.34	3324.9	3443.9	3985.59	3759.12	3670.74	3924.11	3416.7	4316.55	3934.78	4296.32	3401.91	3905.03	4093	4121.23	3761.04	3325.62	3506.59	3656.07	3466.06	3568.87	1779.03	2031.7	1599.03	1530.84	2023.79	1705.98	3119.23	3090.08	2406.66	2933.37	1548.01	1657.07	1775.56	1644.91	1617.38	1667.04	3249.33	2234.14	2629.74	2204.61	2822.58	2135.49	2928.03	2666.72	4624.53
MAL13P1.81	4087.34	4954.49	5091.22	5143.51	5068.96	4510.45	4405.5	4585.02	4913.42	5028.07	3802.61	4807.36	4676.05	5099.61	2612.03	6159.6	5002.66	3890.62	5444	5326.38	5623.1	5365.51	5143.37	4872.97	4582.99	3640.31	4118.99	4245.59	4475.18	4271.18	3126.49	3717.02	4118.46	4161.74	3942.86	3578.07	4471.4	4085.55	4095.49	4431.87	3302.86	4066.11	3893.22	4095.04	3575.54	4404.18	4164.58	1817.24	3944.29
PFD0525w	4131.77	4608.38	5116.58	4964.98	4831.87	4638.91	3709.45	3025.67	3870.53	3535.84	1988.89	3250.51	3413.87	3408.98	2014.33	3073.17	3604.79	3111	4553.86	4947.66	4826.36	4793.08	4173.28	4826.65	2810.99	2147.97	2528.58	2919.09	2766.67	2640.82	1955.58	2031.92	2568.35	2254.65	2713.39	2474.76	2788.26	2722.47	2664.29	2689.07	2037.41	2346.17	2509.31	2729.68	2173.44	2604.18	2275.51	1672.39	2973.82
PFL1825w	7714.76	6174.76	6571.17	6900.29	7065.66	7341.37	7146.01	7113.27	7406.77	7473.1	6133.67	7533.78	7315.84	7443.66	5922.56	4282.43	7491.98	7370.37	7218.64	6202.23	7499.4	7297.31	7446.35	6948.15	6467.35	5936.88	6083.38	4960.22	6879.6	6575.67	7910.73	7369.51	7448.57	7771.49	6262.52	5267.29	6491.66	5647.87	5937.91	6198.87	7387.07	6612.46	6997.55	6556.7	7151.38	6228.75	7428.41	2949.21	7584.15
PFL2465c	2565.84	2356.42	2766.46	2798.01	2724.14	2691.27	2995.55	3269	3235.54	3296	2621.08	3257.47	3137.22	3573.54	2726.51	3739.9	3400.04	3036.85	2539.45	2451.27	2725.78	2802.33	2436.31	2845.97	2539.98	2065.93	2091.32	2350.67	2474.99	2108.6	3215.7	3164.12	2756.74	3422.97	2115.26	1720.11	2493.92	2050.31	2035.62	2261.96	3431.77	3224.22	2912.47	2519.92	3087.18	2753.23	3354.18	1738.06	3102.17
PF07_0129	7206.57	7362.25	7827.67	7742.79	7883.26	7643.74	8222.53	8556.9	7966.78	8356.46	6640.95	8309.52	8052.29	8256.09	6820.42	7414.57	8202.79	7931.59	7449.44	7506.74	7848.79	7970.06	7721.06	8192.12	3899.38	3684.06	3789.91	3904.41	3788.18	3884.43	7151.51	6747.45	7432.35	6895.22	3654.53	4204.01	3861.28	4028.25	3872.79	3642.61	7038.5	6976.2	6912.98	7049.03	6868.07	7347.78	6583.82	5024.7	7993.12
PF10_0271	1260	1274.05	1550.86	1481.39	1481.32	1367.95	1484.01	1943.43	2037.21	1808.61	2517.77	1911.59	1883.43	1874.69	2316.92	2708.23	1959.57	1869.82	1790.36	1566.39	1693.67	1614.61	1394.45	1597.65	1770.46	1363.13	1622.74	2046.8	1748.99	1610.16	2905.29	2834.73	2883.36	3124.9	1618	1511.87	1700.83	1712.83	1817.81	1709.42	2930.99	2914.86	2741.13	2766.22	2797.49	2899.66	3085.18	1569.21	1864.08
PFE0345c	1931.82	1692.13	1910.19	2022.45	1925.31	1964.89	1876.34	2016.56	2462.66	2158.29	2763.9	2354.22	2211.61	2364.59	2249.25	3347.39	2444.5	2091.52	1988.84	1964.83	2064.23	2536.06	1947.57	2193.68	1223.67	1008.75	1059.24	1168.8	1247.38	1259.41	1479.13	1374.02	1375.67	1483.17	1111.75	1013.54	1179.72	1103.6	1133.83	1129.27	1486.05	1269.93	1369.27	1369.5	1351.95	1266.71	1420	1273.95	1680.51
PF11_0230	2136.39	1826.76	2038.43	2020.89	2077.65	2140.85	1945.05	1910.44	1959.09	1855.92	1413.4	2018.46	2038.15	1920.35	1436.61	1429.95	2024.91	2073.71	2118.6	2527.62	2163.58	2522.13	2298.34	2461.19	2804.09	2189.84	2615.43	2546.83	2683.71	2365.22	1889.83	1703.66	1623.9	1874.04	2776.29	2051	2763.6	2361.49	2292.51	2403.19	1808.65	2109.02	1818.01	1503.1	1856.95	1776.41	1904.18	725.15	1676.25
PF13_0237	3916.07	3378.39	3519.79	3836.62	3746.26	4090.23	4999.8	4647.71	4391.72	4073.87	3568.33	3720.2	4329.95	3871.37	4259.04	2443.16	3919.1	4862	3798.63	3754.06	3572.01	3942.64	3933.47	3933.37	2293.84	2138.95	2477.63	2457.25	2069.46	2271.89	3418.51	3282.72	3435.76	3515.82	2529.7	2469.48	2351.73	2471.88	2326.05	2229.58	3361.55	3929.77	3569.08	3745.72	3763.24	3699.72	3561.53	1487.28	3804.95
PFI0328c	2096.45	2331.86	2629.96	2391.16	2414.69	2286.49	1902.25	2000.7	1836.24	1759.35	962.446	1962.63	2014.26	1848.04	951.849	1254.06	1907.83	2098.78	2182.48	2327.17	2122.64	2346.64	2134.83	2443.59	1324.89	1123.46	1205.27	1418.08	1326.92	1223.79	1046.84	1078.53	1168.64	1186.79	1340.9	1147.86	1330.88	1313.71	1190.68	1241	1081.38	1292.72	1223	1112.86	1191.15	1164.11	1234.53	1606.07	1611.54
PF11_0162	6401.89	6554.59	7108.06	7079.29	7166.94	6982.44	5597.24	6359.09	6131.45	6164.87	4241.99	6347.05	6030.56	6251.36	3923.08	3356.97	5880.94	5885.2	6197.06	6618.41	6957.03	5925.73	6778.24	6333.27	6566.41	5862.8	6529.54	6931.71	6739.55	6371.14	7499	6909.16	7593.98	7309.8	6570.28	5869.56	6663.93	6449.58	6434.34	6375.69	7456.79	6920.98	6874.68	6817.54	7134.66	6743.81	7218.86	2958.45	6627.59
PF11_0069	5151.19	5316.72	5926.66	5701.68	5800.06	5583.62	5322.39	5146.12	5995.18	5561.42	4253.8	5758.18	5460.02	5615.47	3273.95	6911.02	5556.13	5398.75	5809.93	5461.6	5939.53	5651.63	5402.84	5303.79	3643.18	3080.86	3619.67	3742.32	3808.65	3555.85	4167.97	4121.51	4240.66	4540.71	3763.23	3347.26	3569.35	3927.03	3943.41	3674.95	4316.52	4230.84	4466.31	4509.15	4524.38	4496.61	4465.42	2207.07	4921.27
PFE1350c	4841.42	4914.96	5297.27	4921.96	4967.83	5184.99	5720.48	6595.19	6167.26	6175.81	4630.72	6575.93	6245.3	6039.23	4431.62	5334.48	5570.64	5927.94	6236.31	5163.38	5846.32	5541.92	5741.21	5324.79	6121.36	5454.72	6269.82	6104.15	6051.27	5760.73	5691.77	5901.09	6035.95	6265.25	6102.54	4693.39	6095.7	5320.2	5784.82	6025.87	5630.22	6463.39	5712.65	5531.45	5883.32	5464.61	6141.79	1281.75	5374.93
PF14_0265	1086.65	934.889	1198.31	1155.57	1182.83	1225	1183.46	1554.99	1584.71	1516.63	768.045	1630.05	1621.35	1621.89	738.675	1433.33	1601	1327.84	1337.27	1112.04	1360.79	1280.51	1194.16	1366.07	615.671	719.8	605.667	622.878	696.348	610.704	1239.52	1170.88	1060.49	1286.13	573.385	664.937	637.889	669.858	618.701	621.448	1288.96	1098.16	1271.25	1062.03	1273.85	1089.39	1335.14	1087.33	1103.37
PFD0775c	2832.12	2949.65	2957.44	3068.44	2974.98	2935.85	3181.03	3206.89	3421.23	3485.25	3268.28	3251.7	3264.49	3330.58	2547.28	1811.17	3217.27	3057.99	3493.98	3655.63	3321.04	3297.19	3135.64	3219.93	2506.92	2014.26	2166.61	2228.65	2176.8	2178.44	2594.75	2589.88	2407.94	2697.82	2167.12	1994.2	2535.62	2156.58	2048.27	2227.15	2718.19	2877.52	2572.8	2444.49	2633.71	2723.96	2770.34	1435.89	2836.81
PFL0120c	1394.55	1167.15	1303.72	1277.81	1349.97	1476.28	1293.62	1591.09	1529.47	1414.58	900.624	1573.86	1486.98	1476.97	1150.37	1413.68	1696.13	1514.02	1545.31	1452.06	1519.4	1638.57	1493.13	1865.56	1148.5	913.278	963.635	942.502	1034.72	950.294	1541.04	1303.35	1082.59	1359.55	990.609	753.037	1113.43	766.787	802.471	967.255	1363.34	912.073	1130.54	755.958	1114.35	752.341	1293.33	854.487	1354.71
PF11_0437	9828.89	9139.74	9307.61	9702.93	9386.82	9521.98	9034.18	9724.51	8520.72	9817.94	8212.01	9859.58	9317.7	10545.1	8436.59	11488.4	10303.9	9007.58	9530.34	9847.34	9243.3	9430.26	9887.87	10887.9	9367.17	9064.3	8120.66	8261.77	9494.75	9015.09	8966.23	9094.19	8087.87	8645.82	8283.74	7043.68	9474.27	7828.56	7882.73	8603.55	8651.33	6499.7	7815.2	6620.16	7444.86	5665.58	8580.76	3255.97	10027.6
MAL8P1.121	2115.82	1881.42	1941.44	2009.88	2009.37	2102.93	2110.32	1938.13	2049.74	1837.35	1117.21	1841.27	1965.24	1786.05	1316.31	2771.55	2068.76	2019.19	1862.46	2191.28	1905.44	2102.15	1980.9	2190.49	2296.37	2062.57	2190.66	2476.27	2411.68	2283.2	2443.93	2285.85	2452.56	2426.69	2507.41	2069.51	2190.2	2126.9	2078.74	2162.34	2296.89	2265.87	2337.25	2394.57	2360.88	2213.2	2456.49	1260.51	1993.25
PF11_0128	1190.71	1356.29	1622.95	1351.59	1513.83	1308.12	1416.25	1739.81	1997.74	1886.44	1836.05	1774.66	1639.99	1966.16	1124.81	2699.35	1863.54	1478.91	1533.3	1275.41	1601.66	1615.64	1413.56	1412.59	898.941	825.829	810.096	951.67	1031.37	943.672	1262.3	1305.72	1556.08	1444.51	921.249	794.438	918.862	1014.46	912.77	951.471	1333.2	1225.26	1559	1492.91	1410.39	1536.98	1537.75	892.468	1424.53
PFI1430w	1059.58	975.911	1204.91	1110.01	1182.88	1169.98	1315.64	1654.81	1772.43	1600.2	1508.04	1770.99	1774.29	1708.27	1551.57	1799.89	1692.66	1713.44	1286.78	1242.06	1222.79	1349.02	1167.44	1383.82	674.533	658.23	644.989	613.784	640.224	618.41	1192.7	1198.35	1148.55	1306.49	681.232	714.128	688.009	698.798	712.1	638.462	1241.75	1222.11	1280.63	1211.98	1235.39	1160.22	1309.98	996.944	1239.61
PFL2000w	941.584	1024.3	1113.98	1049.4	1057.47	1092.47	1437.08	1616.69	1723.29	1775.74	1208.87	1714.51	1551.57	1627.89	930.801	1611.19	1701.06	1453.87	1136.3	1286.65	1153.23	1240.54	1030.96	1166.44	659.252	694.334	590.006	596.429	690.637	613.145	1311.57	1368.15	1511.93	1489.29	579.467	652.904	662.142	622.307	630.782	607.896	1414.76	1532.33	1370.31	1380.54	1404.68	1517.94	1457.83	1735.65	1310.36
PF11_0175	6658.54	6857.15	6864.77	7135.76	6920.02	6627.09	5521.92	5278.16	5106.29	5086.91	5592.98	5347.62	5305.94	5606.72	5053.8	5393.63	5285.3	4964.1	6215.48	5696.34	5993.16	5118.01	6416.59	5843.23	5811.27	6125.32	6102.71	6760.93	6244.33	5977.92	5479.28	5243.56	5761.13	5537.84	6394.89	5000.72	5955.84	5499.75	5591.48	5805.8	5030.1	4964.59	5144.18	5005.67	5334.75	5027.6	5412.06	1620.42	6876.52
PF11_0210	873.904	852.384	1115.21	934.827	1047.36	1030.74	1070.41	1209.6	1087.78	1135.72	1118.15	1356.08	1244.07	1134.71	985.379	1244.85	1197.89	1272.97	1038.63	1113.09	1027.02	1304.33	935.311	1104.35	716.561	677.517	808.195	719.744	808.645	748.108	941.514	887.433	1001.56	1050.97	811.217	635.823	684.972	597.231	694.667	795.25	1052.32	1008.08	917.532	877.649	1158.3	995.264	1000.69	489.388	1233.13
PFL1275c	1750.17	1686.95	1897.72	1910.23	1896.86	1945.93	3466.57	3257.51	2895.79	3029.29	2645.43	3140.33	3220.47	3010.14	2646.2	2070.85	2999.54	3219.74	2047.33	2494.51	2026.72	2343.52	2034.1	2277.23	1280.53	1320.07	1320.08	1250.77	1339.12	1226.02	2188.2	2143.83	2172.6	2208.23	1401.04	1471.53	1317.95	1381.74	1415.7	1228.28	2234.45	2345.85	2231.67	2268.61	2371.43	2353.78	2263.45	1383.97	3024.07
PF13_0202	570.697	504.837	678.312	647.449	645.842	671.658	726.962	1008.61	903.816	967.779	460.023	1026.13	984.472	1057.77	379.182	992.739	984.173	1120.33	731.114	602.665	659.355	754.642	552.553	639.225	464.054	497.798	421.117	412.76	438.769	436.286	873.314	749.955	776.762	920.249	434.135	397.906	441.64	458.82	466.636	479.589	921.918	870.391	884.663	683.848	890.043	687.995	970.049	547.158	711.575
PFI0890c	2649.34	2859.21	3493.32	3112.47	3312.98	2943.31	2802.35	3069.14	3146.51	3207.9	2761.61	3192.5	3040.78	3465.4	2546.19	3490.39	3358.75	2838.03	2830.97	2781.56	3160.31	2818.74	2825.45	2891.85	2416.88	2338.38	2282.21	2535.89	2675.46	2402.01	3155.35	2967.24	2837.91	2998.79	2298.84	2071.99	2430.08	2277.69	2279.13	2323.74	3070.91	2468.82	2758.81	2497.44	2746.16	2472.05	2958.65	2633.17	2825
PF08_0091	2125.02	1991.33	2333.62	2354.62	2333.81	2437.6	1173.01	1288.73	1317.5	1237.15	909.854	1304.67	1085.89	1347.75	1060.59	1760.63	1262.36	1331.81	2290.42	2004.22	2239.94	2146.99	2242.77	2155.4	2130.76	1910.07	2112.23	2252.3	2438.55	2415.11	2793.34	2458.49	3024.39	2823.85	2395.56	1754.9	2038.44	1890.28	1946.27	2267.97	2568.65	2758.29	2618.48	2623.85	2768.8	2680.82	2635.74	834.921	1740.65
PF13_0356	2679.99	2278.6	2669.95	2593.78	2743.71	2870.21	3209.81	2929.24	2957.15	2777.13	2622.77	2866.21	2987.24	2707.62	2809.86	2147.51	3153.35	2934.14	2733.04	2833.27	2822.2	2949.86	2864.89	2793.71	2553.11	2113.64	2495.14	2290.56	2492.65	2300.32	2838.75	2478.5	2732.94	2708.75	2548.65	2143.24	2464.72	2154.68	2106.58	2116.7	2568.47	2749.09	2453.58	2470.72	2697.78	2482.67	2577.63	1422.48	2821.83
MAL13P1.30	640.819	557.677	751.024	662.538	726.516	715.132	1099.63	1137.63	919.373	1043.68	328.713	1182.06	1079.82	1010.33	330.529	1279.71	1093.71	973.396	857.803	948.869	923.014	1056.21	801.785	1053.98	542.993	511.904	584.535	541.91	555.273	524.183	1098.36	1035.89	1201.4	1261.84	623.084	530.647	598.294	574.727	593.268	576.573	1156.41	1401.58	1250.93	1206.9	1268.72	1406.88	1240.83	606.876	818.11
PFB0257c	2809.66	2511.03	2586.99	2632.41	2623.93	2724.29	2729.75	3295.91	3129.13	3258.69	2657.69	3638.31	3217.95	3310.84	2775.84	4005.68	3648.13	2705.99	2528.44	2942.17	2860.29	2983.46	2753.94	3318.44	3608.53	2916.13	3171.58	2921.99	3514.41	3143.12	4561.92	4290.77	4418.25	4729.86	3145.73	3127.78	3515.88	3280.34	3425.49	3167.69	5136.48	4694.18	4922.66	4233.41	4785.99	4711.85	4634.91	2421.28	3935.04
MAL13P1.165	1498.63	1323.3	1639.67	1502.16	1614.95	1671.16	2295.93	2671.25	2687.65	2656.44	2313.67	2653.25	2526.17	2513.54	2148.32	4478.48	2619.2	2027.89	1790.81	1778.77	2028.51	1851.77	1817.72	2075.49	1384.62	1230.24	1281.1	1234.81	1427.1	1297.57	2536.11	2117.87	2461.03	2292.49	1372.26	1202.94	1399.46	1197.53	1281.6	1261.06	2472.74	2351.85	2242.56	2125.99	2214.68	2183.25	2242.42	1554.39	2454.21
PFD1095w	1532.71	1656.24	2004.99	1845.88	1906.35	1843.58	2149.78	2007.59	2215.07	2131.1	1370.79	2078.38	2090.88	2233.59	1037.7	2097.33	2094.07	1844.16	2043.95	2207.1	1943.17	2053.25	1744.8	1931.99	2403.99	1792.33	1997.62	2593.42	2416.76	2139.77	2267.08	2199.35	2612.61	2396.32	2359.66	1898.45	2402.13	2032.86	2309.36	2057	2238.23	2582.92	2152.24	2484.52	2231.98	2717.98	2355.2	1288.5	1673.56
PFL0515w	2053.45	2278.21	2510.97	2361.9	2422.47	2420.64	2397.49	2208.02	2555.74	2369.55	4658.36	2227.64	2104.03	2211.68	864.222	2082.05	2155.56	2083.53	2524.68	2516.41	2419.03	2512.35	2336.85	2537.48	1529.27	1333.05	1592.31	1803.54	1598.86	1541.64	1228.08	1374.29	1589.06	1505.91	1615.01	1304.67	1513.88	1343.43	1408.17	1489.6	1197.73	1336.94	1268.76	1463.56	1246.72	1530.59	1462.1	1863.76	1985.38
PF11_0301	5688.02	5238.23	5413.73	5292.58	5464.36	5478.84	5009.86	5365.37	4620.11	5551.23	4541.08	5558.4	4979.17	5627.26	4666.92	4913.44	5780.44	5232.39	5551.48	4714.14	5365.09	5291.92	5500.08	5745.58	3480.96	3212.99	3018.03	2953.83	3516.04	3232.54	4977.02	4321.64	3814.84	4532.28	3040.71	2698.12	3371.54	2811.32	3113.37	3088.83	4983.17	3958.62	4612.98	3839.55	4477.34	3960.14	4370.65	2264.21	6271.98
PF11_0292	4876.32	4748.35	4982.61	5171.07	5122.02	5055.12	5220.82	5305.94	5670.29	5837.5	3676.32	5595.86	5335.49	5994.13	3272.5	5685.98	5756.45	5564.76	6300.79	4761.15	6050.79	5597.26	5837.68	5052.15	5169.87	3796.35	4285.35	3555.67	4604.97	4249.21	4517.73	4691.73	4404.53	5005.38	4093.78	4120.18	5199.28	4644.24	4541.15	4427.77	4784.07	5385.39	4814.22	4703.07	4896	4582.12	5215.76	2195.43	4617.05
PFI0336w	2266.72	2256.89	2658.72	2424.81	2452.87	2322.16	2486.07	2637.1	2695.53	2632.36	2015.87	3000.5	2838.24	2734.31	1297.03	4271.91	2645.07	2746.47	3470.34	3041.61	2979.3	2838.91	2790.17	2712.67	2733.68	1859.8	2459.22	2117.83	2671.64	2650.89	2202.7	2196.02	2401.89	2654.84	2428.37	2023.08	2697.59	2522.37	2490.88	2611.05	2269.38	2522.47	2491.18	2326.96	2439.89	2712.06	2606.88	1420.99	2603.63
PF09TR003	482.834	555.934	589.037	621.575	545.67	557.288	390.061	394.673	396.012	387.202	370.214	434.23	420.394	403.288	404.484	421.406	431.381	412.916	505.315	699.689	508.378	704.697	496.661	637.567	519.273	388.894	535.972	512.365	547.509	520.042	396.309	334.812	377.789	463.577	583.122	463.503	463.678	498.48	474.005	475.091	433.601	411.042	468.693	431.719	454.182	503.012	411.067	224.554	477.921
PFL2540w	4319.86	3798.1	3800.7	4080.33	4101.58	4237.07	3802.87	3638.75	3053.83	3453.61	1398.66	3624.19	3652.7	3739.92	1638.93	3232.15	3687.01	3912.92	3912.86	3412.24	3792.92	4138.18	4240.88	4365.61	2751.39	2561.36	2592.48	2561.61	2983.52	2709.43	2948.96	2791.8	2832.27	3049.61	2958.59	2237.48	2752.2	2396.11	2360.66	2592.25	2991.97	2723.5	2963.94	2476.42	3120.51	2696.65	2997.17	2352.81	4570.75
PFB0951w	132.988	205.832	194.852	154.935	150.43	148.772	170.316	138.382	108.6	126.05	180.957	182.769	172.754	131.332	192.988	233.592	163.14	158.367	165.985	262.849	153.558	299.14	136.958	295.548	116.022	141.463	122.132	102.341	95.898	81.506	188.4	214.824	187.36	123.769	75.8965	158.263	161.536	115.224	140.561	105.98	158.248	178.506	113.501	169.532	95.738	170.202	179.139	180.232	187.906
PF14_0493	3313.74	3145.2	3545.07	3404.69	3492.03	3597.61	4006.65	4116.73	3382.13	4147.78	3800.96	4186.6	3969.95	4023.22	3886.01	3112.21	3982.7	3990.89	3408.06	3446.37	3542.74	3471.71	3454.77	3654.66	2637.23	2572.54	2383.17	2735.22	2629.27	2514	4556.37	3938.19	3581.7	4076.56	2331.53	2350.15	2705.52	2482.13	2500.79	2602.35	4539.89	3703	4050.79	3376.58	4121.85	3514.41	4082.91	2216.31	4625.55
MAL8P1.50	680.834	720.297	861.093	769.678	724.424	818.062	991.171	1270.62	1230.1	1065.79	644.011	1122.2	1224.28	1215.49	1070.55	1665.17	1127.35	1230.18	1176.95	853.869	871.431	930.259	891.473	1050.33	394.651	518.697	393.987	469.053	421.899	359.919	738.928	714.178	672.518	804.779	378.591	422.511	396.233	406.916	404.899	367.466	719.242	836.26	789.976	614.838	764.87	637.994	839.832	776.372	1013.34
PFA0545c	1699.24	1529.3	1690.35	1653.7	1675.77	1778.27	2920.99	2837.98	2747.26	2669.36	1596.18	2742.11	2785.92	2512.15	1621.98	1791.93	2625.89	2995.76	2045.87	2009.95	1832.94	2138.81	1771.24	2171.97	1231.33	1254.65	1356.1	1312.35	1215.13	1269.26	2579.72	2428.14	2633.29	2708.54	1352.94	1573.37	1218.41	1487.7	1456.6	1309.34	2558.08	2612.08	2650.97	2834.34	2832.62	2967.58	2746.11	1632.26	2328.14
PFE0990w	5132.21	5380.93	5489.94	5253.34	5525.2	5236.56	4903.18	4499.03	4434.9	4939.56	5105.66	4766.43	4664.05	4902.6	4127.1	5328.66	4758.86	4639.69	5935.04	5386.54	5703.85	5634.46	5702.28	5387.04	6421.1	5835.54	6188.32	5690.14	6700.68	6337.77	5208.5	5239.25	5286.19	5593.57	6557.64	5659.69	6522.19	6207.86	6550.28	6407.69	5466.86	5625.94	5296.43	5518.89	5606.21	5657.55	5628.04	1660.27	4863.39
PF08_0014	2215.07	2328.23	2561.6	2375.94	2507.37	2485.22	2117.8	2306.25	2354.93	2399.1	1790.32	2279.3	2220.83	2315.96	1706.72	2876.88	2414.76	2101.83	2121.69	2469.28	2332.67	2466.76	2213.84	2740.93	1518.58	1494.3	1548.73	1659.9	1540.66	1523.6	2610.49	2494.91	2802.86	2607.83	1403.35	1669.29	1501.84	1608.01	1560.3	1617.78	2755.65	2698.73	2546.97	2586.21	2394.72	2676.28	2382.92	2311.64	2344.3
PFD0270c	2253.9	2579.39	2781.69	2610.33	2782.48	2539.87	2368.52	2191.43	2475.22	2640.79	1399.62	2399.85	2285.73	2443.47	1275.23	3317.31	2455.23	2073.03	3011.12	3039.69	3177.5	3154.42	2854.96	2740.22	2830.38	2029.61	2606.15	2517.48	2800.92	2581.72	1659.53	1784.53	1964.72	2006.92	2662.12	2374.4	2758.36	2749.71	2846.05	2662.18	1775.91	2057.59	1845.08	2190.82	1775.4	2373.37	1951.47	1163.56	2009.49
PFD0665c	3813.03	4210.64	4227.8	4489.39	4377.02	4108.32	4091.05	3674.91	4033.49	3740.54	3155.49	3813	3717.71	4188.75	3284.51	4488.65	3965.55	3982.78	3484.89	3471.13	3632.09	3980.99	3602.99	3454.06	3058.55	2699.43	3166.65	3559.22	3371.73	3180.92	3997.92	3918.88	4168.89	4073.7	3164.38	2954.53	3026.42	3135.18	3129.63	2893.2	3902.42	3773.29	3725.55	3950.8	3777.2	3980.53	3892.38	1969.99	3727.99
MAL8P1.30	359.498	429.483	356.184	373.693	350.422	376.828	419.295	475.55	426.922	396.216	360.67	429.957	376.252	406.686	410.178	393.635	466.259	487.503	412.905	433.158	370.413	489.045	400.327	561.391	352.736	339.03	330.372	413.746	371.483	322.489	980.148	716.313	790.634	813.503	342.633	342.376	362.983	347.331	350.87	311.061	945.355	745.61	729.81	629.863	834.563	699.609	799.556	480.736	565.751
PF14_0721	1043.29	725.568	1073.09	992.892	1039.24	1080.48	1442.88	2038.89	2078.11	1751.16	1539.51	1738.64	1997.77	1862.52	1894.2	1649.29	1929.93	1944.1	1061.22	1218.55	1043.75	1323.86	1094.66	1439.66	665.951	916.342	700.588	858.304	647.205	695.858	1335.58	1465.81	1423.29	1415.43	609.947	899.651	717.011	823.684	733.948	679.699	1258.24	1198.05	1345.27	1070.94	1281.09	1084.1	1446.26	1496.39	1775.21
PFL1100w	733.522	677.909	828.682	811.965	825.231	831.892	1139.63	1214.19	1140.34	1043.49	561.598	1051.74	1119.53	1031.57	703.452	1134.71	1126.68	1155.11	886.247	929.698	834.055	1010.2	744.537	1007.26	928.211	758.633	696.413	848.96	824.15	699.43	1072.13	1064.07	1051.84	1106.45	732.846	662.126	947.702	672.517	670.854	744.408	1104.54	1180.86	1072.96	949.091	1034.18	986.914	1150.75	693.488	1052.35
PFI0555c	1361.8	1448.89	1662.1	1515.94	1554.4	1612.67	1390.55	1236.43	1216	1192.65	481.518	1114.08	1014.28	1012.37	483.694	1017.76	1043.39	1226.11	1434.21	1791.98	1421.98	1513.52	1346	1695.68	732.373	640.21	619.799	846.207	657.399	519.99	604.992	628.81	689.006	656.827	724.034	636.443	714.644	685.803	608.98	558.277	643.895	751.186	643.455	667.697	673.655	867.627	703.866	810.113	1401.1
PF14_0542	1563.97	1351.91	1506.13	1638.4	1539.49	1618.81	1336.52	1505.34	1582.04	1459	731.69	1496.07	1500.64	1444.35	602.66	2809.53	1630.57	1453.23	1614.49	1819.21	1576.13	1860.03	1654.29	1871.35	1372.33	1037.4	1176.19	1202.9	1147	1089	1004.28	1012.08	981.033	1154.6	1304.54	879.548	1379.55	1002.7	992.08	1045.24	1008.84	1452.88	1096.61	974.319	1043.69	1226.01	1158.53	680.172	1166.29
MAL13P1.264	2277.61	2264.14	2598	2578.34	2710.33	2630.14	2324.53	2095.44	2039.1	1968.64	1973.81	2013.13	2004.69	2015.68	1661.02	1990.83	2174.11	2045.89	2216.8	2996.14	2597.34	2972.71	2562.68	2637.01	2090.32	1771.51	2278.85	2372.11	2363.33	2109.52	1634.05	1446.74	1762.07	1693.33	2426.42	1990.53	1989.01	2176.65	2268.3	1963.41	1669.96	1814.73	1691.75	1821.12	1764.82	2026.44	1635.21	923.804	1971.44
PF10_0160	7133.03	6962.02	6940.19	7049.51	7151.18	7033.73	6270.4	6042.33	6150.84	6087.62	4109.39	5900.21	6609.27	6373.09	4389.46	5801.59	6414.43	6100.85	6837.82	6360.66	6618.54	6855.37	7088.74	7103.83	5373.22	5031.33	4969.95	5085.09	5118.92	4776.57	5252.11	5576.17	5120.79	5538.47	5165.06	4210.96	5445.56	4508.13	4407.28	5091.04	5469.68	5217.21	5432.54	4600.57	5383.85	4973.3	5752.7	2566.49	7178.58
PFI0545w	1122.68	1077.84	1312.61	1212.86	1290.02	1212.07	1678.25	1515.46	1493.83	1462.28	4718.25	1516.61	1600.48	1492.8	958.937	4084.1	1501.7	1400.91	1232.62	1366.08	1104.25	1226.85	1057.94	1347.43	942.224	844.399	860.336	1084.92	1018.71	971.089	1654.25	1591.41	1756.98	1742.51	946.515	876.742	908.855	949.605	898.076	862.246	1739.67	1706.87	1677.5	1612.84	1782.9	1757.66	1714.37	1815.89	1841.1
PFB0600c	915.225	734.35	1021.65	977.603	1050.13	1067.26	1068.34	1259.43	1332.1	1224.82	866.751	1274.21	1149.16	1185.62	913.405	1296.04	1266.7	1363.22	1031.52	1182.54	1091.43	1402.98	931.971	1233.01	499.837	496.933	486.325	621.214	532.854	467.994	732.282	651.925	730.463	751.475	547.809	542.173	486.817	521.224	504.925	469.868	747.241	723.502	779.411	648.029	807.455	661.038	718.64	570.385	1026.7
MAL14_5S_1:rRNA	11435.1	8868.61	7866.85	8174.42	8659.55	9811.89	9443.96	10273.9	6670.4	8473.6	12089.3	12357.2	11746.2	10927.8	17421.7	7514.03	10354.1	12042.5	12253.2	5279.1	6048.26	6157.61	6955.62	7987.72	7158.48	7046.19	7095.94	3096.4	10004	5449.3	12123.6	6993.54	4972.29	7667.29	6400.26	4497.93	7485.91	7004.96	10094.1	5723.13	15228.9	9137.06	10704.6	8433.3	12177.5	4614.14	7337.97	1025.65	12929.2
PF10_0107	1110.16	1133.21	1256.59	1149.28	1160.42	1191.7	1465.41	1424.63	1407.94	1318.84	1387.01	1334.07	1405.71	1391.06	1629.95	1378.34	1420.32	1663.95	1374.32	1347.97	1375.64	1640.58	1215.1	1342.06	895.138	778.654	728.947	1003.75	838.86	735.686	1186.61	1137.95	1039.45	1226.66	779.678	770.176	844.986	790.961	764.865	708.988	1202.61	1326.44	1099.32	1053.28	1180.6	963.798	1197.05	1120.17	1476.53
PFD0670c	3430.06	3492.53	3915.8	3635.73	3725.5	3532.73	4003.66	4319.4	4531.27	4327.96	3427.98	4291.95	4248.29	4394.57	3561.11	3979.98	4262.26	4340.3	3523.1	3648.21	3627.27	3903.62	3389.83	3869.07	2533.78	2421.92	2338.53	2726.86	2626.84	2528.44	4115.57	4068.19	4191.3	4012.83	2401.52	2418.31	2561.89	2401.97	2327.74	2368.69	3962.32	3810.18	3741.14	4144.72	3677.68	3942.64	4031.33	2968.94	4446.9
PFC0745c	5496.68	4420.05	4679.35	4953.64	4969.9	5432.96	5640.08	6029.6	5635.37	5224.04	4354.45	5712.54	5706.26	5485.02	5552.96	5300.04	5800	5871.13	5010.71	5041.38	5250.7	5595.58	5567.62	5703.36	4809.16	4474.25	4370.78	4073.13	4498.04	4232.58	5971.86	5707.1	5563.33	5774.95	4399.13	3579.36	4775.65	3641.55	3769.15	4205.31	5714.08	4951.74	5065.67	4722.21	5381.29	4200.91	5750.29	2949.15	6086.86
PF11_0257	3243.74	3263.95	3781.54	3573.16	3686.33	3790.39	5266.43	5354.31	4988.66	4966.59	3149.96	4271.45	4368.3	4526.13	3663.99	5762.6	4852.49	4956.96	3587.76	3600.26	3746.84	3303.17	3633.39	3726.37	2965.07	2887.14	3089.96	4610.45	3219.33	3060.13	5503.66	5259.05	6501.69	5555.92	3490.33	2918.13	2979.52	2827.8	2978.28	3080.08	5401.02	5627.17	5441.8	6125.56	5529.06	6332.06	5526.8	2786.16	4842.33
PF10_0363	2199.91	2274.96	2418.39	2243.41	2307.96	2316.23	2292.95	2418.65	2580.44	2445.45	1495.61	2402.31	2379.7	2408.7	1504.44	1321.07	2160.85	2217.56	2281.73	2239.41	2133.6	2292.03	2094.25	2157.39	946.852	1061.86	876.548	883.139	913.14	906.512	1163.89	1289.73	1245.66	1290.93	849.98	1007.9	886.332	926.982	964.653	915.851	1188.24	1137.6	1133.72	1032.78	1137.17	1073.03	1232.44	1186.06	1983.62
PFC0581w	2290.58	2509.17	2463.33	2561.96	2549.47	2582.56	3224.75	3000.57	3488.61	3238.05	3384.75	3098.67	2949.41	3251.75	3428.96	2705.8	3269.64	2956.94	2726.84	2935.57	2640.7	2643.31	2443.9	2744.95	3668.99	2990.82	3136.22	3744.67	3823.21	3348.23	4619.33	4100.93	4316.98	4175.52	3180	2786.5	3651.07	2992.05	3062.18	3186.65	4238.92	3799.11	3674.06	3546.64	3899.61	3485.21	4054.51	2090.51	3244.2
MAL13P1.236	2087.26	2020.62	2151.73	2307.47	2199.91	2174.01	1977.31	2081.47	1886.16	2074.44	1592.89	1979.26	2001.89	2167.97	1247.48	3425.28	2227.69	1860.38	2181.66	2120.86	2290.31	2247.33	2161.92	2235.41	1231.46	1008.31	1072.2	1074.01	1091.33	1015.82	1205.32	1088.71	1102.07	1191.32	1150.44	1160.76	1278.38	1380.92	1266.39	1042.09	1268.34	1341.07	1276.45	1168.15	1307.59	1253.49	1173.05	1304.87	1858.7
MAL8P1.300	518.8	497.385	552.986	487.509	518.322	557.337	612.481	683.6	757.311	759.235	1000.51	758.776	693.921	689.991	630.712	785.788	764.565	783.139	591.932	749.09	530.806	920.564	484.395	728.867	541.113	393.067	471.147	427.619	536.087	466.717	546.118	475.981	522.294	583.379	468.927	375.456	561.951	489.109	447.112	435.079	528.01	548.985	543.842	489.014	575.652	506.707	576.95	321.02	606.632
MAL13P1.142	1984.57	1598.66	1948.73	1884.95	1913.73	2084.26	2354.54	2658.01	2898.81	2174.07	1660.23	2306.29	2560.12	2099.89	1954.03	1937.12	2398.95	2894.01	2444.84	2879.05	2247.54	2736.41	2412.77	2661.29	1417.7	1170.28	1410.9	1527.19	1163.52	1174.69	1599.18	1561.78	1683.05	1681.64	1462.38	1223.32	1481.38	1336.18	1234.16	1265.28	1694.15	1841.44	1829.33	1492.72	1794.2	1557.41	1819.13	1319.45	2452.1
MAL13P1.162	1701.83	1803.14	2017.83	1997.35	2006.78	1971.18	2266.16	2075.69	2090.6	2101.03	1506.91	2149.72	2160.87	2109.67	1248.46	3545.3	2008.51	1860.02	2273.08	2140.06	2197.92	2285.06	2097.82	2125.38	1023.51	940.644	955.584	930.341	1013.89	956.506	1291.17	1322.79	1486.89	1475.7	970.695	891.712	1018.43	1080.96	1011.67	949.483	1361.42	1558.35	1398.36	1511.81	1449.66	1687.18	1468.73	1172.14	1721.28
MAL13P1.284	4878.43	4372.16	4506.5	4447.27	4458.46	4619.32	3819.13	4411.15	4889.62	4188.75	3660.21	4271.85	4242.45	3988.16	3972.11	3183.82	4418.11	4159.69	5055.65	5150.37	4641.69	4997.59	4469.33	5236.59	1603.82	1222.63	1270.2	1240.37	1248.63	1272.67	1646.32	1575.62	1497.14	1655.74	1242.36	1264.65	1611.34	1325.67	1197.1	1245.7	1533.11	1405.54	1558.17	1383.06	1451.57	1321.54	1666.21	2123.78	3625.2
PFB0865w	3713.7	3938.68	4409.3	3733.51	3593.59	3520.66	3116.68	3144.31	3491.91	3376.87	2525.34	3396.96	3162.11	3512.88	2297.47	2817.16	3858.03	3179.82	3976.08	3761.68	3537.96	3885.25	3073.32	4181.17	3271.07	2991.08	2735.63	3427.68	3470.43	3061.37	3458.1	3306.41	3076.66	3242.74	3084.56	2434.67	3139.85	2695.87	2908.32	2967.08	3444.34	2519.32	2817.29	2556.38	3028.84	2520.35	3185.17	3053.96	3753.95
MAL7P1.64	1448.54	1251.34	1470.95	1413.61	1483.04	1566.52	1284.3	1145.05	1054.22	933.531	670.113	979.71	1125.14	994.557	766.562	1520.97	1062.04	1213.35	1030.12	1401.87	1199.44	1594.75	1312.28	1542.53	1038.23	980.755	1229.84	1239.35	1224.79	1081.14	1323.82	1028.78	1025.68	1238.49	1284.26	804.413	1043.88	892.727	955.029	1086.77	1255.36	923.014	988.86	888.831	1163.6	875.602	1115.85	827.535	1207.59
PF10_0019	13681.2	11728.4	12020.5	12063.9	12401.1	13788.1	11639.7	13442.1	12551.5	13039.8	11734.5	12966.6	13183.3	11924.5	10911.7	6007.69	11897.6	13430.6	12961.4	15303.3	13816.5	17120.3	14690.2	15504.6	12624.4	12067.4	12176.8	10040	12623.1	13012.4	11135.7	10938.5	10198.3	10896.1	11899.4	10803.8	12391.5	10678.6	11028.8	10998.8	10104.4	8722.97	10004.8	9840.26	9170.88	9111.12	10389.3	4210.63	12537.6
MAL8P1.93	792.058	912.311	1179.25	1032.26	1005.97	964.408	909.14	972.375	972.688	942.962	1022.13	960.119	983.628	991.183	655.192	1401.79	964.928	865.077	863.659	1107.2	1183.06	1185.43	998.644	1086.34	1082.19	752.757	1023.48	1116.77	1202.13	966.11	725.161	703.099	926.265	893.028	1228.04	741.141	1073.87	764.214	978.399	962.274	823.426	1069.26	787.205	880.357	897.15	1014.02	853.573	534.87	895.97
PFE1420w	503.31	500.828	451.053	435.934	445.162	465.615	440.731	607.84	708.671	554.904	440.264	552.485	594.343	601.626	407.94	905.787	634.119	627.411	465.658	602.442	478.297	566.363	404.953	516.98	481.671	430.887	417.72	461.586	458.481	388.338	755.75	703.491	662.494	807.128	448.713	332.749	468.927	398.717	380.127	407.355	765.037	842.602	694.333	546.841	728.53	605.853	822.731	597.376	511.526
PF11_0477	1630.88	1435.93	1524.36	1507.92	1595.51	1714.07	2649.96	2712.82	2492.54	2635	2163.86	2741.81	2813.58	2611.7	1879.52	3012.99	2624.41	2657.57	1722.34	1844.53	1762.86	1862.59	1771.65	1847.15	2587.68	2234.6	2514.19	2481.95	2564.25	2403.56	3320.28	2972.87	3170.07	3351.88	2695.67	2057.18	2596.46	2167.81	2240.47	2566.92	3566.62	3724.83	3445.95	3172.05	3843.05	3331.88	3421.29	1108.95	2680.52
PFC0835c	1512.73	1290.77	1473.16	1512.7	1495.83	1706.91	1808.33	1632.83	1526.77	1443.65	1115.93	1600.72	1593.74	1385.14	1277.84	1170.94	1474.71	1492.27	1564.23	1880.73	1456.06	1848.43	1577.22	1922.2	903.726	763.464	984.984	884.894	903.702	840.442	1036.43	938.432	1087.59	1049.76	931.406	1022.39	849.921	952.386	957.912	848.917	968.453	1113.65	994.319	1120.9	1030.85	1192.03	993.744	626.056	1500.38
PFI1390w	1352.05	1082.58	1246.37	1221.43	1351.23	1361.03	1311.87	1433.57	1415.64	1292.39	826.263	1412.34	1305.75	1450.7	1056.58	2641.54	1528.78	1282.95	1712.43	1755.04	1634.78	1688.86	1658.19	1669.96	1091.34	846.298	896.063	974.327	1065.13	902.834	1192.36	1015.35	901.483	1153.43	1054.76	776.611	1105.89	886.786	895.559	937.22	1204.14	963.478	1136.51	837.83	1079.14	912.088	1161.3	996.561	1315.91
PF13_0341	5337.12	5605.32	5740.16	5625.85	5660.62	5446.08	5328	5252.04	5749.42	5614.85	4619.6	5487.41	5388.34	5436.76	4506.49	4512.23	5688.2	5197.95	5629.35	5858.87	5769.38	6013.31	5782.95	5759.81	6048.11	5772.62	5859.03	6496.72	6121.71	5743.44	4781.18	5123.35	5014.4	5141.37	6066.56	5301.6	6163.87	5698.64	5858.07	6084.1	4811.83	4958.34	4870.76	4754.91	4804.97	5186.06	5316.96	1429.22	5304.32
PF10_0325	6004.77	6070.14	6852.62	6857.11	6672.6	6577.47	5465.98	5578.88	5737.75	4561.44	2208.08	4540.75	5575.73	4887.82	3048.08	3039.16	5318.26	6031.69	5599.97	5827.51	5478.09	5472.23	6001.05	5848.41	3310.51	2905.69	4566.29	4547.84	3584.09	3529.58	2884.92	2816.47	3767.16	3336.44	4240.42	4042.28	3286.25	4283.55	4103.96	3575.43	3017.22	3865.53	3893.16	4064.83	3530.62	3759.51	3326.55	1905.55	5044.32
PFI1281w	5309.23	5238.93	5482.68	5349.32	5426.36	5415.25	6273.81	6974.08	7184.35	7069.24	5230.31	6898.69	6230.74	6881.05	5049.22	6953.04	6896.54	5782.13	5358.53	5805.74	5425.01	4782.35	5505.72	4660.64	3763.74	3151.14	3258.65	2988.06	3746.75	3783.91	4420.96	4221.71	4610.3	4394.2	3317.8	2653.64	3617.03	3170.28	2970.52	3090.31	4180.86	3944.16	4013.51	4142.2	3723.89	4016.04	4106.88	2648.86	5701.73
PF14_0296	7078.9	6904.86	6684.11	7262.66	6826.74	7088.61	7390.32	7426.82	6684.9	7109.76	7059.11	7381.81	7546.7	7731.87	7352.64	6809.81	7198.72	7577.03	7474.13	7102.08	6837.57	7501.74	7434.05	8013.28	5924.27	5587.68	5877.26	5543.28	6104.42	5907.51	5983.42	5711.87	5518.11	5764.3	5765.34	5253.71	5941.48	5660.51	5934.51	5449.71	5970.72	5470.52	5895.31	5211.09	5938.28	4859.45	5714.97	1702.83	7192.66
PF14_0211	1292.34	1336.65	1282.83	1133	1338.48	1256.86	1084.27	1220.76	1487.98	1215.18	1206.72	1043.52	1196.38	1295.56	1126.18	690.239	1201.96	1107.28	1024.95	987.483	1040.85	986.457	1030.55	1220.98	1133.11	1100.56	1082.35	956.242	1281.72	1082.04	1630.28	1478.24	1379.71	1511.82	1174.34	798.636	1122.12	836.117	806.251	1004.76	1412.5	1432.24	1342.87	1093.52	1415.3	1174.46	1447.28	907.86	1277.45
PF07_0084	4403.14	4206.99	4676.88	4860.73	4814.11	4568.72	4178.22	4229.37	4184.65	4224.56	2745.3	4550	4338.02	4536.6	2796	4989.11	4433.39	4345.52	5259.25	5210.87	5315.1	5342.92	4894.24	5262.61	3785.26	2767.2	3459.33	3615.9	3795.73	3326.01	2918.99	2615.01	2660.41	2952.57	3472.92	3155.11	3648.24	3630.08	3569.7	3331.13	2896.52	2871.23	2998.03	2937.24	2841.6	2864.8	2961.26	1833.22	3459.45
PF10_0358	1224.6	1041.52	1352.92	1354.44	1343.23	1400.94	1578.21	1919.95	2101.63	1940.97	1155.57	2150.88	1931.2	2110.63	1103.36	2673.98	1923.16	1991.98	1625.73	1542.48	1477.73	1711.3	1358.34	1586.64	559.76	623.95	577.958	646.718	567.672	602.045	1091.21	964.884	1025.81	1118.15	593.353	532.738	541.642	594.137	574.664	590	1081.46	928.168	1085.34	986.392	1158.05	875.024	1084.3	856.77	1348.34
PF14_0110	3906.52	3486.57	3586.5	3631.35	3691.76	3865.69	3687.54	3584.14	3699.36	3508.89	3564.82	3491.61	3602.18	3337.28	3467.69	2234.98	3740.43	3380.26	3489.28	4111.6	3649.69	4330.82	3948.79	4011.79	3144.73	2787.82	3044.74	2988.25	3198.41	3100.72	2845.94	2519.75	2712.81	2723.52	3282.61	2345.65	3121.08	2507.74	2508.52	2753.74	2567.07	2381.38	2634.19	2320.29	2583.13	2435.61	2635.77	1396.98	3797.28
PF14_0492	561.321	429.428	611.962	600.204	610.381	576.218	670.854	887.377	942.629	765.819	717.939	791.668	814.647	774.303	776.859	1048.35	896.163	881.074	604.217	647.893	614.878	800.901	527.337	670.189	1200.2	1036.36	1280.9	1594.76	1225.42	1229.79	1706.75	1581.64	1940.03	1844.64	1389.05	1133.83	1171.69	1302.5	1186.71	1232.64	1756.9	2108.78	1901.8	1738.78	1884.94	1910.23	1787.96	939.736	866.981
PFI1490c	1856.59	1659.56	1863.31	1863.41	1953.44	1935.38	2010.27	1885.31	1934.9	1856.06	1472	2029.31	1840.89	1977.59	1276.17	2132.77	1911.28	1951.7	1892.47	1932.19	1945.55	1966.24	1953.69	1911.66	1455.57	1259.89	1428.27	1486.65	1607.64	1346.7	1616.51	1517.75	1600.6	1668.34	1546.52	1257.06	1430.57	1364.65	1358.57	1327.69	1672.67	1572.88	1535.79	1491.68	1641.17	1670.25	1586.3	1301.42	1871.3
PF11_0485	870.468	724.381	915.37	760.131	747.932	902.622	1150.55	1272.72	1144.48	1026.89	428.353	1220.72	1311.91	1144.34	750.461	705.412	1245.79	1205.67	917.4	846.164	774.134	806.517	862.58	952.927	426.109	402.373	545.076	591.564	488.301	496.231	1000.33	805.106	1043.64	958.592	543.471	633.286	448.852	598.501	611.188	483.95	1021.98	971.047	1127.93	977.107	1048.55	955.507	914.639	581.741	1061.26
PF14_0514	705.451	554.269	580.124	582.887	582.585	667.951	628.378	976.46	965.944	848.027	713.051	1053.58	1027.78	898.565	876.28	845.283	1075.01	974.427	582.469	754.43	552.565	807.111	543.893	885.999	315.965	415.958	341.468	301.127	378.212	323.535	725.543	664.94	639.641	765.45	324.01	316.073	326.202	330.268	318.981	322.249	705.12	478.578	792.397	525.321	670.189	496.044	731.905	798.529	854.303
PFI1385c	1865.08	1714.41	1863.41	1855.85	1927.33	1911.65	1718.47	1786.65	1530.67	1621.23	1033.27	1546.37	1484.81	1612.69	1056.44	1157.17	1679.76	1637.5	1784.58	2068.82	1857.81	1960.37	1873.3	2125.56	1104.82	1005.74	1243.47	1188.98	1276.17	1187.94	1130.26	1157.07	1450.81	1329.9	1283.79	1215.48	1132.92	1197.83	1175.74	1203.61	1241.01	1369.29	1332.87	1370.92	1261.78	1548.02	1298.24	817.056	1535.31
PF14_0022	1144.17	997.217	1178.5	1067.49	1198.55	1183.04	1000.81	1258.83	1296.08	1276.24	1243.85	1321.08	1222.62	1219.51	991.359	789.402	1319.48	1091.78	1350.37	1419.52	1332.75	1477.01	1232.02	1433.67	620.271	528.798	462.557	418.82	590.86	490.552	543.591	507.979	471.745	526.425	509.913	385.182	628.725	456.099	469.053	478.33	475.083	445.388	446.991	370.442	430.053	347.825	534.803	635.553	870.112
PFL1270w	3355.3	2946.54	3136.42	3014.06	3031.73	3332.77	5040.16	5413.97	4977.05	4944.1	4148.76	5463.99	5290.1	4786.22	4524.25	5354.28	4833.94	6001.29	4194.2	3135.42	3439.16	3749.93	3813.65	3619.5	3009.91	3025.97	3085.43	2928.34	3204.47	2932.69	4937.88	4189.92	4330.48	4416.42	3287.23	2556.04	3084.92	2947.04	2886.61	2912.34	4774.78	3979.11	4577.1	3850.8	4820.95	3658.16	4599.06	2103.3	5455.73
PF11_0154	984.855	1124.21	1405.92	1216.12	1384.47	1271.39	1574.47	1503.24	1741.63	1608.35	870.958	1474.82	1432.33	1521.03	666.236	1402.61	1654.99	1275.71	1280.33	1777.57	1523.33	1519.02	1262.98	1385.59	778.222	833.883	710.453	736.134	781.811	745.186	1030.99	1204.2	1395.96	1279.93	725.624	680.51	767.464	748.386	711.254	809.234	1073.15	1184.51	1112.14	1207.87	1097.28	1368.68	1267.01	1561.09	1204.61
PFL1080c	2985.98	3781.1	4090.55	3731.85	3507.41	3313.71	1897.62	2120.27	2275.18	2013.23	1828.94	2220.49	2170.08	1989.57	1934.3	2272.01	2268.57	1982.93	3482.47	3739.39	3253.03	3241.73	2973.04	3641.51	3283.06	2886.02	3397.65	4210.4	3630.8	3301.72	3783.66	3364.77	3563.22	3571.27	3438.67	2824.64	3347.26	3294.54	3332.36	3270.61	3824.08	3612.82	3563.77	2905.46	3430.16	3139.21	3602.85	2009	2729.21
PFL0720w	920.531	834.026	1010.17	971.943	1070.93	1055.67	1348.12	1309.52	1239.18	1122.55	1041.61	1425.28	1299.98	1379.04	1761.41	1626.68	1342.5	1455.82	1317.97	1365.1	1215.33	1503.11	1106.44	1245.84	640.838	635.578	555.134	708.969	629.125	540.508	1193.9	882.932	589.89	901.085	538.06	608.46	653.282	533.71	563.034	575.717	1170.6	613.19	660.975	578.761	793.896	516.517	893.657	977.949	1602.18
MAL13P1.253	2515.52	2050.81	2383.9	2366.83	2352.07	2286.26	2347.71	2243.71	2149.53	2154.59	1340.9	2556.83	2558.78	2614.87	1588.33	2472.87	2397.42	2258.97	2387.8	2659.78	2243.24	2828.55	2392.83	2788.23	1805.66	1510.6	1627.47	1963.59	1816.19	1646.22	1823.52	1652.93	1509.21	1788.7	1753.53	1234.83	1662.33	1611.25	1517.3	1439.76	1759.63	1386.07	1571.22	1324.91	1711.76	1324.81	1730.17	777.24	2433.76
PF10_0287	1899.12	1934.76	2144.39	1945.98	2043.72	2020.91	2274.64	1919.51	1889.06	1975.24	1712.8	1995.21	1918.15	1841.15	1464.7	1470.93	1912.34	1930.07	2120.01	2491.78	2137.08	2271.92	2030.66	2092.23	1476.36	1426.89	1550.71	1765.53	1629.25	1518.64	1566.99	1446.24	1527.29	1587.46	1641.89	1460.65	1456.31	1494.83	1463.83	1501.17	1620.72	1450.46	1595.27	1587.88	1623.58	1684.87	1528.57	1080.86	2337.7
PF14_0045	5398.67	5799.81	5809.18	5870	5819.7	5751.32	3856.03	3933.71	3838.24	3695.19	2510.36	3639.87	3730.09	3658.57	2367.31	2991.06	3713.12	3888.61	5484.67	5275.39	5569.29	5237.26	5713.42	4908.85	5732.56	5464.19	6291.53	6205.44	5836.38	5877.86	4732.15	4527.96	5226.42	5019.24	6390.88	5514.44	5547.05	6003.03	6080.59	5789.11	4477.62	5146.89	4838.76	5117.33	4837.19	5354.55	4802.55	1734.81	4264.51
PFI0490c	4224.84	3727.93	3968.74	4099.51	4127.38	4322.11	5113.47	4819.85	4740.52	4739.28	4992.42	4688.61	4684.23	4647.65	4851.73	4305.73	4776.15	4940.93	4661.53	4962.35	4598.36	4978.94	4625.16	4817.43	4054.92	3656.03	3830.52	3999.48	3738.31	3636.49	4580.53	4467.08	4322.79	4475.25	4194.61	2962.19	4091.84	3185.3	3267.55	3584.71	4390.41	4007.61	3994.72	3798.85	4215.47	4179.48	4540.03	2227.43	5082.21
PF13_0011	8439.16	8359.61	10132.6	9197.33	9859.67	9784.21	6692.36	9774.12	10600.6	9648.93	9047.41	9381.81	9166.86	9605.57	8901.55	9909.97	9928.24	9774.36	11062.1	9836.94	11130.6	9522.07	10265.7	9416.75	11381.2	10578.9	10460	12049.2	11119.1	10872.2	10304.5	10086.3	9883.07	9757.7	10403.5	10192.2	11040.7	10352.3	10323.2	11198.1	9620.69	10177.8	9389.44	9418.53	9126.1	9779.74	9738.68	3187.3	10621.4
PF10_0144	3419.59	2562.87	2882.61	2905.76	2996.89	3300.01	3165.45	3461.98	3289.26	2943.1	1035.05	2683.45	3060.39	2737.34	1638.99	1268.62	3266.63	3471.73	2735.09	3328.02	2843.51	3336.38	3099.66	3517.12	1167.31	1452.65	1329.98	1362.98	1022.38	1212.06	1351.49	1589.48	1511.55	1456.98	1165.82	1739.41	1213.85	1567.83	1352.54	1348.26	1417.95	1369.14	1422.23	1416.58	1429.83	1257.9	1565.62	1679.31	2730.22
PFB0420w	1041.19	734.811	1015.59	943.773	967.801	1061.32	981.331	1254.12	1531.92	1235.84	702.096	1407.99	1310.08	1277.38	652.409	937.383	1501.3	1217.86	1337.83	1314.79	1155.69	1168.26	1027.87	1222.92	460.529	434.423	442.893	414.38	450.736	452.123	684.563	722.726	666.553	782.638	425.912	488.115	447.644	440.23	444.913	467.517	677.885	659.263	783.021	584.947	668.843	630.165	761.907	624.078	885.303
PFI1695c	3584.07	3662.97	3859.61	3845.5	3824.56	3951.59	3659.26	3953.17	4041.64	3969.9	2605.1	3810.37	3505.84	3710.08	2431.76	2971.5	3673.61	3914.95	3795.94	4367.28	3777.92	4531.68	3872.55	4372.03	3445.09	3146.09	3560.8	3805.6	3454.72	3351.63	3563.32	3469.1	3883.14	3675.04	3644.87	3133.45	3402.08	3283.8	3585.7	3327.71	3460.3	3408.74	3516.23	3716.05	3387.75	3714.86	3575.05	2503.17	3443.78
PF13_0241	2114.85	2030.81	2161.75	2188.84	2192.55	2168.88	2755.47	2854.04	3005.65	2974.74	1944.49	3105.68	2973.62	2902.42	1454.51	2614.18	3010.11	2678.33	2338.38	2439.68	2385.5	2517.06	2283.07	2381.56	1496.66	1419.52	1229.14	1193.07	1416.86	1427.15	2085.77	2132.83	2216.2	2224.43	1257.24	1213.63	1514.91	1308.72	1305.31	1412.44	2265.46	2294.72	2259.78	2176.03	2182.46	2339.99	2226.13	2313.09	2692.59
PF11_0163	1879.68	1750.91	1759.52	1849.93	1660.27	2003.4	2063.83	2782.2	2716.33	2247.49	2515.99	2192.05	2619.16	2301.37	2709.95	1752.62	2264.83	3052.57	1781.61	1884	1830.35	2043.24	1893.13	2025.21	2189.73	1952.8	2246.99	2673.88	2167.27	1847.84	2597.88	2700.54	2802.05	2878.7	2564.93	1725.48	2218.37	1494.12	1705.12	1871.96	2586.78	3259.97	2619.14	2480.59	2813.69	2609.03	2899.09	1392.08	2464.81
PFE0050w	9259.99	9128.32	9229.69	9804.26	9332.49	9461.67	8964.19	8459.92	8440.96	8255.59	7343.32	8103.38	8466.01	8482.73	7977.11	9678.15	8568.18	8725.51	8947.46	8131.11	8499.99	9142.4	9233.54	9366.55	6135.43	4632.98	5642.35	5554.55	5485.68	5438.88	5008.54	4942.6	5437.71	5438.33	5586.53	5402.74	6077.25	5923.08	5574.44	5366.87	4825.17	6250.87	5475.64	5473.24	5377.58	6019.74	5516.33	2406.46	9212.71
PF13_0272	7517.07	6775.59	7040.94	6618.6	6956.69	7294.22	7538.04	7374.76	8457.05	8610.94	6968.73	8026.61	7832.8	8729.28	6941.51	8739.28	8830.49	7078.52	7184.83	6594.89	7469.63	7441.15	7713.49	7187.03	7082.32	6200.86	6414.54	5359.27	6789.51	6769.93	7972.56	7794.46	7575	8100.99	6197.26	5759.24	6752.36	6184.76	5848.14	6140.05	7625.54	7544.91	7232.18	7031.39	6937.68	7657.58	7234.56	3068.16	8518.72
PF11TR002	2399.57	2065.55	2337.44	2341.34	2380.92	2305.17	2009.21	1986.59	1967.79	1879.41	1653.09	1864	2139	1734	1669.24	2446.12	1886.87	1971.08	2227.04	2740.7	2264.16	3057.1	2484.74	2591.57	1475.07	1184.38	1551.25	1286.01	1489.14	1538.16	1402.46	1155.93	1510.08	1444.53	1599.8	1184	1366.79	1344.57	1387.23	1266.45	1284.96	1304.35	1390.79	1380.36	1379.56	1449.85	1341.71	551.957	2013.1
MAL8P1.3	2406.55	2085.93	2346.94	2506.56	2388.48	2543.18	2176.62	2231.4	2303.72	2219.87	1397.5	2557.1	2215.31	2295.13	1307.41	2357.28	2168.71	2291.78	2625.96	2546.31	2317.93	2721.62	2273.72	2754.14	1205.89	1182.09	1007.91	1101.83	1028.56	1015.15	1058.63	1028.05	849.315	968.024	956.265	1171.3	1191.09	1044.86	1084.13	1038.11	1089.77	901.22	981.366	908.921	948.157	866.72	921.125	1249.62	2921.44
PF10_0116	1382.2	1295.43	1490.98	1502.49	1487.56	1461.38	1580.48	1426.7	1549.54	1289.77	1671.05	1290.73	1284.58	1305.27	2097.29	1524.26	1356.6	1505.45	1619.98	1642.52	1519.54	1554.39	1464.6	1585.19	1191.36	1046.92	1210.82	1545.8	1169.98	1124.29	1607.12	1530.17	1729.82	1664.6	1338.85	1048.91	1179.89	1120.08	1063.79	1160.95	1547.19	1544.09	1554.09	1582.08	1659.67	1643.43	1660.29	847.024	1664.24
PFE0730c	2303.33	2415.59	2660.46	2795.36	2672.4	2730.45	3028.44	2954.01	2740.6	2668.5	1272.96	2738.27	2886.95	2692.56	1287.46	1732.97	2606.2	2877.63	2796.57	2801.19	2609.45	3092.63	2646.11	3051.08	1741.48	1674.75	1871.61	2274.86	1676.07	1660.42	1519.57	1650.27	1728.64	1632.69	1814.1	1659.45	1768.82	1666.73	1675.64	1700.83	1581.56	1539.93	1616.44	1673.47	1663.25	1492.06	1657.83	1710.74	2614.46
PFC0730w	4704.23	4349.9	4782.01	4536.58	4682.39	4699.55	3358.69	4125.71	4050.49	3926.77	3331.25	4218.9	3979.94	3804.48	2584.27	3045.18	4226.28	3358.09	4507.11	5117.63	5312.19	5432.61	5102.17	5259.13	4240.15	3551.18	3428.04	3311.51	4037.83	3652.17	4681.37	4685.7	3938.42	4672.09	3614.82	2732.34	4264.69	2891.82	2902	3683.33	4909.53	3586.45	3962	3124.36	4209.54	3176.72	4703.63	3620.84	4589.97
PFB0365w	1914.45	1723.95	2050.69	1964.51	1989.31	2098.18	2668.97	2750.08	2798.82	2680.19	1913.82	2577.89	2768.27	2576.99	2267.27	2211.52	2655.52	2995.05	2025.11	2178.75	2001.93	2158.11	1974.83	2333.64	1707.25	1762.26	1891.27	2126.39	1867.18	1728.92	3789.89	3369.41	3596.7	3510.36	1843.9	1776.28	1738	1841.07	1778.48	1753.35	3563.07	3318.26	3342.17	3258.51	3503.22	3326.78	3425.58	2662.85	2327.73
PF14_0468a	1989.24	1813.05	2027.75	2073.21	2186.15	2132.06	1324.22	1566.31	1484.96	1460.76	1843.53	1696.49	1678.39	1868.01	2144.23	2987.66	1696.62	1797.08	2331.59	2354.7	2109.43	2957.2	2187.27	2628.17	8203.63	7852.56	7610.26	7817.87	8254.91	7956.84	7917.81	8131.97	7356.62	8277.8	8005.48	7477.11	8271.28	7964.11	8094.73	8097.83	8348.33	7974.65	8307.82	7629.52	8377	7483.62	8209.33	1529.24	4361.72
MAL13P1.214	8975.18	8805.74	9367.45	9022.81	9257.87	9225.42	8813.71	9162.96	9171.66	9151.06	7585.14	9416.87	9167.36	9218.71	7025.53	7002.9	9565.73	8733.84	8419.7	6928.59	8765.6	7764.52	9296.7	8439.96	8067.69	7587.11	8110.48	8146.26	8570.52	8047.67	10323.3	9734.99	10811.1	10164.2	8371.26	7271.76	8041.29	7302.97	8061.82	7979.46	10097.8	10095.7	9667.4	9798.73	10061.3	9732.39	10179.7	1995.43	9797.16
PF14_0697	2939.77	3752.19	4255.7	3651.97	3912.28	3517.23	3501.58	3490.19	4591.64	3815.42	3244.53	3691.16	3287.92	3836.84	2234.12	3601.5	3611.99	3064.31	3975.67	4424.96	4410.19	5125.32	3659.34	2766.21	3425.26	2981.77	3186.95	3805.68	3495.65	3450.57	2198.37	2608.79	3191.4	2690.24	3224.65	3025.79	3509.59	3530.89	3246.59	3442.01	2372.22	3173.85	2543.41	2915.88	2447.24	3438.59	2740.47	2399.7	3135.16
PFL0460w	5492.71	4971.08	4871.96	5084.3	5028.25	5563.23	5617.91	5690.94	5945.16	5527.32	3672.03	5725.8	5798.72	5487.78	4262.2	7560.4	5764.16	5776.58	5988.08	5144.84	5724.39	5542.69	5661.54	5701.03	5281.95	4744.93	4639.88	4592.96	5087.03	4642.62	5392.43	5096.89	4341.9	5134.51	4891.47	3765.61	5295.35	3959.52	4093.45	4580.8	4872.37	4261.62	4561.07	3722.02	4472.37	3758.56	5140.2	2925.03	5438.4
PFD0590c	1632.83	1701.17	1845.29	1761.14	1729.64	1759.71	2654.23	2752.71	2755.43	2635.55	1976.72	2705.99	2558.15	2660.83	2044.96	3200.33	2626.49	2867.87	2151.72	1728.37	1906.84	2049.54	1833.63	1928.16	1559.97	1337.52	1565.5	1642.99	1465.05	1483.38	2731.46	2514.24	2791.94	2635.44	1537.74	1564.39	1574.2	1622.36	1597.06	1454.21	2729.21	3009.39	2738.48	2893.68	2761.83	3052.27	2725.65	1622.15	2445.59
PF10_0330	4370.59	4404.73	4734.52	4559.65	4654.36	4606.4	4504.94	5335.78	5720.79	5142.34	5884.49	5549.09	4750.35	5133.44	5315.29	4301.7	5026.69	5449.37	5689.64	6083.85	5941.17	5840.98	5101.07	5193.98	7869.86	6749.81	7135.44	7402.15	7531.87	7145.87	8001.25	7233.77	7480.65	7482.6	6820.61	6458.5	7939.74	7372.23	7274.54	7546.38	7934.71	8255.02	7478.32	6862.3	7582.81	7242.73	7578.01	3511.03	5090.61
MAL7P1.94	2787.69	2209.78	2475.1	2621.19	2545.96	2865.05	3082.88	3387.42	3270.32	3211.79	2098.82	3257.68	3272.99	3294.48	2328.87	2307.63	3217.42	3735.16	3792.5	3237.73	3269.99	3183.39	3259.2	3190.34	2216.84	1665.49	1894.52	1686.82	1985.65	1813.95	2522.1	2162.31	2097.66	2397.16	1902.88	1801.06	2280.94	1951.71	1968.95	1820.79	2420.51	2639.03	2428.05	2091.23	2472.82	2041.77	2397.67	1689.7	2494.51
PF14_0647	1872.23	1917.65	1979.16	2028.99	1975.64	2050.81	2905.78	2575.14	2591.73	2544.06	1832.67	2362.17	2426.99	2253.7	1802.96	2529.11	2467.94	2674.96	2050.94	2182.19	1952.27	1994.87	1901.5	2119.22	2299.9	2003.96	2417.65	2766.27	2470.68	2384.88	2967.66	2952.44	4132.05	3390.39	2728.53	2231.74	2359.71	2203.53	2257.83	2483.17	2995.81	3838.48	3470.85	4109.07	3650.74	4572.93	3480.86	1121.19	2711.65
PFF1165c	1451.84	1306.57	1519.08	1454.2	1405.63	1452.28	1763.83	1860.88	1864.22	1817.13	1667.54	1851.1	1818.79	1769.02	1841.82	1911.55	1822.8	1744.39	1558.94	1586.66	1495.82	1628.91	1370.41	1734.55	1092.21	1003.95	1098.03	1222.22	1099.57	1029.87	1544.44	1468.02	1579.24	1629.78	1058.4	1155.99	1098.09	1354.15	1158.64	1063.57	1579.05	1591.79	1649.65	1593.54	1585.65	1676.8	1659.75	1495.51	1563.63
PFA0670c	4988.25	6093.67	6946.14	6095.32	6520.31	5859.77	2909.18	3991.68	3938.24	3950.81	2175.8	4051.36	3489.62	3717.53	1813.87	3887.81	3869.72	3587.35	7027.61	8451.02	6876.44	7177.02	6172.42	6019.24	6309.05	5558.36	5454.97	6785.34	6607.42	6216.93	4991.52	4377.52	4555.65	4786.42	5698.33	5288.85	6174.82	5798.41	5590.42	5741.33	4577.04	4738.13	4501.57	4491.4	4429.61	4440.22	4644.33	2881.64	3422.73
PF11_0165	6719.19	6303.62	6507.88	6353.56	6033.42	6053.14	5347.02	5427	5270.31	5651.85	6139.69	6021.53	6093.88	6258.48	5460.75	8525.54	6005.76	5334.45	5426.82	5402.03	5243.18	6379.1	5704.44	6315.74	2686.61	2208.6	2275.56	1895.13	2690.21	2505.23	3220.47	3002.9	3127	3503.65	2477.82	1760.99	2604.92	2153.24	2115.74	2246.4	3332.49	3379.35	3466.78	2989.18	3375.22	3332.7	3363.73	1842.44	6515.31
PFI1175c	7277.11	7503.58	8171.78	7923.64	7586.27	7593.01	7173.23	7706	8266.97	7956.43	8244.12	7826.86	7999.63	8463.18	7783.27	11197.3	8186.13	7597.39	8318.73	8679.06	8092.09	7806.97	7557.86	7832.65	7634.27	7150.5	7906.9	9093.96	7777.01	7253.06	7226.24	7473.18	7816.2	7832.07	7853.02	7492.38	7601.98	8488.77	7972.12	7600.6	7713.14	7582.44	7744.86	7549.7	7634.65	7820.31	7969.53	2080.27	7815.13
PFI1460c	346.414	457.173	464.881	357.707	413.368	391.842	471.707	486.244	491.675	414.039	230.78	449.732	498.442	415.735	431.836	367.659	528.177	373.63	310.158	398.849	339.664	500.942	458.925	645.44	203.196	205.09	256.634	269.01	222.616	191.56	454.93	478.955	672.25	550.265	224.447	225.268	193.994	210.168	221.35	203.817	460.282	565.398	466.008	578.602	504.223	620.102	561.678	423.606	419.45
PF14_0417	3873.85	3630.93	4102.97	3869.24	3940.38	3900.65	3990.42	4215.84	4431.92	4433.22	2964.93	4632.85	4481.58	4565.51	2597.51	3204.21	4267.47	4288.86	4069.19	3672.76	4000.38	3864.77	3858.71	3839.28	1805.84	1907.33	1736.75	1666.88	1705.48	1770.2	3268.2	3125.01	2905.2	3197.01	1623.87	2042.8	1796.9	2075.53	1910.57	1812.62	3250.95	2878.69	3083.02	2885.27	3139.1	2923.72	3210	1879.12	3916.62
PF02TR001	1855.78	1935.56	2014.05	1925.93	1949.26	1875.4	1171.48	1429.61	1431.53	1294	1500.68	1489.56	1452.42	1182.21	1840.19	579.659	1407.23	1299.15	1729.5	2005.38	1894.94	2083.89	1765.88	1897.26	1641.09	1381.21	1626.65	1678.8	1616.43	1516.85	1140.77	1100.49	1256.1	1263.55	1689.1	1323.37	1607.82	1371.51	1410.67	1597.79	1254.19	1150.1	1099.3	1169.17	1217.12	1105.35	1254.07	1044.13	1513.22
PF13_0304	12214.2	12254.3	11130.2	11954.6	10918.6	11064.8	12757.7	11772.4	11471.6	10904.8	13432.6	13043.3	13908.9	13891.8	12549	8112.11	12317.9	10982.2	10571.2	10325.9	9836.49	13420.7	11255.2	11978.4	8596.83	8856.18	7059.77	7700.59	9084.79	9474.34	8843.85	9243.23	7846.14	7648.23	8244.49	7019.34	9134.2	7886.52	7088.56	7928.3	8908.07	7052.18	8234	7092.53	7775.3	7923.35	8906.86	1421.72	12210.5
PF11_0380	2344.74	2336.49	2744.9	2594.74	2728.6	2658.76	3028.85	2854.12	2323.8	2767.86	1947.78	2994.12	2676.42	2765.33	1912.26	2720.8	2700.24	2907.68	2867.32	2580.26	2809.1	2764.39	2748.68	2458.48	1913.68	1684.66	2174.7	2050.09	2069.34	1960.46	2160.17	1900.25	2336.77	2288.95	2293.74	1821.4	1885.9	2022.54	2228.31	1924.63	2239.9	2454.12	2287.22	2389.48	2498.71	2492.48	2260.49	1254.54	2815.12
PFE0640w	586.797	443.684	602.441	604.955	675.357	678.016	1016.36	968.985	813.88	787.767	546.361	819.358	855.421	757.659	633.316	621.176	849.185	946.065	643.574	907.469	680.883	856.936	672.804	823.801	292.315	310.021	287.504	285.1	284.089	324.134	474.119	451.739	465.771	513.385	312.258	330.995	306.2	316.286	290.918	288.414	459.363	552.387	539.498	466.818	581.859	521.206	500.211	647.901	789.31
PF14_0426	1054.96	817.745	971.938	1016.42	981.928	1010.24	1230.3	1391.05	1216.03	1166.49	760.701	1407.51	1430.75	1203.84	940.859	1339.39	1396.37	1439.98	1033.58	1193.28	1019.7	1228.3	1025.04	1161.75	499.546	498.244	511.69	491.852	437.37	425.155	701.826	707.206	706.232	773.875	475.674	547.762	478.372	500.856	403.94	465.581	755.201	807.921	777.65	717.991	767.98	683.295	797.055	686.234	1136.86
PFE1010w	2095.34	1860.85	2195.8	2239.51	2259.26	2411.64	2115.07	2045.63	2056.79	1865.1	2154.58	2136.78	1967.27	1901.63	2044.7	2632.19	1905.38	2344.08	2851.61	3099.44	2561.2	2961.36	2489.03	2610.85	1433.68	1252.71	1546.34	1634.7	1428.87	1245.4	1294.55	1077.68	1098.64	1230.74	1567.98	1242.44	1455.15	1361.16	1270.08	1324.48	1348.02	1118.19	1232.49	1045.19	1366.08	1009.15	1279.89	676.741	1835.22
PF13_0309	1619.2	1484.78	1648.52	1591.43	1666.93	1854.92	1380.65	1286.95	1294.46	1143.01	773.466	1044.14	1197.83	1124.55	876.379	499.305	1137.1	1297.76	1661.61	2081.71	1498.88	1823.33	1678.27	1948.83	929.411	868.765	1220.93	1179.76	986.608	1095.92	662.503	666.47	800.361	812.673	1401.58	909.797	929.111	1027.22	924.721	974.344	667.352	826.912	789.2	708.493	849.219	861.412	795.072	368.031	1162.99
PFE0965c	11478.7	11585	12249.4	11861.7	12025	12108	10362.3	10659.7	11460.8	11843.8	11420.2	11957.4	11446.4	12136.4	11729.1	4590.57	11744.3	10507.7	13427.6	12360.7	13374.8	12981.4	13417.3	12028.4	12358.9	12359.1	11399.2	11525.9	12632.7	12123.6	11326.9	11233.1	11116.9	11151.4	11580.5	10179.9	12414.2	11379.7	11137.1	11918	10956.4	9640.39	9728.6	9521.43	9969	9352.59	10530.3	2095.5	12399.5
PF14_0028	3157.54	2731.95	2846.57	3026.89	2998.1	3266.92	3252.77	2825.97	2811.33	2693.51	2702.77	2837.6	2973.71	2711.19	2825.78	3338.86	2883.29	3078.76	3030.35	3067.18	3145.64	3360.16	3306.84	3512.69	2637.38	2153.96	2424.89	2502.71	2454.17	2164.01	2107.72	1898.28	1848.05	2066.7	2587.2	1967.13	2664.63	2128.65	2065.68	2240.55	2156.79	2514.85	2079.26	1752.69	2058.03	2051.32	2109.14	809.239	2938.31
MAL7P1.84	1896.57	1919.95	1835.11	1942.23	1963.62	2002.69	3035.46	3121.44	2943.54	3117.86	2090.08	3304.17	2688.53	2809.48	1864.79	2371.99	2819.99	3350.75	2647.82	2095.56	2318.76	2189.07	2293.53	2112.49	2502.32	2074.55	2284.07	2279.95	2434.68	2243.4	2835.23	2781.51	2880.25	3079.11	2466.27	2356.43	2512.58	2385.82	2405.9	2406.39	2948.9	3343.12	3067.94	2997.52	3173.71	3122.88	3143.29	1526.73	2930.39
PFL1300c	6446.21	6462.18	7265.89	6886.96	7264.8	6976.07	8587.75	8049.58	8794.81	8333.61	6929.18	8346.55	8376.39	8366.08	6636.77	7781.59	8684.06	8032.08	6207.93	7437.2	6979.63	7101.93	6782.9	7114.58	4657.95	4497.33	4631.5	4566.09	4863.89	4814.82	7248.1	7208.51	7781.12	7141.45	4780.39	4809.52	4614.65	5029.04	4434.79	4677.66	6974.04	6910.53	7111.29	7833.94	6945	7820.36	7179.4	4808.86	7589.59
PF14_0443	1420.43	1333.78	1562.41	1369.82	1390.88	1538.59	2164.36	2469.05	2724.82	2311.26	2051.63	2470.25	2553.54	2480.76	2581.87	4268.32	2602.04	2631.67	1578.49	1669.21	1375.55	1684.68	1426.22	1735.41	2142.73	2124.06	2301.18	2895.59	2227.78	2102.53	3725.7	3641.09	3330.98	3858.56	2444.84	1869.7	2135.14	2014.76	1941.58	2181.76	3646.57	3294.09	3509.3	2917.57	3540.26	3160.08	3899.39	1537.89	2925.44
MAL7P1.157a	1653.13	1599.94	1874.71	1920.82	1854.83	1877.21	2287.03	2368.04	1861.38	2175.83	1809.15	2450.49	2457.11	2326.66	2018.77	3342.45	2117.51	2486.88	2059.7	1699.1	1952.26	1980.63	1857.67	2085.35	1470.34	1219.16	1425.07	1489.25	1501.4	1307.75	1970.62	1534.42	1396.94	1720.44	1425.27	1348.28	1482.09	1504.36	1666.97	1347.24	2103.59	1815.62	1894.86	1678.15	2110.82	1652.66	1741.63	749.582	2276.81
MAL13P1.180	2725.2	2627.73	2734.16	2791.57	2626.79	2879.95	3828.81	3688.14	3205.68	3605.25	2347.36	3767.83	3323.28	3318.63	2257.89	2775.92	3366.47	3700.87	3304.31	2847.85	2790.66	3003.24	2680.41	3067.03	1433	1293.26	1510	1308.02	1277.99	1338.78	2738.48	2592.16	2700.33	2748.51	1451.07	1594.4	1404.29	1568.3	1595.78	1345.89	2645.22	3151.75	2754.83	2860.88	2829.97	3063.87	2662.18	1471.06	2889.66
PF10_0038	7251.55	8032.14	8175.19	7736.75	7693.58	7469.11	7468.14	7669.83	6753.83	7724.83	7030.64	8241.68	8046.88	8222.1	6686.34	8119.68	7783.59	7445.82	9027.25	8099.63	8291.93	9062.68	7924.05	8570.9	6750.15	6281.6	6628.15	6877.16	7175.1	6503.49	6017.32	6369.48	6004.22	6892.2	6629.42	5517.21	6662.27	6463.64	6500.1	6732.65	6357.99	6145.1	6227.05	5970.87	6346.85	5838.68	6831.43	2407.63	6158.49
PFE1470w	1912.13	2168.6	2691.88	2417.55	2514.56	2234.84	2386.96	2520.64	2952.46	2423.19	3089.72	2606.43	2250.41	2607	1356.48	2960.78	2561.52	2218.17	2675.76	2808.25	2716.55	2654.4	2260.57	2224.62	1564.94	1410.12	1336.81	1796.71	1688.09	1450.84	1500.7	1683.89	1609.13	1754.53	1341.04	1129.31	1555.65	1441.37	1398.38	1454.05	1524.53	1192.79	1502.96	1321.91	1496.98	1257.65	1791.42	1943.1	2160.21
PF10_0015	449.679	627.51	611.483	598.245	668.511	553.039	964.283	773.197	677.449	670.635	1049.4	664.254	728.864	570.299	1486.58	1175.56	685.592	623.355	367.138	636.783	503.363	556.691	415.673	585.977	578.023	400.918	499.623	542.811	404.854	398.178	1704.84	1675.72	1885.32	1738.49	500.259	463.729	585.789	456.59	399.317	387.14	1605.8	2035.18	1748.81	1573.91	1742.26	1897.47	1775.26	699.546	1393.04
PF10_0217	8403.93	8705.9	9660.82	9048.87	9452.68	9194.44	8006.81	7123.35	7867.18	7941.01	7555.8	7582.36	7855.63	7716.66	6250.63	4417.36	7768.81	7302.86	7900.78	8795.34	9052.88	8744.34	8659.98	9056.05	7819.12	6208.1	7316.44	8488.56	7673.34	7006.48	7655.63	7502.66	8527.76	7823.49	7539.95	7824.15	7971.29	7935.89	7458.15	7130.88	8354.39	8787.36	8268.77	8346.61	8070.86	9106.57	7938.4	2251.72	8411.08
PFL0135w	3152.55	3406.52	3799.73	3524.83	3460.08	3485.94	3498.68	2967.45	3063.08	3155.57	3261.99	3131.93	3246.12	3026.34	3197.55	2235.41	2983.83	3115.42	3470.27	3622.9	3372.22	3829.75	3488.48	3614.98	2851.2	2415.16	3015.92	3358.47	2954.18	2683.66	2118.33	2086.88	2241.44	2321.92	3157.04	2656.8	2883.59	3056.4	2941.57	2675.11	2148.24	2671.67	2331.58	2386.49	2436.34	2667.6	2421.1	1470.91	2231.19
MAL13P1.171	3973.46	3520.49	3941.41	4043.32	4081.56	4233.89	3982.14	4599.87	3732.51	3698.5	1883.01	3651.7	4232.86	3455.32	2691.8	4330.13	3724.05	4669.82	3834.37	3814.69	3623.2	4525.44	4196.34	4233.44	2639.07	2711.57	3160.14	3239.85	2694.74	2684.48	3093.25	2936.91	2994.55	3083.14	3320.9	2560.37	2652.61	2642.5	2798.84	2703.87	2908.44	2804.32	3096.79	2776.08	3167.64	2569.47	3181.52	2083.6	3433.52
PF14_0448	9268.15	8677.55	8906.82	8818.5	9103.14	9612.3	8558.79	8691.28	9800.68	9429	10089.6	8813.42	8414.73	8849.56	9504.62	6755.22	8680.24	8651.62	9656.52	10200.9	9277.64	10055.5	9457.29	9713.56	7497.81	7338.95	6761.99	6578.21	7298.87	7031.29	7618.09	7749.81	6924.28	7286.65	6843.42	5279.77	7310.85	5304.83	5504.88	6532.17	6652.24	5497.93	5838.57	5058.77	5471.09	5360.83	6849.28	4372.65	9509.62
PF11_0105	6162.97	5692.01	5847.85	6115.38	6068.51	6133.25	5992.65	6034.79	5604.61	5758.88	6041.75	6290.74	5600.81	5832.13	5612.31	4234.39	5722.22	5706.96	5898.96	5527.14	6105.54	5778.11	6327.79	6039.02	4640.3	4658.13	4712.7	4796.27	4998.7	4607.8	4556.03	4378.64	3967.97	4500.44	5143.82	3849.92	4641.94	4260.94	4700.49	4305.52	4502.73	4064.52	4534.13	3805.02	4517.21	4000.3	4365.44	1132.98	5751.1
PFF1175c	3252.85	3476.86	3542.52	3507.07	3356.27	3295.86	4090.32	4285.47	4216.9	4246.73	3105.8	4479.44	4061.35	4119.45	2621.63	4814.23	4131.23	4021.71	4050.69	3789.3	3898.83	3675.46	3547.28	3695.22	2482.87	2097.28	2216.84	2301.93	2317.06	2288.45	3557.65	3369.79	3476.99	3791.24	2193.09	2459.88	2463.61	2402.39	2389.79	2417.21	3837.11	3995.7	3929.25	3838.37	3815.07	4207.46	3773.93	1902.25	4167.6
PF10_0017	858.981	628.878	697.11	733.354	764.682	861.218	674.865	984.512	961.203	821.556	392.082	796.061	865.067	814.073	446.342	859.586	861.369	982.031	765.056	806.366	773.871	894.972	765.127	1019.18	309.844	344.163	300.846	306.481	298.36	302.902	632.261	552.866	575.635	605.067	357.448	317.478	309.92	299.773	297.536	315.202	583.64	517.082	520.198	454.103	540.452	415.138	597.971	779.09	691.184
PF10_0030	1012.47	916.163	1071.08	1002.25	1075.17	1070.22	1334.58	1419.71	1313.86	1369.52	613.913	1402.65	1420.34	1320.16	609.409	1396.76	1339.98	1338.34	1072.49	1171.4	1025.89	1285.81	1016.91	1307.42	550.498	538.319	555.952	488.994	453.896	547.097	1011.54	1027.13	1061.05	1203.67	496.817	603.094	541.228	607.029	575.169	576.128	1071.7	1258.44	1141.71	1088.05	1106.17	1199.49	1125.2	749.335	1049.74
PF13_0140	3186.39	2733.33	3095.95	3106.79	2952.28	3120.91	2625.93	3693.16	3804.44	3480.04	2838.4	3524.06	3529.64	3389.6	2867.94	3705.32	3652.17	3696.91	2829.9	2990.98	2849.3	3356.67	2753.77	3443.3	2042.6	1908.83	1939.72	1982.86	1971.27	1883.72	3450.93	3441.81	3521.01	3530.03	1931.16	2063.53	2085.09	2156.55	2034.74	1926.92	3428.55	3305.97	3321.28	3144.19	3344.32	3312.33	3550.39	2220.46	3201.47
PF07_0090a	4893.67	4525.86	4795.27	4777.84	4949.59	4779.08	3844.43	3931.74	4223.1	3994.29	3249.86	4507.08	4016.54	3794.56	4272.41	4370.9	4414	3702.37	3827.32	4578.89	4531.77	4704.74	4584.51	5034.88	3780.35	3528.21	3748.77	3850.04	4130.07	3881.18	4064.52	3344.83	3148.15	3451.34	3936.4	3160.46	3641.77	3317.32	3413.44	3140.6	3468.22	2472.27	3204.35	2785.62	3132.56	2721.36	3084.76	2019.72	5280.42
MAL8P1.17	8373.05	7938.18	8588.44	8540.82	8718.93	8974.51	9601.86	8855.01	8536.69	9006.29	8657.71	8110.37	9096.95	9023.75	9526.13	8463.55	8932.22	9499.51	9342.29	9264.97	8973.72	9293.05	9210.76	9289.27	8056.61	6859.83	7656.71	7884.91	7849.27	7474.81	9444.13	8606.8	9047.49	8600.39	7770.57	7318.93	7826.66	7570.87	7210.53	7066.83	8715.51	8988.46	8460.7	8550.06	8178.3	8606.06	8171.38	3444.38	8549.37
PFF0310w	345.653	270.645	242.312	259.677	350.125	350.222	330.153	341.719	320.279	239.634	282.627	345.863	332.702	329.78	332.962	328.203	335.255	331.704	410.416	662.716	308.559	590.758	318.361	647.363	416.654	318.835	324.52	354.659	391.181	279.879	301.806	273.608	215.185	371.641	334.587	241.555	404.934	261.813	271.548	299.451	355.096	299.011	347.777	214.085	395.726	255.074	364.729	193.307	351.108
PF10_0187	7765.42	8102.73	8284.28	8300.61	7979.46	8155.44	7785.27	7983.77	7716.78	7403.48	6100.79	7253.13	7719.8	7272.84	7168.4	9337.68	7247.52	8543.13	8858.26	7257.94	8014.46	7921.46	8123.88	8145.84	5836.51	5797.77	6336.42	7222.03	5982.07	5752.21	6259.52	6242.99	6367.55	6393.74	6404	5743.98	5908.98	6104.74	6343.3	5644.21	6049.01	6001.37	6110.74	6204.22	6249.29	5605.24	6268.33	3788.15	7070.33
PF10_0048	442.867	388.157	523.755	565.033	557.031	532.86	633.652	577.468	566.632	479.656	287.817	597.137	549.465	581.932	337.568	875.043	556.037	613.42	641.459	796.72	518.085	850.131	464.942	743.974	341.039	410.583	382.279	510.884	399.088	449.486	639.477	558.066	491.025	618.305	451.698	398.792	338.913	462.832	427.19	392.681	615.094	438.543	635.034	450.283	616.417	519.358	606.934	385.874	505.374
PF07_0008	9760.89	10010.8	10567.1	10609	10383.8	10681.4	7555.22	8593.33	7225.85	8181.51	6046.01	7873.91	7715.12	8042.99	7017.95	10902.9	7932.66	8460.98	10871.9	11495.7	10553.5	10979.2	10238.6	10582.2	5913.91	4935.87	5229.64	6700.75	4802.03	4803.7	4822.49	5109.07	5171.01	5292.07	5471.42	4374.56	5566.6	4869.07	5027.83	4990.11	4786.1	4990.4	4317.51	3909.18	4373.44	4831.94	4994.49	2991.99	10270.3
PFE1255w	1667.3	1387.36	1488.41	1459.94	1571.2	1725.31	2292.25	2391.21	2602.2	2352.81	2873.77	2257.34	2293.94	2147.79	2248.72	1435.47	2216.96	2511.33	1946.09	2234.97	1933.79	2111.97	1837.14	1974.41	1357.31	1463.41	1484.23	1476.56	1547.93	1486.05	2620.2	2385.19	2413.77	2569.28	1660.22	1380.94	1367.93	1347.01	1408.31	1452.08	2545.22	2219.82	2451.94	2228.48	2633.51	2311.36	2554.61	1230.82	2184.93
PF13_0263	2780.24	2290.38	2405.04	2648.3	2603.48	2739.5	2929.53	2760.98	2602.94	2353.16	1308.63	2642.02	2516.86	2374.54	1435.35	1463.9	2245.79	2903.95	2801.89	2651.02	2519.9	2675.88	2693.14	2667.36	1880.13	1638.69	2407.66	2105.89	1967.07	1926.66	1810.12	1751.64	1855.17	1971.63	2522.59	2250.64	1898.69	2361.12	2189.56	1980.3	1733.97	2191.87	2133.4	2008.86	2148.46	2257.54	1992.64	720.802	2209.35
PFF0590c	4928.72	5517.59	5939.34	5644.54	5749.69	5503.4	4857.37	4989.99	4754.16	5151.02	4251.09	4937.55	4944.8	4947.67	3501.15	4163.64	4666.07	4606.6	4635.08	5668.21	5416.02	5433.26	5268.81	5497.08	4400.21	3686.12	4823.93	4637.8	4517.15	4479.56	3800	3900.06	4928.24	4377.63	4761.7	4556.73	4230.25	4847.48	4828.03	4431.8	3997.7	5049.37	4351.42	4878.24	4320.25	5279.55	4136.8	1284.2	4641.93
PF11_0445	5225.19	5144.54	5447.91	5238.28	5459.62	5365.18	5353.38	5092.72	5169.7	5166.52	4249.15	4970.57	4811.94	4990.92	4030.56	5819.36	5176.41	4828.53	5044.13	5022.52	5425.83	5195.89	5391.53	4839.61	4484.21	4151.32	4742.35	4167.51	4916.94	4456.64	4311.47	4127.76	4663.9	4363.87	4758.99	4320.22	4477.37	4360.9	4396.74	4480.08	4354.7	4588.06	4336.65	4433.91	4492.06	4813.32	4348.07	2547.94	5051.78
MAL13P1.295	6395.4	6006.24	6243.07	6283.34	6484.5	6303.97	7566.39	7650.32	7534.76	7474.48	6797.37	7057.42	7755.91	7458.59	6618.03	5955.67	7223.1	7582.11	6158.02	6295.74	6266.06	5910.08	6287.79	6143.09	2908.77	3079.05	2877.35	2608.04	2911.03	2914.92	5871.41	5407.66	6008	5764.1	2944.41	2842.5	2826.12	2777.5	2727.83	2866.26	5664.64	5527.08	5660.11	5903.62	5870.03	6218.1	5638.95	3781.73	8079
PF10TR002	3119.73	3435.95	3864.53	3652.04	3725.07	3568.06	3824.35	3429.34	3816.33	3601.99	3726.93	3657.61	3062.35	3383.82	3292.82	5662.76	3377.18	3101.76	4398.77	3678.52	4425.72	3481.49	3924.54	3306.72	2746.55	2599.69	2692.83	2830.34	3066.41	2815.4	2675.66	2781.12	3161.46	3054.32	2871.7	1858.61	2771.92	2289.51	2474.41	2789.09	2623.11	2570.3	2517.57	2610.28	2645.6	2959.27	2994.1	1626.95	3868.55
PFI1025w	1642.62	1091.44	1388.18	1351.63	1379.08	1649.59	1757.18	1722.21	1773.52	1501.22	938.779	1644.55	1720.67	1545.8	1111.69	1220.56	1659.88	1814.08	1643.89	1857.04	1456.23	1856.59	1663.23	1821.96	1021.47	1023.06	1088.94	955.341	1024.83	922.701	1225.26	1176.74	1045.86	1276.46	1176.13	934.548	977.791	876.33	852.174	911.506	1145.05	1178.37	1204.18	1079.15	1238.85	1172.63	1204.31	744.229	1630.79
PFL0740c	2122.24	1719.34	1849.18	1979.52	1873.01	2115.39	2127.31	2217.67	2296.73	1913.63	816.006	2064.31	2263.84	1972.6	993.883	384.97	2327.55	2308.51	2127.01	1985.16	2012.42	2009.52	2205.01	2020.06	608.249	552.007	557.717	542.206	519.557	516.055	739	750.03	774.624	871.141	546.398	534.863	641.208	565.854	521.409	550.011	791.957	887.24	861.375	712.022	883	764.436	845.76	1119.35	1478.39
PFB0391c-a	4444.39	4748.07	5171.68	4961.06	5003.03	4709.16	4521.85	4403.4	5105.96	4673.84	3849.99	4863.29	4897.8	4968.57	3407.22	5881.28	4933.73	4508.36	4907.63	4985.27	5115.78	5116.27	4541.71	4650.52	3954.86	3241.02	3315.88	3660.87	3779.25	3374.86	3069.64	2980.5	2854.43	3048.24	3288.99	3202.13	3935.75	3589.65	3533.82	3422.24	3141.23	3219.87	2994.42	2874.8	2894	2882.35	3092.58	1648.34	4367.85
PF10_0360	876.258	838.893	1003.13	934.597	887.231	929.213	1421.45	1481.44	1444.06	1339.36	1490.98	1267.45	1286.34	1305.92	1667.86	1146.22	1407.74	1382.18	770.785	1057.23	873.36	1012.18	859.961	1042.75	1001.84	1034.65	1178.23	1302.64	1119.41	1135.44	2273.7	1881.94	2317.11	1976.4	1138.02	1126.24	1047.36	1209.68	1135.35	1125.43	2063.73	1861.36	1901.69	2017.54	1955.2	2040.06	2005.22	1099.56	1460.64
PFI0875w	8891.25	9419.73	9205.95	9675.47	9367.7	8840.01	7743.02	7542.16	7368.4	7037.07	7948.79	6960.1	7023.49	8080.38	7376.37	7066.77	6446	7729.21	7387.71	5782.01	7720.18	11979.8	8551.52	5938.44	7776.59	7340.19	7584.1	8237.43	8065.4	7940.1	7833.38	7207.4	7697.01	7464.88	7844.95	7405.74	7685.12	7694.83	7702.79	7077.47	7591.8	7057.74	7292.83	6921.16	7313.55	7162.79	7352.02	2662.74	8157.55
PFF0440w	1127.26	1181.22	1349.33	1197.99	1315.68	1213.17	1209.38	1226.49	1234.1	1262.61	1725.57	1233.45	1172.77	1181.02	1462.91	1035.47	1284.38	1146.72	1040.83	1389.89	1179.56	1260.91	1051.98	1206.04	888.898	821.232	933.354	972.538	922.927	927.912	1282.4	1198.2	1546.24	1364.86	968.669	945.044	899.899	931.298	923.082	899.322	1323.34	1484.02	1328.75	1544.69	1397.6	1741.89	1360.14	1009.61	1386.75
PF11_0164	6056.03	7035.37	7483.18	7133.98	6867.03	6415.85	5137.88	6519.95	6398.92	6305.1	3846.03	4278.25	6160.04	6684.94	3408.83	8484.77	6084.49	5515.63	6754	5087.74	6514.62	7570.14	6094.78	7610.99	5708.98	5056.96	5236.66	6091.83	5747.79	5556.03	7172.3	6265.45	6542.12	6299.56	5357.91	4476.46	5365.69	5008.8	5428.1	4736.93	6098	5252.69	5411.43	5860.53	5210.25	5325.15	5518.47	2344.81	5453.05
PF13_0034	1448.48	1462.02	1750.91	1725.67	1722.5	1640.55	1232.03	1253.86	1196.32	1074.15	596.532	1160.64	1201.74	1124.48	713.494	1337.03	1134.38	1150	1486.52	1977.09	1528.36	1695.58	1591.44	1754.6	1148.59	981.229	1161.97	1634.23	1146.95	1023.76	1199.11	1191.23	1329.61	1312.42	1278.77	879.358	1158.04	982.252	944.317	1027.45	1220.84	1020.57	1029.66	1022.38	1184.84	1068.43	1306.42	868.145	1334.05
PFC0970w	2513.09	2569.41	2609.22	2583.76	2648.25	2698.19	2383.31	2233.59	2348.18	2214.39	2118.07	2230.25	2235.46	2064.34	2197.87	1460.74	2288.98	2277.01	2686.88	3164.65	2872.06	3135.47	2873.84	3057.99	2766.2	2444.97	2883.72	2908.43	2943.69	2787.48	2530.85	2099.9	2506.05	2243.42	3112.03	2390.13	2753.58	2545.29	2655.91	2635.7	2392.15	2179.71	2320.65	2169.57	2331.57	2265.79	2220.52	1304.47	2447.79
PFE1355c	2441.34	2170.31	2499.18	2402.56	2353.85	2453.97	2324.19	2242.09	2237.96	2356.24	1832.53	2296.87	2144.44	2166.3	1832.21	1913.83	2233.81	2361.29	2640.72	2311.8	2510.47	2369.67	2492.06	2376.31	1723.04	1540.11	1828.4	1782.12	1765.13	1712.4	2140.69	1974.58	1853.94	2246.21	1935.04	1740.37	1727.66	1785.62	1739.19	1841.39	2205.67	2026.42	2305.61	2090.61	2309.16	2234.34	2264.76	892.628	2046.05
PF11_0054	1550.64	1704.66	1541.87	1668.07	1479.89	1588.02	2334.43	2131.1	2249.35	2103.99	1962.93	2140.41	2106.03	2080.64	2097.03	2111.81	2251.18	2140.34	1732.88	1627.24	1469.44	1565.33	1430.14	1807.48	1426.56	1340.13	1385.99	1613.04	1329.54	1257.1	2416.3	2295.61	2485	2383.24	1400.06	1525.83	1439.02	1386.1	1428.08	1256.56	2544.58	2800.08	2488.85	2632.55	2589.17	2978.57	2419.31	1312.54	2596.19
PFL0985c	1698.25	1208.7	1373.26	1352.28	1319.18	1372.6	1230.46	1165.94	1119.26	1114.62	574.247	1303.73	1193.08	1026.03	496.044	1101.07	1224.91	1138.87	1260.91	1539.76	1283.63	1535.5	1250.37	1415.73	852.729	853.473	894.132	982.476	896.469	744.472	851.284	847.488	861.166	930.262	1023.22	696.004	858.784	693.953	772.774	801.097	873.492	694.232	820.286	736.037	840.8	818.218	936.536	506.49	1187.51
PF14_0200	1131.42	1119.21	1221.32	1411.5	1284.46	1230.16	1183.1	1158.72	1130.79	990.442	788.463	1044.86	1091.71	939.6	903.659	498.226	1055.42	1155.78	1035.27	1536.41	1218.61	1451.29	1162.52	1378.91	479.149	553.726	471.853	536.5	500.241	524.518	823.821	859.177	698.389	851.79	483.706	516.478	514.42	478.689	507.809	508.81	826.504	554	693.779	575.442	733.791	580.958	852.167	1093.97	904.374
PFB0826c	3018.44	2701.89	2993.57	2969.88	2874.49	3176.97	2283.46	2037.8	1758.4	1661.44	1791.31	1917.75	2006.74	1663.17	2745.33	1459.51	1790.15	1809.47	2792.02	2926.4	2705.04	2883.4	3008.62	3211.05	1863.61	1905.24	2107.01	2680.35	2045.7	1688.28	1495.08	1327.96	1254	1434.16	2361.99	1470.16	1870.52	1415.55	1703.34	1778.8	1639.65	1500.71	1226.77	1266.93	1522.7	1418.27	1423.63	906.152	3036.02
PF11_0215	1907.09	1986.65	2325.92	2265.82	2282.34	2090.14	2353.29	3218.31	3281.6	2805.26	1782.51	3166.91	2851.89	2986.65	1827.06	1899.05	3031.89	2883.79	2508.53	2068.22	2706.06	2438.15	2434.92	2390.21	1440.4	1451.03	1383.71	1437.14	1459.33	1426.77	1786.19	2013.87	2102.46	1972.98	1320.55	1372.5	1473.04	1333.64	1446.26	1489.43	1671.53	1727.34	1792.93	1924.48	1687.49	1744.78	1978.1	2309.66	2444.88
PF13_0231	2206.17	1726.3	2107.01	1981.2	2183.43	2264.05	1713	2107.72	2287.99	2120.37	1737.51	1826.93	1907.94	2045.42	1654.39	1417.63	2131.03	1827.7	2330.6	1720.53	2557.68	1830.27	2430.7	1887.31	1137.3	1267.72	990.017	1121.09	1132.42	1113.27	1693.97	1683.27	1637.64	1685.67	958.85	1055.2	1107.01	1048.58	953.018	1104.03	1590.03	1532.75	1457.03	1426.38	1532.11	1278.69	1737.42	1814.33	1613.15
PF11_0099	4269.2	4402.59	4442.62	4460.08	4502.48	4408	3735.54	3960.86	3490.72	3880.98	3576.13	4171.17	3642.64	4154.22	3441.23	1609.68	3918.91	3824.35	4754.04	4457.02	4242.9	4849.07	4306.3	4729.33	2970.92	2895.99	2594.3	2847.84	2882.92	2628.49	3918.83	3561.81	2828.82	3446.43	2583.33	2418.47	2999.2	2631.72	2572.63	2692.65	3881.87	2819.71	3080.83	2782.77	3353.67	2646.38	3518.72	2603.27	3821.24
PF14_0612	3360.58	3491.53	3802.19	4009.45	3822.01	3482.54	3263.2	3326.64	3774	3381.47	2143.27	3472.33	3289.83	3700.59	1556.16	6169.12	3352.04	3236.11	3848.77	3688.75	3885.01	3943.3	3710.87	3743.24	3285.48	2498.64	2693.57	3002.79	3073.14	2682.87	3211.99	3283.82	3056.84	3387.51	2796.06	2434.68	3255.17	2907.75	2600.46	2608.4	3157.65	3818.73	3258.8	3262.1	3158.54	3599.01	3482.1	1827.11	2750.97
PFC0265c	1496.3	1490.01	1658.62	1674.43	1590.17	1706.19	1918.09	1742.9	1578.99	1459.82	1357.82	1687.28	1651.62	1541.26	1515.81	2519.76	1612.58	1721.24	1622.25	1999.18	1490.08	1893.21	1700.05	1940.89	1358.43	1234.41	1558.28	1520.66	1315.09	1299.03	1519.24	1491.41	1419.51	1684.25	1586.38	1355.32	1366.78	1323.33	1378.06	1326.13	1541.05	1440.34	1432.4	1381.09	1594.57	1506.83	1700	881.554	1733.36
PF14_0428	3622.33	3866.15	4451.74	4242.42	4567.16	4084.56	2793.49	2857.01	2685.21	2586.45	1467.23	2605.31	2745.36	2544.43	1366.5	1144.68	2668.25	2701.98	3541.98	4771.24	3890.17	3951.82	4027.92	3876.01	2669.09	2467.98	2753.21	3194.84	2856.79	2605.05	2100.26	2120.14	2472.04	2187.42	3115.43	2675.45	2795.7	2811.55	2521.04	2616.88	2226.83	2454.92	2347.71	2456.04	2395.53	2503.45	2282.43	1798.92	2757.67
PFL2240w	1730.99	1477.17	1674.3	1703.88	1675.92	1705.25	1851.21	2180.41	2106.93	2144.8	1287.69	2050.63	2090.63	2153.48	1452.97	1292.18	2247.78	2200.89	1530.09	1809.56	1558.36	1986.5	1590.61	1851	737.859	845.142	742.341	719.518	725.159	730.572	1076.83	1181.09	1135.65	1252.7	697.973	903.793	688.861	780.579	748.511	697.98	1085.75	1102.45	1203.9	1015.6	1163.22	1137.39	1235.06	1226.84	1734.75
MAL13_U6_snRNA:snRNA	9453.04	9437.63	7480.38	8899.65	7724.89	7505.47	8070.78	7412.76	6520.76	8282.55	10628.2	8042.23	8477.09	8637.76	10803.8	10775.2	8165.89	7755.74	9418.17	8540.89	8124.65	9622.61	8750.64	9352.76	9386.93	8743.22	7654.15	8093.03	8647.64	8799.49	9007.89	8798.99	6605.84	8218.08	8243.45	7333.1	9280.68	7965.63	8852.46	7930.84	9536.01	6960.35	7534.95	6796.79	7883.01	6234.48	8201.62	2603.45	9501.17
PF08_0132	8965.93	8439.67	9083.98	8840.25	9131.59	8999.26	8051.67	8034	7680.06	8081.83	6650.49	8248.64	7595.63	7950.59	6552.86	7992.47	7808	8146.71	9539.27	8046.94	9353.54	8016.25	9088.59	8228.8	4330.19	4059.26	3769.91	3802.66	3633.75	3909.01	5819.27	5701.35	5566.01	5734.74	3388.98	3864.42	4228.72	3904.61	3921.76	3883.42	5761.11	5625	5402.82	5143.04	5398.92	5287.88	5596.3	4333.59	8678.58
MAL7P1.157	1988.81	1877.58	2068.32	2007.18	2015.79	2018	2075.9	2557.55	2317.89	2433.17	1544.85	2656.62	2530.56	2604.91	1426.81	2397.19	2506.19	2503.44	2040.69	1634.5	2050.82	1979.06	1838.04	2050.27	1031.78	1097.49	955.538	903.765	1029.08	1053.93	1572.21	1598.57	1420.91	1596.95	837.386	1126.25	1015.78	1099.95	1052.03	999.617	1584.15	1670	1665.64	1541.71	1620.63	1550.17	1578.52	1711.37	1864.41
PFC1011c	2296.26	1937.41	2284.01	2129.2	2167.68	2290.82	2259.76	2357.69	2683.6	2472.9	1169.15	2340.57	1893.47	1991.57	1046.7	2846.24	2237.68	2251.39	2704.99	2667.19	2428.81	2449.3	2358.62	2392.58	1547.65	1330.24	1518.05	1207.83	1473.2	1486.65	1755.74	1475.54	1666.74	1607.84	1707.02	1291.38	1546.88	1492.97	1477.45	1458.73	1610.68	1596.17	1646.05	1639.57	1723.52	1655.81	1612.71	1153.06	1876.85
PFI0560c	305.136	626.493	359.891	319.505	422.952	305.449	607.586	628.482	744.527	660.131	786.791	607.592	607.506	674.759	621.06	491.197	649.223	618.997	426.636	481.302	405.968	533.254	314.573	468.36	699.905	532.398	631.188	835.09	749.676	627.594	431.855	448.319	540.551	496.826	681.458	562.625	730.945	723.395	708.585	646.009	457.696	542.612	441.435	498.079	482.535	536.871	544.76	274.153	455.222
PFB0391c-b	1396.17	1207.28	1455.91	1449.61	1458.18	1445.46	1315.97	1275.28	1318.48	1272.37	1471.39	1326.54	1211.8	1360.29	1143.22	1617.37	1437.06	1138.94	1120.1	1419.24	1341.54	1344.81	1300.21	1280.38	882.328	838.638	786.408	814.789	886.288	880.347	818.485	718.711	745.815	757.099	815.853	664.495	863.558	762.711	693.856	745.085	733.888	681.696	691.355	606.734	711.761	658.378	682.617	614.693	1367.74
PFL1745c	8800.01	8863.92	9121.69	9396.6	9442.29	9219.27	8640.75	8437.74	8534.99	8821.46	7322.85	8521.74	8154.82	8121.07	6460.22	5877.73	8362.56	8316.59	9106.33	9686.35	9498.03	9163.74	9305.53	9035.44	7777.11	6546.74	7331.59	7317.87	7309.91	7540.4	6902.57	7032.11	7731.1	7382.47	7459.57	6647.37	7792.22	7169.88	7097.47	7697.81	6912.18	7973.16	6956.28	7470.24	6893.7	8581.45	7349.03	4471.28	9099.07
MAL13P1.150	904.652	759.69	933.644	877.896	892.734	936.228	964.321	930.727	887.78	896.601	535.322	1026.11	905.667	887.139	480.604	1208.23	930.319	889.642	1000.1	1003.42	845.686	933.084	796.619	955.867	341.534	300.455	287.157	262.844	265.262	276.674	406.515	363.353	371.567	439.091	277.716	300.796	322.313	309.295	315.348	288.6	396.543	477.913	414.223	392.901	434.019	414.244	433.718	606.92	802.676
PFA0435w	1320.99	1203.14	1483.49	1401.63	1464.84	1483.96	1424.76	1417.93	1398.13	1245.38	976.193	1385.98	1282.76	1253.03	1033.53	1600.97	1330.61	1241.49	1592.66	1727.61	1607.21	1624.74	1544.88	1481.49	958.901	850.827	885.867	1041.31	963.539	844.738	993.031	941.37	1013.19	1027.91	990.942	761.236	948.443	806.671	847.603	853.133	998.583	964.7	958.845	898.608	1004.16	1006.9	1006.49	1078.4	1427.56
PFE0625w	4242.69	4617.99	4760.06	4824.25	4616.38	4584.04	4724.98	4429.13	4781.77	4603.11	4405.54	4809.32	4837.39	4898.24	4430.12	7531.54	4870.22	4549.42	4862.78	5039.92	4667.9	5079.82	4773.41	5106.06	5074.29	4708.47	4532.07	5751.95	4969.82	4429.72	5502.72	5344.14	4619.12	5220.8	4525.02	4075.14	4927.39	4282.53	4679.57	4416.15	5432.77	4653.77	4562.65	4652.35	4745.17	4411.01	5031.53	2180.27	5296.96
PF11_0051	6694.85	6129.55	6410.88	6488.6	6715.22	6824.38	6941.25	7683.28	6908.61	7217.35	7355.51	7833.54	6974.37	7457.76	6489.96	4229.75	7268.9	6217.27	5753.38	5773.71	6476.93	5822.15	6638.63	5894.62	5475.53	4914.99	5373.47	4712.11	5944.18	5512.07	5568.56	5441.97	5644.7	5716.31	5298.02	4414.25	5222.75	4840.89	4967.79	4947.35	5248.54	4461.69	4950.58	4658.56	4833.7	4532	4941.35	1940.39	7152.68
PFI0635c	5111.78	5482.01	5463.53	5379.15	5450.52	5110.02	5035.73	4454.05	4869.21	5034.73	4510.97	4925.11	4871.77	5342.38	4098.8	7145.92	5076.13	4631.87	5582.36	5692.25	5628.49	5959.13	5618.41	5489.72	5829.56	5135.85	5176.23	5651.54	5677.36	5050.06	4316.09	4747.36	4259.56	4805.49	5096.85	4602.83	5810.77	5040.13	5081.36	5314.01	4634.16	4848.51	4433.61	4097.33	4328.57	4861.06	4773.89	1698.58	4927.33
PFA0580c	1654.45	1480.26	1637.68	1682.67	1699.03	1785.83	1506	1613.68	1724.94	1690.67	588.401	1753.91	1701.34	1619.41	598.703	1550.62	1872.22	1478.48	1552.35	1708.44	1744.1	1758.35	1594.43	1864.59	1230.54	902.986	1077.47	904.665	1084.38	966.908	1277.35	1085.26	1135.04	1256.51	1090.72	943.775	1240.92	1132.89	1043.31	963.764	1306.41	1478.21	1357.26	1069.73	1270.85	1177.57	1246.84	794.186	1236.69
PF14_0658	996.203	1046.84	1167.5	1180.62	1193.94	1199.14	1201.4	1168.24	1328.55	1143.14	623.154	1102.49	1116.19	1097.53	443.975	3824.7	4043.07	1113.02	1294.5	1375.7	1192.77	1541.37	1171.99	1314.98	698.52	461.39	462.864	550.7	494.789	494.807	861.397	901.312	979.084	952.483	530.307	443.559	724.946	474.749	438.387	517.491	852.923	1077.18	856.099	881.608	900.156	1024.5	974.162	888.455	931.952
PF13_0287	5976.45	5666.87	5951.01	6081.92	6188.4	6137.87	5520.68	5638.99	6236.62	6050.54	4435.4	5952.85	5732.47	5981.8	3508.87	5595.09	6096.98	5480.25	6815.06	6207.82	6520.19	6025.07	6162.34	5714.51	3758.05	3509.33	3192.09	3127.15	3753.25	3560.09	4131.4	4140.81	3858.12	4097.44	3305.04	2912.27	3839.74	3409.79	3260.02	3615.17	4035.15	3662.22	3964.07	3793.57	3766.49	3617.28	4235.68	2788.13	5713.71
MAL4_tRNA_Glu1:tRNA	703.02	1077.81	475.978	507.346	402.842	412.186	419.278	474.958	537.786	504.768	748.37	475.286	425.98	409.942	786.97	197.036	525.534	471.324	949.576	957.134	642.03	920.548	724.524	1052.85	462.782	533.326	354.518	452.94	460.886	378.178	525.298	568.364	418.76	482.03	505.554	339.43	523.93	360.134	415.054	423.992	525.268	433.632	422.544	542.622	370.096	353.038	504.154	497.928	394.554
MAL7P1.77	5106.03	4908.75	5073.03	5264.07	5157.11	5073.05	5424.39	4921.37	4892.72	5427.28	5564.06	5127.11	5306.9	5510.26	5205.44	4510.33	5412.84	5358.97	4758.71	4261.36	4880.97	5022.21	4872.55	4669.31	3772.12	3398.91	3773.95	3477.42	3819.25	3605.06	5575.01	5469.63	5522.51	5697.71	3711.72	3288.24	3585.25	3577.76	3626.47	3533.05	5485.97	5459.65	5115.88	5110.83	5495.71	5375.94	5382	2435.63	5535.53
MAL13P1.221	5013.11	4855.52	5038.92	5085.84	5160.16	5228.77	4979.98	5498.69	5423.52	5546.8	3263.98	5321.91	5396.71	5374.62	3021.88	5104.04	5299.73	5129.8	4985.48	5321.07	5496.18	5705.71	5178.55	5191.61	3959.61	2888.47	2978.72	2664.45	3162.39	3012.24	3079.6	3369.2	3474.6	3511.8	2871.45	2859.13	3891.38	2963.54	2880.01	3047.11	3193.93	3860.07	3224.87	3104.4	3181.92	3192.44	3513.03	3377.56	4802.82
PF13_0119	5341.48	6205.65	5400.11	5638.57	5387.36	5267.6	5511.56	5617.08	5252.97	5693.88	4572.7	5494.18	5825.37	6047.63	4538.8	5057.68	5816.87	4968	4972.19	4595.35	4981.89	4991.07	5331.83	4983.38	5841.65	4938.58	5319.48	5492.9	5741.1	5390.79	4386.82	4841.21	4727.48	5179.53	5373.69	5420.66	5699.07	5597.93	5521.09	5454.44	4772.24	5560.87	5175.45	5236.1	5088.18	5324.77	5041.5	2840.62	5132.74
PFB0260w	7722.59	6990.09	7839.86	7317.12	7894.7	8011.13	8937.03	8490.56	10000.2	8334.12	7993.57	7966.17	8266.67	8220.42	7913.06	4758.23	8478.11	8462.53	7599.91	7930.01	8280.92	8193.81	8223.07	7642.84	8749.3	8716.95	7736.38	7917.69	8403.35	8269.98	9578.89	10294.3	9680.97	9740.36	8185.23	6224.81	8613.48	6799.8	6579.79	8035.9	8742.17	8333.08	8422.43	7852.74	8717.42	7969.44	9453.4	3395.29	8113.36
PFL1775c	1953.7	1661.01	1970.83	1905.7	1957.96	1941.54	1810.29	2109.25	2143.01	2111.07	1835.85	2417.7	2297.7	2234.77	1447.77	1696.61	2371.65	2145.17	2130.52	2099.78	2077.17	2398.14	1922.97	2456.03	1280.34	1375.38	1225.1	1207.24	1400.34	1325.44	2194.28	2151.47	2053.45	2260.37	1266.76	1248.29	1301.47	1190.79	1260.57	1351.05	2316.05	1877.14	2130.56	1943.37	2169.08	2000.26	2200.94	2334.27	1929.88
PFL1070c	7380.07	6848.61	7123.06	7162.2	7232.23	7541.21	7614.93	7219.31	7219.79	7103.99	7839.08	6908.32	7238.68	7325.29	8056.95	6265.17	7198.49	7313.55	6933.84	6866.68	6803.14	7200.97	7266.37	7315.77	6020.61	5410.39	5461.86	5331.89	5593.15	5256.29	7098.35	6955.28	7136.5	6925.71	5289.6	4853.65	5742.86	4872.48	4859.03	5246.81	6799.94	6822.56	6260.85	6463.4	6371.58	6358.12	6569.2	3268.7	7523.22
PF11_0179	6372.06	7633.05	7463.57	7803.73	7781.81	7029.54	5690.3	6354.63	6118.52	6621.85	5228.82	6603.79	6204.26	6958.85	3954.83	8332.21	6596.52	5339.12	6788.46	7641.13	7257.39	7682.02	6807.81	6808.23	7384.48	6620.56	6835.96	7226.39	7836.32	7693.5	7006.96	6761.43	7414.78	7033.86	7045.21	5781.22	7108.03	6081.61	6340.56	6818.96	6701.98	5992.59	6464.18	6858.97	6245.34	6251.39	6432.37	3305.54	5914.17
PFD0325w	1812.04	2233.79	2280.89	2345.5	2435.93	2241.34	2925.62	2938.08	3117.97	3317.4	2339.78	2999.64	2868.08	3511.92	1629.01	3609.83	3292.83	2441.36	2199.21	2296.06	2309.29	2325.02	2166.19	2177.83	1778.94	1785.83	1639.4	1602.35	1790.1	1801.13	1996.08	2473.39	2555.06	2548.09	1426.13	1441.2	1792.5	1714.18	1536.02	1801.99	2109.78	2556.51	2229.1	2076.05	2071.02	2394.93	2403.95	2279.96	2501.35
MAL13P1.97	220.806	229.673	195.809	182.242	226.532	149.877	151.42	168.793	139.149	137.165	178.302	180.05	148.64	186.514	171.859	209.003	151.492	175.217	262.224	289.82	185.161	292.331	148.506	276.582	205.59	200.796	175.067	189.776	182.66	174.161	184.386	180.758	167.247	165.232	180.852	195.142	187.136	180.686	292.886	192.096	199.751	213.584	178.841	198.654	188.879	184.807	188.056	201.115	188.088
PF04TR003	1425.06	1495.6	1552.83	1585.47	1553.34	1541.22	1372.73	1225.23	1266.75	1222.72	1257.37	1170.11	1141.21	1137.95	874.597	1149.24	1173.02	1116.57	1384.62	1705.17	1405.41	1773.8	1424.35	1511.07	899.071	761.245	966.157	1085.11	969.534	974.631	904.025	737.404	986.499	907.715	1080.53	776.571	895.914	815.423	882.821	839.958	816.577	804.582	871.268	942.218	889.577	1101.19	857.384	341.825	1366
MAL13P1.111	1401.5	1107.91	1249.24	1242.73	1394.26	1470.84	1995.42	2180.05	2485.84	2087.19	1926.15	2158.32	2263.41	2121.63	1832.69	3475.9	2294.66	2309.84	1650.58	1391.49	1813.99	1781.96	1826.61	1568.42	1638.67	1427.56	1361.22	1271.43	1526.81	1393.49	2949.68	2790.05	2758.4	2999.77	1531.66	1327.72	1664.23	1414.31	1338.51	1442.03	2933.41	3215.07	2864.54	2643.41	3030.23	2734.5	3088.95	1681.64	2191.09
PFE1170w	3213.89	3276.61	3584.54	3468.29	3621.82	3535.96	4244.05	3818.64	3575.94	3724.69	4057.07	4151.41	4021.14	3973.18	3938.85	3365.52	3710.23	3856.93	3443.37	3633.9	3564.98	3565.37	3409.05	3522.36	2959.41	2717.18	2707.25	3014.99	3004.87	2630.06	3916.7	3465.06	3404.46	3632.18	2784.54	2715.27	3013.72	2736.37	2837.17	2682.36	3973.11	3469.78	3607.39	3214.71	3921.41	3419.8	3594.22	2878.59	4581.54
PFF0940c	5504.65	5406.22	5736.15	5862.34	5781.94	6068.66	5470.21	5832.68	5421.16	5292.85	4716.58	5205.89	5326.88	5349.53	5301.91	3422.66	5438.49	5582.03	5629.18	5767.2	5644.74	5399.85	5702.21	5514.23	5003.54	4973.64	5109.64	5713.81	4989.58	4792.7	6554.01	6327.62	6364.87	6575.05	5072.99	4188.86	4986.13	4501.7	4376.11	4953.38	6386.8	5755.4	5692.02	5490.21	6068.03	5344.26	6494.26	2482.78	5750.45
PF14_0020	4575.64	4887.11	5467.91	5120.58	5526.57	5202.19	4808.85	4632.23	4914.64	4801.44	3784.4	4185.66	4280.65	4313.89	3532.12	5017.78	4682.67	4187.56	4428.45	5527.2	5569.36	5118.06	5286.31	4867.59	4588.98	3988.69	4420.88	4605.06	4675.67	4723.34	5754.02	5921.32	7383.56	6240.58	4879.52	4532.38	4645.03	4543.95	4454.73	4766.95	5958.49	6726.46	6579.44	6977.37	6481.37	7116.15	6239.52	3573.24	5196.66
PFF1270c	1544.98	1426.59	1454.58	1303.61	1324.39	1377.15	1157.73	1277.57	1344.57	1323.36	766.5	1385.02	1441.26	1252.35	768.227	914.865	1380.7	1214.23	1288.08	1489.22	1231.36	1465.9	1200.29	1291.99	820.374	713.457	841.318	750.457	838.253	733.29	855.551	813.557	783.582	983.106	883.537	624.89	804.023	638.635	687.748	697.189	854.725	742.889	851.421	760.688	840.317	876.698	927.585	592.643	1158.91
MAL7P1.177	1068.96	1193.54	1284.95	1178.79	1292.04	1235.34	1675.64	1468.75	1631.57	1501.07	1661.26	1576.06	1531.03	1531.8	1478.63	2046.24	1656.19	1276.47	2200.16	1288.42	1262.91	1247.47	1250.24	1397.48	843.77	846.378	788.793	806.688	896.418	929.625	1442.68	2765.36	1730.4	1420.31	798.732	836.862	862.933	708.35	1495.17	862.936	1517.83	1405.14	1194.69	1502.14	1448.51	1567.95	1380.2	1764.84	1774.96
MAL8P1.52	3926.3	3928.66	4273.9	4411.12	4310.03	4247.97	4829.76	4382.43	4384.87	3946.66	3168.6	4074.23	4586.74	3881.95	3972.07	3400.47	3885.41	4790.28	4420.02	4183.9	4068.99	4049.74	4417.73	4428.99	5523.84	5437.63	6426.85	6945.22	5570.59	5467.02	5638.75	5965.66	5963.8	6660.72	6403.71	4847.95	5361.66	5178.45	5423.42	5754.83	5523.31	5979.51	6317.41	6336	6692.54	6214.49	6707.47	2504.64	4850.28
PFA0390w	1321.94	1287.91	1385.55	1231.48	1332.09	1321	1567.24	1578.59	1556.72	1502.06	998.486	1485.2	1428.7	1457.03	1006.57	1548.15	1481.34	1494.65	1334.76	1284.78	1319.19	1284.38	1278.07	1210.59	724.827	757.657	679.841	652.893	667.835	655.992	1147.51	1187.99	1327.69	1311.12	660.791	778.814	696.23	760.186	733.592	687.347	1227.41	1452.49	1255.67	1270.72	1328.53	1491.74	1333.37	1004.23	1365.6
PFF0965c	1369.13	1171.98	1335.94	1321.81	1388.32	1486.06	1483.28	1412.14	1345.76	1448.95	572.789	1429.83	1373	1261.67	542.695	901.312	1337.38	1390.84	1410.68	1627.69	1421.98	1687.74	1455.2	1740.01	808.332	701.104	842.804	639.589	800.546	795.783	1088.77	945.906	1063.1	1125.84	908.309	859.894	809.483	824.623	836.324	821.069	1123.18	1194.56	1227.73	1095.37	1213.61	1226.01	1125.1	894.503	1305.66
PF13_0190	2257.2	2037.6	2081.92	2097.17	2065.22	2345.53	2445.82	2225.81	2080.68	2190.49	1693.99	2395.34	2243.12	2072.41	1501	2295.37	2120.7	2318.92	2131.58	2405.85	1928.47	2324.41	2049.02	2288.21	1204.92	983	1208.36	1071.95	1118.27	1055.77	1046.77	953.899	901.823	1082.69	1181.48	1147.38	1162.26	1240.75	1252.57	1061.98	1083.73	1263.12	1204.93	1067.09	1163.66	1258.37	1010.89	528.652	2179.45
PFI1565w	3657.38	3652.61	4029.76	3838.87	3981.22	4033.72	4231.58	5658.22	6113.26	5778.87	4909.49	4960.86	4972.59	5541.33	4415.02	3660.84	5621.33	5600.51	5167.85	3697.53	4563.72	4303.25	4042.28	4415.13	7303.77	6651.84	6837.39	7678.9	7304.14	7540.19	8667.41	8415.76	8725.52	8385.73	7417.98	7076.32	7356.68	7147.49	7165.18	7217.97	8302.74	7728.44	8700.49	8743.73	8073.17	8044.53	8447.78	2866.44	5806.85
PFA0395w	2427.01	1982.35	2511.8	2385.07	2506.03	2379.01	2193.37	2150.4	2215.68	2278.15	1087.88	2151.61	2205.63	2348.75	989.068	2719.85	2441.75	1998.27	2381.55	2501.99	2551.19	2598.04	2442.04	2496.93	1114.77	1034.67	951.273	894.482	980.496	1019.13	1475.01	1642.58	1416.63	1679.19	895.752	1014.5	1086.3	1064.99	953.477	1052.23	1598.52	1458.9	1480.46	1331.57	1458.58	1426.43	1666.08	1491.36	2037.07
MAL13_tRNA_Pro1:tRNA	918.562	1386.32	818.242	1051.99	909.424	886.44	510.328	622.388	423.256	479.138	1149.62	717.904	603.542	659.592	1384.2	559.382	686.846	487.85	1317.41	1191.54	994.444	1127.51	1083.8	1229.07	364.19	314.24	326.806	298.068	440.916	402.726	451.682	321.162	338.28	293.334	372.202	252.176	461.698	278.766	310.73	267.398	417.94	241.678	344.802	255.298	297.926	237.888	267.856	862.92	1037.96
PF11_0142	8493.29	9574.09	9881.37	9695.55	9751.37	9442.88	8949.12	7633.19	8759.13	9329.4	8526.94	8330.96	8830.29	8970.94	7501.57	8783.32	9027.24	7986.33	8845.82	8856.91	9525.93	8957.64	9281.37	8784.72	10833.5	9730.46	10509.4	11109.4	10859.6	10387.7	9845.23	10504.5	11373.6	10689.6	10585.9	10210	10612.7	10333	10668.4	10547.9	10065.9	10733.1	10066.5	10872.2	9932.32	11129	10497.1	2421.25	9064.62
PFL1432w	1163.56	705.92	946.444	1028.1	915.874	1086.57	1342.37	2008.3	1905.05	1780.47	1078.61	2050.82	2193.89	1933.44	1684.6	1891.67	2028.06	2130.57	1254.95	980.726	1072.3	1367.83	1189.8	1461.93	843.189	814.384	862.174	810.164	943.285	901.787	1426.07	1247.19	1066.16	1441.68	866.913	814.743	803.584	940.371	872.531	882.897	1456.11	1266.76	1491.79	1120.97	1471.78	1057.09	1413.93	1339.07	1614.04
MAL8P1.58	2793.89	2740.87	2850.13	2934.92	2874.33	2919.14	2777	2485.39	2676.14	2713.69	2016.85	2542.54	2609.77	2463.02	1582.58	1689.48	2517.57	2789.9	2931.34	3230.43	2916.41	2955.82	2782.12	2790.62	2158.37	1831.58	2217.33	2151.14	2222.66	2166.74	2362.44	2262.66	2688.78	2540.42	2467.01	2146.14	2218.57	2216.4	2074.62	2182.58	2436.15	2772.08	2562.45	2818.37	2610.18	3096.28	2595.03	1589.3	2673.03
MAL13P1.131	1196.41	1007.55	1165.1	1109.03	1139.28	1197.11	1608.63	1761.28	1564.09	1658.52	817.502	1608.46	1724.06	1684.77	913.526	2176.29	1563.19	1786.08	1365.6	1088.75	1227.73	1135.27	1249.45	1191.76	876.725	838.976	961.174	896.287	1011.55	936.015	1538.87	1395.62	1649.64	1600.47	1007.41	922.004	905.824	914.473	984.688	888.98	1536.4	1791.75	1528.28	1651.17	1670.97	1746.1	1582.64	702	1610.89
MAL13P1.580	1484.95	1060.06	1111.76	1182.25	1236.81	1389.87	969.488	1193.99	1101.97	991.876	633.218	1038.67	1037.34	1066.57	724.738	435.458	984.368	1202.05	1522.05	1129.6	1347	1391.22	1545.6	1322.87	536.878	567.202	545.234	566.868	596.124	516.912	578.67	522.86	489.75	546.048	645.424	443.978	623.032	456.386	492.16	465.682	498.898	395.672	527.508	441.69	539.276	370.734	568.758	300.566	1045.98
PF11_0149	3770.08	4350.68	4779.53	4477.12	4663.49	4292.65	4226.55	4194.68	4785.67	4221.36	3113.06	4461.09	3969.34	4498.76	2515.94	4495.69	4460.7	3762.48	4464.67	5048.13	5224.55	4868.79	4451.46	4257.75	4081.31	3086.4	3389.93	4180.98	3774.74	3597.66	3622.01	3758.89	4278.26	3930.12	3345.98	3154.9	3925.06	3489.1	3417.45	3445.08	3544.32	4114.32	3761.81	4164.21	3616.42	4370.52	3897.36	3164.62	3262.38
PFD1080w	1003.27	1316.76	1233.85	1021.44	1181.25	1002.68	1180.73	1004.71	1023.47	978.638	974.157	1059.68	1085.55	955.779	1204.66	774.076	1003.55	894.095	1204.55	1300.38	1289.77	1098.34	1112.28	1102.78	540.97	457.911	455.667	548.782	532.837	458.416	795.531	750.125	902.212	804.908	498.383	467.349	513.692	473.211	449.154	473.297	824.723	706	679.658	705.387	795.763	738.701	805.202	882.055	1009.96
PFF1080w	921.185	550.712	844.599	859.252	938.469	858.812	1060.37	1240.37	1232.62	861.163	483.207	1008.38	1147.02	1026.27	1260.5	990.501	1043	1490.92	1174.56	921.923	766.533	1000.52	884.869	1146.83	489.265	511.607	500.725	546.724	493.806	495.562	671.379	614.229	591.529	665.786	537.285	626.248	527.455	595.829	559.9	449.041	604.24	573.413	672.883	588.413	723.372	526.141	655.721	610.176	1477.09
PF13_0082	2300.36	2188.05	2261.07	2139.2	2268.26	2364.58	2334.73	2347.65	2468.03	2095.13	1685.64	2096.18	1991.76	2000.82	1854.25	2008.86	2295.11	2139.11	2325.73	2680.74	2363.2	2474.95	2410.47	2368.11	1604.95	1692.33	1500.66	1789.15	1677	1469.48	1865.51	2006.54	1810.31	1873.26	1636.47	1167.79	1568.2	1173.29	1255.93	1466.52	1694.71	1445.38	1595.24	1405.97	1614.77	1434.15	1836.1	1481.66	2314.68
MAL13P1.90	1635.21	1425.54	1664.41	1564.57	1737.25	1751.82	1624.67	1831.58	2207.05	1759.05	1070.2	1646.08	1684.46	1688.1	1441.99	1815.09	1890.37	1695.03	1681.62	1734.78	1930.4	1695.34	1793.71	1763.1	940.991	867.993	980.162	834.486	926.119	827.405	1387.98	1381.09	1462.35	1446.95	928.62	894.636	924.627	995.907	877.485	854.713	1333.53	1482.28	1428.25	1323.88	1366.39	1374.46	1424.53	1271.13	1300.58
PFI0605c	2699	2594.38	2949.35	3029.7	2981.11	2889.52	2959.13	3394.08	3124.64	3012.86	2052.73	3296.95	2851.07	3262.65	2097.77	3353.36	3125.59	3284.94	3027.75	2235.28	3017.4	2626.2	2923.62	2658.26	2008.76	1910.69	1904.3	2073.75	2065.92	1783.29	2761.23	2345.16	2379.57	2480.79	1995.25	1718.3	2041.81	1717.3	1822.23	1791.4	2773.5	2699.94	2546.92	2217.55	2752.9	2153.65	2481.97	2390.82	3359.23
PF13_0338	1308.52	1591.86	1959.6	1639.22	1812.18	1691.9	1891.85	2163.32	2274.37	2198.21	2718.59	2060.01	1993.73	2200.47	2626.78	2016.01	2151.94	2112.7	1458.01	1448.1	1557.24	1690.75	1392.2	1535.98	3185.47	2905.99	3083.23	3821.8	3249.88	3083.42	5262.17	4967.15	5825.32	5022.62	3230.99	2936.08	3230.39	3299.02	3044.44	3129.96	4950.78	5579.45	4958.64	5128.94	4905.69	5289.8	4965.36	2501.89	2664.56
PFI0165c	3488.97	3305.87	3690.13	3665.24	3618.33	3724.52	4118.91	3871.33	3893.97	3963.39	3406.09	3804.79	3993.02	3954.76	3302.61	4248.7	3957.45	4139.97	3177.68	4001.55	3513.49	3496.45	3596.31	3403.31	2669.31	2588.84	3179.04	3282.13	2686.31	2724.75	3160.08	3042.3	3411.35	3229.12	3438.74	2503.52	2619.77	2759.92	2730.08	2698.1	3151.5	3017.35	2958.07	2912.35	3217.61	3172.35	3096.98	1249.88	4111.1
PFI1070c	1566.99	1529.75	1893.42	1655.96	1840.81	1776.43	1694.27	1652.33	1580.9	1644.11	731.479	1632.73	1662.64	1488.67	691.685	1384.25	1573.45	1463.87	1746.66	1997.99	1907.29	1979.64	1881.13	1779.18	1335.86	1125.1	1501.92	1373.01	1427.85	1360.18	999.369	1025.96	1109.52	1187.41	1618.02	1154.71	1315.63	1251.74	1318.79	1362.8	987.233	1194.76	1172.07	1082.8	1132.52	1352.8	1178.03	779.461	1332.02
PFD0465c	2813.49	2695.61	3163.53	3130.66	3215.68	3018.66	3330.68	4150.69	4427.9	3933.42	3712.36	4279.16	4259.07	4573.86	3689.47	3237.97	4465.27	4365.78	3278.68	2927.32	3374.3	3842.9	2936.85	3225.63	2483.56	2309.55	2282.17	2096.54	2479.3	2419.64	3528.92	3503.93	3592.55	3778.08	2070.02	2124.25	2445.1	2352.71	2245.61	2412.61	3555.75	3543.92	3505.8	3333.05	3495.72	3236.72	3706.17	3510.64	4090.39
PF10_0114	4944.34	4377.16	4938.48	4683.17	4882.72	5016.86	5289.59	4970.52	4884.95	4639.02	2980.52	4542.77	4993.07	4418.19	3078.48	2777.43	4542.35	4806.7	5029.16	4172.71	4889.97	3999.2	5098.71	4205.63	3266.1	2998.08	3745.19	3555.64	3457.37	3291.74	3805	3784.94	3831.28	4156.48	3921.71	3100.95	3270.45	3446.39	3181.08	3369.13	3843.98	4164.08	4204.22	4005.26	4225.96	4663.75	4289.65	2076.85	4544.22
PFL1900w	4012.21	3677.4	4061.15	3900.81	3965.26	4206.04	5453.73	5673.93	4891.45	4927.21	4094.29	4885.14	5285.28	4760.79	4122.02	4441.89	4939.21	5444.15	4017.4	4090.95	4171.13	4285.12	4172.42	4419.7	2914.61	2806.6	2930.8	3036.29	2552.05	2837.13	4694.82	4559.6	5300.75	5015.92	3006.36	3168.69	2909.53	3019.9	3148.59	3047.34	4821.84	6534.81	5153.51	5339.32	5418.3	6017.63	5021.31	2818.32	5093.11
MAL13P1.249	2116.43	1931.34	2327.26	2196.23	2221.29	2243.08	2416.5	2519.9	2280.93	2514.52	2155.98	2418.74	2340.61	2323.72	1685.3	1624.5	2407.9	2331.91	2467	2521.41	2324.28	2657.89	2236.92	2467.19	2104.41	1845.25	2145.6	1933.2	2143.93	2085.39	2559.34	2328.62	2577.41	2685.17	2337.49	1896.87	2069.34	2181.01	2206.45	2119.53	2590.7	2687.69	2707.84	2752.91	2814.35	2883.2	2663.56	1674.13	1996.69
PF10_0203	7287.53	7340.24	7670.44	7268.42	7525.87	7665.03	8423.51	8773.1	8461.69	8449.86	8664.33	8638.73	8589.7	8972.5	8323.83	10355.6	8765.57	8438.71	8661.55	7963.62	7926.61	8597.48	8240.52	8147.61	8056.72	7487.44	7447.66	7695.51	7912.33	7683.1	9427.77	9006.11	8774.99	8791.28	7791.26	6854.1	8045.39	7169.35	6964.75	7489.53	9075.94	8219.63	8357	7661.59	8466.13	7835.67	8835.39	4392.8	9357.3
PFF0745c	2897.58	2437.57	2746.42	2738.67	2672.32	3006.17	2730.36	2747.5	2772.07	2588.63	2451.49	2822.47	2733.87	2489.76	2342.71	2821.18	2655.7	2837.3	2910.86	3239.45	2908.67	3251.47	2937.59	3263.26	2041.35	2003.85	2307.39	2271.82	2131.14	2098.67	2756.68	2257.74	2544.02	2540.95	2421.88	1962.57	2109.84	2141.55	2171.38	2065.78	2601.86	2310.27	2451.84	2276.48	2629.08	2396.92	2414.28	1133.87	2549.52
PFL1995c	2122.51	1893.11	2142.22	2086.98	2143.38	2282.31	2781.74	2270.25	2280.35	2168.89	1909.04	2351.12	2420.65	2205.36	1803.13	2142.01	2218.58	2398.04	2087.57	2382.56	2052.71	2370.49	2109.94	2288.88	954.707	869.394	912.784	804.558	723.418	813.521	1402.47	1513.6	1555.98	1657.16	828.524	1073.12	909.619	1050.83	1025.37	885.919	1462.83	1748.63	1502.16	1519.85	1565.24	1683.53	1793.48	1286.78	2005.28
PF14_0377	4359	4438.11	4480.46	4342.02	4083.54	4392.58	4542.15	4560.54	3873.37	4379.49	3870.31	4443.14	4536.63	4590.07	4033.05	4872.59	4127.72	4931.54	4411.59	3501.21	4077.02	3980.66	4106	4096.03	3378.5	2718.87	3289.34	2996.29	3266.92	2996.45	4435.32	4059.12	4430.56	4551.11	3281.44	2741.66	3299.67	2973.78	3032	3026.22	4402.85	4691.73	4313.56	4151.26	4474.78	4609.27	4304.98	2352.03	4991.89
PF14_0620	3110.59	2963.11	3364.37	3269.72	3309.57	3433.86	3348.13	2941.79	3162	2875.21	1966.87	2808.06	2933	2762.61	2119.56	2734.59	2903.35	2940.83	3060.9	3692.8	3320.61	3598.83	3367.96	3642.7	2580.89	2516.06	2956.16	3075.15	2799.38	2563.64	2219.25	2303.82	2407.84	2348.97	3021.07	2412.02	2578.63	2607.68	2434.49	2545.14	2166.93	2064.17	2131.66	2125.88	2299.16	2185.42	2406.18	1624.1	2470.07
PFI0725c	1394.82	1328.53	1529.97	1493.46	1515.33	1468.67	1911.66	2062.46	1808.65	1852.3	1751.52	2273.98	1972.14	1982.27	1763.88	1661.14	1953.16	1696.94	1549.3	1289.96	1675.83	1243.49	1523.93	1337.1	1345.47	1243.87	1381.57	1342.64	1578.11	1446.06	2040.63	1603.44	1960.83	1977.21	1403.13	1258.49	1259.29	1410.71	1330.35	1335.53	2111.34	1774.4	1903.63	1980.59	1996.75	2020.24	1839.14	2796.41	2099.71
PF13_0025	784.933	588.491	812.449	738.779	758.771	818.58	1257.06	1168.77	1181.37	1019.45	815.479	1068.5	1135.94	983.292	1050.88	1167.11	1050.59	1389.51	856.343	1051.91	709.287	979.63	750.954	928.009	493.157	595.295	648.629	706.842	529.391	540.801	1159.93	1020.73	1303.15	1168.82	636.372	774.721	512.323	722.458	697.027	544.812	1111.68	1247.89	1194.13	1275.44	1287.29	1311.97	1180.15	653.01	1063.4
PF11_0084	1451.72	1405.97	1548.96	1528.32	1616.46	1631.52	1895.63	1771.4	1668.63	1650.29	1544.81	1591.95	1639.11	1662.43	1603.32	790.657	1605.9	1717.91	1565.49	1914.38	1770.47	1841.9	1814.08	1759.22	1004.13	952.125	1014.58	1152.61	1031.36	1011.73	1331.58	1261.88	1372.93	1387.88	1035.04	897.412	984.313	932.147	932.044	1010.55	1340.22	1324.23	1329.33	1197.88	1390.83	1320.35	1316.98	1482.22	1583.88
PFL1583c	1291.8	1356.89	1431.17	1450.13	1371.45	1401.46	1243.45	1175.56	1066.38	911.231	656.321	1049.72	1123.69	920.872	1040.43	1442.06	1119.41	1214.91	1422.62	1554.9	1238.71	1443.15	1333.9	1470.49	745.223	674.059	702.212	994.566	800.365	672.712	763.655	650.583	715.668	720.245	732.871	647.07	712.227	667.054	622.382	626.432	800.37	676.366	738.003	622.798	818.555	612.982	728.838	1151.33	1099.69
PFE1075c	1520.44	1231.5	1519.65	1417.69	1584.95	1567.35	1806.82	1705.17	1819.75	1720.14	908.373	1720.89	1758.36	1686.54	870.846	2033.84	1621.86	1782.95	1600.65	1823.5	1528.07	1824.55	1519.08	1690.12	691.467	685.716	669.645	635.761	663.013	669.62	1074.15	1152.37	1170.26	1211.1	644.64	773.789	706.846	789.803	710.314	676.462	1150.21	1210.46	1189.38	1225.56	1201.53	1222.54	1240.63	1337.12	1619.61
PFL0040c	2528.15	2655.06	2631.15	2671.26	2609.56	2601.34	2112.69	1882.07	1925.39	1864.25	1308.14	1948.74	1974.41	1929.57	1340.26	2234.6	2107.04	1678.7	2229.28	2571.35	2391.28	2323.24	2381.87	2359.62	2573.58	2393.52	2471.6	2709.09	2733.99	2517.58	2173.78	1959.47	2010.27	2145.84	2557.41	2040.66	2475.7	2214.22	2239.36	2276.07	2099.39	1747.6	1943.34	1774.84	1922.34	1976.15	2026.31	1105.19	2687.08
PFC0525c	5784.48	5223.44	5909.2	5879.18	6070.71	6184.64	7462.92	6693.27	7803.83	7147.86	6654.29	7086.97	7496.05	7017.87	6780.5	4372.61	7150.19	7108.33	5748.8	6089.32	6388.92	6164.84	5933.21	6587.69	5718.78	5336.11	5271.67	5983.4	5566.14	5026.26	7968.66	7627.7	7011.43	7572.18	5396.67	4513.42	5808.46	4919.81	4610.17	5274	7785.5	7179.5	7032.23	6446.44	7460.48	6606.49	7781.27	3640.5	6560.18
PFC0575w	1404.79	1187.7	1539.4	1372.11	1498.48	1478.36	2195.82	1841.3	2289.68	2083.28	1376.74	2098.44	2049.63	2138.39	1099.99	2143.17	2143.53	1958.41	1774.26	1822.65	1722.43	1886.07	1545.9	1717.73	802.446	1077.13	731.421	748.32	858.986	747.974	1454.27	1580.78	1431.92	1566.29	677.475	782.551	807.35	746.889	769.667	765.312	1473.77	1417.46	1406.64	1250.13	1388.74	1404.98	1555.87	2787.18	2011.01
MAL7P1.19	4613.5	4219.01	4595.95	4511.28	4509.4	4670.92	4938.46	4380	4451.42	4542.46	4186.34	4187.11	4199.36	4470.91	4124.8	3029.48	4455.45	4474.18	4356.46	4967.28	4561.16	4898.17	4651.64	4751.88	4351.35	4028.19	4017.15	4422.65	4103.02	4136.25	4290.23	4015.12	4045.48	4122.29	4458.61	3012.39	4250.6	3466.61	3328.39	4052.41	3970.02	3643.89	3709.04	3354.99	3804.28	3612.64	4043.21	1765.69	4188.19
PF11_0170	3329.69	2685.37	2969.94	3279.85	3022.57	3494.12	2057.87	2196.33	2230.62	1876.74	1492.71	2208.24	2384.77	1953.11	1598.36	1400.05	2108.86	2419.49	3280.35	4202.09	3098.63	3223.27	3396.93	3522.6	2944.07	2519.82	2895.87	2999.09	2809.18	2344.79	2133.14	1725.92	1570.01	2027.19	2944.62	2250.51	2947.34	2355.96	2442.01	2476.86	1980.1	1816.58	1891.56	1602.65	1964.89	1541.94	2032.86	782.162	1773.06
PF07_0070	2374.95	2244.39	2515.15	2432.2	2441.59	2459.77	2244.22	2549.9	1986.38	2354.43	1542.73	2922.38	2336.28	2373.79	1462.83	2922.16	2419.6	2252.61	2598.63	2490.07	2595.03	2764.41	2681.5	2583.29	1552.71	1384.39	1452.77	1237.66	1565.28	1488.77	1349.36	1295.66	1143.63	1427.85	1393.48	1321.73	1480.5	1302.43	1405.83	1461.89	1435.82	1222.22	1284.67	1109.3	1446.28	1151.29	1377.35	1598.06	2726.86
PFE1425c	3912.57	4808.14	4889.01	4720.13	4357.19	4237.81	3752.11	4151.87	4333.97	3566.97	2847.25	4328.07	4183.52	3968.17	2971.83	4430.26	4071.76	4464.55	4860.16	3887.81	4170.58	4468.48	4196.9	4072.97	3508.64	3567.84	3560.98	5267.31	3882.05	3187.22	3932.51	3575.67	2879.2	3730.06	3371.2	3137.08	3408.93	3571.55	3307.63	3250.88	4283.22	3543.38	3977.42	2856.93	4158.46	3094.4	3741.98	3256.76	4999.49
PFI0375w	1290.53	1374.44	1569.2	1485.6	1542.56	1542.88	1633.53	1859.35	1964.38	1947.12	1287.85	2132.49	1834.55	1897.14	874.36	2312.71	1834.1	1597.65	1989.72	1781.31	1845.12	1799.75	1658.56	1704.38	1848.77	1522.1	1480.01	1530.69	1675.94	1403.61	2383.24	2142.17	2165.58	2525.22	1564.42	1139.98	1718.16	1334.84	1477.76	1585.7	2436.46	2359.24	2219.74	1809.08	2309.85	2066.69	2413.53	1301.28	1904.88
PF11_0322	899.126	830.046	1010.89	998.508	880.918	889.445	586.22	825.769	1037.15	874.223	882.771	1000.83	974.015	1064.15	724.888	1164.02	984.576	904.477	1088.25	1098.25	953.023	1145.48	817.156	1030.74	598.198	566.618	485.318	450.608	571.618	479.881	916.611	931.022	823.766	1055.77	489.481	533.598	574.238	608.578	535.171	514.95	1018.78	1119.52	1138.91	864.79	1004.08	1001.12	1094.88	856.142	1086.41
PFF0700c	7768.4	7803.91	7583.01	7859.15	7556.3	7487.21	6574.55	5915.72	6538.19	6761.49	6549.79	6526.57	6837.74	7352.4	6433.25	7523.97	6901.97	6552.3	7338.48	5966.42	7059.9	6809.02	7295.21	6853.47	6269.54	5763.62	5969.56	5876.72	6551.51	6064.15	5984.94	5992.04	5922.6	6227.54	5936.21	5570.31	6302.35	6012.54	6224.43	5979.84	5841.69	6141.71	5788.53	5834.06	5883.9	5635.49	6083.02	2339.89	7040.55
PF11_0121	1751.56	1631.04	1872.63	1752.48	1827.35	1739.75	1826.43	2117.35	2332.79	2501.22	1437.13	2568.33	2346.38	2520.24	1117.08	2966.14	2420.29	2187.83	2373.87	2004.31	2276.53	2457.52	1905.74	2131.56	1324.85	1150.32	1080.03	903.696	1226.31	1078.57	1892.94	1733.42	1616.36	1903.3	1135.52	738.992	1312.54	867.386	967.475	1093.69	1974.28	1590.55	1600.84	1312.18	1728.03	1429.32	1825.87	1224.13	2147.22
PFE1600w	9749.39	9182.92	9307.89	9784.51	9285.81	9301.81	5977.88	6233.5	5935.08	6217.78	4691.4	5748.47	6320.05	6268.61	4876.95	5631.3	5955.25	6721.08	9185.2	9137.42	8600.63	9266.45	8836.12	9435.81	5224.11	3975.82	4670.44	4283.75	4241.07	4361.94	3344.84	3025.18	3105.99	3391.9	4507.17	4327.32	5115.15	5520.08	4545.13	4357.61	3197.37	4401.3	3665.45	3355.58	3431.17	3921.89	3368.77	2309.94	7550.76
PFL2560c	278.946	245.452	250.504	204.226	258.702	297.87	272.401	461.257	233.445	229.167	421.577	295.498	541.268	383.098	457.051	267.123	482.743	588.222	194.594	292.125	141.665	329.43	91.311	294.024	112.832	86.895	94.644	85.5875	140.125	85.5355	430.269	440.281	367.493	414.248	89.035	59.273	89.915	75.0835	79.0635	113.361	385.872	422.834	724.289	409.692	396.616	346.736	381.327	86.247	446.435
PFL1790w	2196.01	1980	2133.15	2024.09	2101.63	2572.47	2469.18	2411.72	2097.74	2287.99	1820.01	2467.57	2363.36	2387.07	1892.98	1813.19	2368.12	2324.96	2394.03	2576.77	2392.82	2511.23	2280.79	2541.91	1304.68	1190.14	1369.36	1208.42	1324.45	1254.22	1806.05	1660.2	1704.82	1831.71	1413.98	1464.62	1284.23	1342.94	1402.32	1295.18	1891.34	1882.72	1991.52	1858.67	1864.03	2012.11	1816.07	1058.9	2271.69
PF14_0253	1440.88	1751.3	2070.52	1864.62	1935.28	1765.21	1902.77	1683.68	1878.29	1930.51	1899.72	2058.03	1710.92	1947.93	1355.78	4110.64	1791.47	1404.11	1732.29	1953.07	1976.35	2077.17	1674.89	1764.81	1016.17	726.63	873.764	1021.64	985.626	850.427	1334.21	1203.45	1383.68	1534.38	885.389	920.469	1007.16	1069.03	1116.18	838.168	1495.93	1447.84	1163.25	1578.31	1292.43	1539.29	1307.64	1268.65	1520.7
PFD1240w	581.353	738.646	331.894	290.798	318.015	299.192	291.016	414.669	435.855	502.558	426.331	369.328	491.459	552.654	765.927	435.451	430.698	319.798	465.191	540.183	257.949	334.701	356.957	467.194	94.196	144.565	68.996	99.364	110.883	98.388	540.165	722.807	537.115	348.693	83.474	69.109	126.823	71.446	73.724	93.166	423.115	348.691	428.979	518.854	307.527	382.735	363.691	88.146	555.72
PF10TR010	562.035	521.89	531.002	751.004	513.374	626.179	502.283	493.554	455.48	460.754	486.883	469.873	394.116	409.32	361.328	800.444	436.005	520.03	487.331	704.723	497.519	888.57	436.474	567.61	518.993	512.808	634.642	733.778	658.511	590.062	451.523	420.017	519.544	544.703	707.353	353.689	563.639	383.154	512.135	542.038	390.555	421.926	406.893	410.845	441.72	479.348	528.381	229.647	602.874
PFE0645w	1899.39	1798.69	2055.52	1912.41	2118.3	2147.83	2766.87	2665.81	2825.86	2846.76	2882.49	3000.01	2809.24	2874.19	2530.24	1602.76	2977.75	2792.16	2129.68	2444.26	2281.93	2401.63	2111.14	2308.53	1878.23	2006.88	1545.53	1668.64	1871.89	1777.27	2126.29	2180.11	1996.81	2110.09	1446.1	1654.81	1790.31	1592.68	1640.09	1699.65	2210.32	1886.97	2056.82	1925.61	1949.2	1902.71	2063.22	2331.03	2536.74
PFA0255c	2838.01	2668.14	3027.84	2888.64	2953.48	2920.62	2949.94	2866.53	2736.06	2564.86	2051.69	2505.89	2782.12	2662.77	1977.7	3302.19	2632.11	2567.4	2709.04	2481.2	2872.33	2590.45	2925.16	2626.18	1097.86	1201.67	1031.58	1256.05	1177.94	1133.21	1563.45	1749.29	1678.6	1635.23	1128.3	1185.98	1162.67	1119.31	1158.21	1140.6	1645.6	1755.47	1624.02	1761.1	1718.33	1797.38	1735.4	2114.92	2306.22
PF14_0475	2301.52	2334.3	2583.75	2461.5	2549.95	2557.76	2660	2571.4	2531.26	2704.57	2197.77	2528.48	2437.36	2534.87	1574.27	2455.03	2596.25	2316.47	2446.3	2801.79	2489.26	2855.63	2467.25	2665.58	2328.69	1768.9	1958.3	2059.5	2329.43	2093.87	2112.28	2141.66	2444.31	2356.18	2284.34	1811.6	2381.64	1917.78	2035.35	1989.21	2309.04	2593.74	2380.59	2487.62	2313.96	2764.51	2350.5	2027.25	2667.3
PF13_0154	1909.94	2009.13	2325.04	2345.34	2175.18	2165.4	1746.96	1806.7	1773.44	1541.58	1061.12	1577.59	1606.27	1620.66	1159.35	1913.54	1647.38	1945.48	1958.73	2244.73	1824.93	2083.25	1796.75	2131.89	1779.9	1692.81	1879.24	2602.92	1776.16	1731.64	2327.18	2258.9	2260.5	2381.5	2076.07	1714.2	1807.06	1755.39	1724.76	1741.12	2226.77	2337.94	2347.55	2207.04	2306.55	2195.74	2347.36	1449.14	1825.92
PFI1130c	3663.57	4061.19	4563.5	4239.6	4511.44	4088	3573.1	3589.92	4036.02	3984.77	2775.98	3460.09	3141.14	3626.04	1650.28	2299.77	3635.3	3016.68	4060.53	4397.37	4709.03	4520.53	4246.06	3905.44	4017.34	3533.41	4022.4	4331.01	4561.13	4282.69	2632.86	3057.13	3510	3222.53	4451.87	3907.36	4062.25	4201.69	4033.73	4327.97	2808.13	3268.07	3036.6	3533.74	2904.53	3924.8	3310.14	2456.12	2975.63
PF11_0503	4743.48	4731.24	4885.49	4973.1	4948.31	5009.34	4523.43	5736.19	5804.51	5772.74	3587.93	5688.03	5182.11	5590.83	2509.56	7898.55	5732.57	5480.49	4363.17	5291.97	4706.62	5059.28	4630.22	4964.46	3012.9	1906.85	2589.28	2321.32	2408.22	2478.7	2356.63	2231.97	2799.47	2746.14	2687.74	2326.53	3047.1	2902.99	2448.59	2411.9	2290.75	4228.1	2916.84	2881	2592.11	4184.79	2746.34	906.813	5125.99
PFC0410w	4153.35	4268.18	4920.84	4617.88	4793.6	4640.18	4682.45	5087.33	5227.13	5398.68	3969.85	5018.38	4910.87	5316.31	3702.77	5918.02	5366.29	4542.2	4659.69	5117.55	5066.11	5255.69	4693.71	4799.34	5395.92	4715.4	5020.08	5180.3	5602.15	5242.45	4647.27	4809.74	4834.39	5008.19	5137.33	4591.47	5552.01	5213.09	5049.63	4958.37	4646.71	4961.62	4677.84	4632.29	4564.06	4708.35	5105.8	2177.51	4094.74
PF11_0505	2013.12	1820.59	1994.06	1924.53	1934.62	1943.86	1212.59	1729.98	1810.88	1323.1	643.194	1217.8	1376.38	1245.72	952.072	993.19	1490.47	1866.4	1890.27	2279.02	1715.93	1820.26	2133.75	1781.64	2095.72	2121.59	2462.62	2381.87	1905.4	2118.1	1917.92	2191.22	2088.31	2307.53	2530.19	1337.15	2171.64	1832.4	1392.89	2191.59	1686.21	1669.55	1962.29	1542.12	1867.3	1517.78	2394.18	1020.66	1909.99
PF07_0079	8502.65	7983.78	8322.04	8448.92	8300.86	8504.39	8004.92	7266.45	7629.41	7152.86	7267.59	7441.6	8245.8	7801.82	8732.64	8633.52	7752.22	8053.07	8553.02	7144.07	7873.84	7717.19	8398.12	8625.15	8039.72	7360.79	7764.31	7758.7	7965.8	7603.03	7435.69	7370.89	7181.27	7672.79	7668.85	7199.21	8168.1	7012.86	7695.44	7739.72	7124.68	6974.21	7182.51	6974.49	7318.06	6391.45	7757.43	3214	8848.01
PF11_0447	6593.71	6218.02	6615.89	6422.25	6778.7	6382.49	6239.55	5747.97	5742.37	6157.41	6517.1	6136.87	6519.6	6619.13	5832.25	7262.58	6674.84	5884.49	7115.24	7186.96	7096.48	7452.16	6938.21	7091.81	6130.65	5438.58	5401.61	5396.55	6094.58	5294.17	6436.62	6204.22	4921.51	6199.44	5407.6	4530.56	6183.62	4622.42	5115.81	5449.28	6650.17	5239.54	6075.9	4831.03	5560.47	5030.74	6154.38	2954.88	6952.63
PF14_0083	11192.2	10306.2	10331.2	10885.8	10610.1	10878.3	10476.7	10398.1	9658.02	10826.4	9919.08	10731.6	10691.8	11013.9	9513.9	7523.36	10612.3	10654.4	10409	9264.56	10348.7	10827.8	10745.7	11062.8	9191.68	8536.11	9265.62	8370.77	9188.73	8585.02	9390.81	9230.6	8362.4	9483.08	8860.11	8190.42	9206.56	8850.67	8788	8875.59	9545.46	9292.34	9439.61	8378.92	9320.46	8232.88	9562.28	2387.04	9894.91
MAL13P1.112	1010.76	886.257	1134.23	1025.61	1092.26	1145.3	1194.6	1362.63	1281.23	1183.24	828.404	1235.37	1269.78	1185.81	772.878	1844.81	1249.53	1207.05	1038.29	1224.03	983.007	1261.19	1047.79	1219.11	356.99	457.16	375.341	351.144	379.593	383.897	704.104	707.706	753.149	790.497	360.386	429.639	389.337	400.041	398.9	382.624	716.283	726.264	796.636	722.672	821.403	779.868	794.572	932.434	1231.85
PF14_0576	4476.91	4164.56	4137.52	4343.29	3897.69	4210.59	3252.85	3596.7	3649.26	3849.23	4252.91	3658.64	3975.21	4198.39	4768.14	4631.76	3866.25	3820.98	3835.65	3965.92	4359.82	4556.07	4358.8	4384.55	3782.57	3219.32	3679.18	3266.12	3956.29	3620.32	3448.37	3517.25	3606.56	3639.25	3846.44	3054.51	3925.88	2963.05	3255.42	3474.57	3906.98	3403.6	3150.88	3161.55	3548.2	2942.12	3596.1	1122.89	5148.81
PFB0687c	1929.06	2111.88	2487.2	2285.75	2403.89	2382.97	2299.51	2223.28	2318.61	1956.16	1349.31	1899.43	2044.84	1922.67	1463.61	2317.25	2093.97	2111.04	2349.51	2754.52	2297.26	2510.44	2320.58	2396.23	2070.19	1714.32	1928.62	2494.16	1878.62	1856.39	1797.42	1823.66	2322.67	1962.95	1987.89	1652.69	2087.32	1732.83	1754.38	1824.16	1736.92	1951.83	1896.04	1957.29	1838.65	1820.29	1999.56	1921.48	1965.09
PFC0450w	4350.85	5402.45	5227.01	5587.72	5453.18	5017.97	4668.39	4940.4	4939.93	5156.25	3555.64	5026.75	4431.99	4860.53	2907.47	5654.37	4718.25	4141.14	5712.71	5602.04	5850.49	5779.95	5193.84	5142.63	4499.16	3700.18	4700.35	4413.86	4677.98	4558.32	3685.22	3637.69	4245.98	4068.3	4505.41	3780.84	4246.16	4098.85	4411.73	4420.11	3654.98	3824.17	3429.35	4157.19	3665.4	4245.99	3861	2795.84	4744.61
PF14_0689	3537.06	2928.35	3454.56	3295.98	3431.46	3548.04	4191.1	5110.51	4494.5	4129.9	3635.07	4077.35	3624.54	3686.49	3496.96	3995.48	3668.74	4205.41	3371.7	3925.28	3957.97	3758.48	3969.37	3738.98	2696.82	2604.86	3134.71	2903.37	3109.97	2907.56	3449.41	3208.12	3493.87	3435.13	3321.69	2410.42	2661.22	2509.18	2535.72	2863.59	3495.09	3169.47	3402.69	3261.62	3469.86	3525.79	3335.47	1444.13	3498.38
PFE0810c	10170.8	10490.9	11624.8	11318.6	11252.7	10984	10655	10322.6	11429.1	10994.4	10653.3	10606.9	10802.3	11221.2	9406.18	9524.84	10969.6	10454.5	12186.1	11977.9	11425.7	11282.6	11334.6	11446.3	10435.2	10217	10454.6	11069.7	10865.2	10568.6	9513.82	10525.5	10184.1	10453.3	10656.6	8735.4	10662.1	9842.62	9867.34	10549.8	9304.72	9293.55	9342.96	9076.54	9332.32	9502.51	10468.4	4272.09	10453.1
PF14_0670	1729.9	1730.89	1959.66	1955.92	1977.03	1942.24	1878.41	1857.24	2089.32	1919.09	1593.75	1822.62	1760.51	1840.68	1160.96	1534.65	1878.72	1815.88	2143.69	2376.19	2011.65	2305.76	1897.24	1886.29	1647.62	1360.01	1641.76	1759.86	1731.57	1572.72	1252.63	1340.42	1500.47	1446.95	1810.73	1424.5	1611.86	1655.13	1610.14	1558	1248.45	1445.75	1353.32	1472.6	1337.26	1605.85	1415.09	865.916	1527.42
PF13_0121	1647.37	1804.41	2204.83	2053.09	2160.56	2022.23	2324.51	2500.39	2553.5	2495.73	1247.4	2394.72	2276.91	2564.37	1511.93	2772.61	2429.2	2118.05	1781.69	1812.07	1992.26	1949.29	1803.63	1996.93	1175.88	1347.63	1232.26	1396.33	1236.72	1276.47	1935.98	2017.47	2289.28	2004.57	1100.79	1564.73	1177.26	1458.42	1428.65	1247.6	2106.35	1901.8	2050.68	2255.49	2027.94	2215.62	2032.22	1847.97	2148.54
PFL0405w	2700.57	2349.64	2661.73	2701.33	2678.57	2710.83	2516.05	2199.14	2237.3	2222.22	2337.5	2293.4	2345.62	2226.45	1976.99	2145.77	2212.81	2408.37	2936.76	2927.9	2639.96	2821.88	2692.27	2694.36	2031.34	1857.55	1998.12	1887.08	2100.59	1992.24	1743.08	1641.8	1651.11	1822.78	2255.59	1642.48	2000.35	1982.06	1964.21	1992.59	1705.13	1583.76	1722.63	1600.34	1797.52	1672.08	1834.56	1168.68	2044.18
PF14_0758	6310.66	6672.73	6452.16	6923	6793.35	6735.06	4291.4	3473.29	3645.1	3972.19	2372.44	3673.9	3626.93	3876.5	2237.31	3601.26	3900.85	4088.16	5373.24	5748.3	5259.55	6154.77	5659.65	6375.99	2603.51	2425.17	2245.84	2283.52	1957.52	2383.94	2326.44	2425.34	2627.19	2237.82	2339.69	2498.34	2615.94	2667.39	2380.15	2412.21	2349.32	3084.31	2494.4	2510.33	2259.61	3212.71	2271.55	2733.25	4877.62
PF10_0164	3712.51	3303.96	3449.12	3441.63	3452.98	3941.1	5473.25	5715.64	6525.63	4511.01	5863.57	4759.7	5341.86	4692.82	8935.05	6790.92	5243.61	6575.03	3554.98	4165.22	2974.98	3711.35	3530.66	3959.31	3570.74	3866.87	4509.19	6811.81	3481.22	3589.95	5306.38	4592.09	5580.27	4684.12	4691.6	4336.12	3554.89	4075.81	4207.84	3325.63	4337.3	5519.49	4750.4	4877.09	4867.4	5056.23	4581.81	1128.34	6814.41
PF11_0274	3468.52	4126.79	4065.54	4181.06	4068.5	3697.9	2062.46	2260.7	2214.71	2052.74	1273.37	2134.04	2205.76	2324.8	1480.72	3255.89	2317.24	2058.3	3323.02	3909.81	3352.11	3760	3317.46	3632.19	3415.68	3052.26	3285.29	4059.26	3427.78	3129.7	1334.24	1630.59	1471.46	1665.21	3368.53	2732.97	3325.45	3349.91	2997.31	3206.02	1446.7	1406.27	1525.6	1338.76	1457.4	1431.98	1650.73	1603.78	2090.4
PFA0555c	2636	2728.63	2651.03	2751.83	2771.94	2665.16	2507.58	2375.07	2567.78	2667.26	2109.85	2574.09	2712.42	2979.71	1784.96	2267.75	2856.49	2291.07	2579.12	2341.89	2720.02	2491.05	2486.03	2549.67	2681.74	2354.87	2309.87	2283.76	2721.47	2395.84	2635.67	2811.95	2688.16	2921.19	2436.83	2151.61	2604.11	2237.06	2366.92	2492.59	2909.1	2716.52	2604.92	2511.24	2684.73	2610.59	2758.32	1736.03	2647.6
MAL13P1.435	23798.7	20493.6	20734.4	20704.5	20770.3	21097	22110.6	21081	18820.9	21124.5	23763.3	21757.8	22234.6	23657.8	28920.4	10990.5	18529.7	23301	21698.1	20210.3	19435.1	23093.8	21168.9	21788.2	20591.9	20755.8	17124.4	17880.2	21843	21128.5	24941.2	20720.2	17318.7	18080.4	17319.6	16207.9	22132.7	17920.2	20697.1	17526.1	24420.3	15345.6	19500	16567	20593.3	14020	19575.6	3108.92	29170.8
PFF0575c	2347.55	2321.34	2732.07	2406.55	2500.61	2448.2	2676.01	2715.45	2691.58	2908.88	2713.64	2842.69	2856.25	2637.02	2189.33	2475.22	2610.47	2772.48	2834.1	3608.37	2732.39	3198.93	2671.03	2760.12	1792.12	1672.83	1736.68	1695.28	1825.88	1841.44	2046.92	1772.64	1683.06	2010.63	1891.15	1419.37	1783.89	1628.04	1680.15	1778.07	1987.99	1615.64	1916.32	1682.96	1953.91	1769.15	2004.05	1241.19	2878.35
PFB0750w	1299.57	1537.92	1523.76	1402.04	1526.39	1417.74	2019.01	1821.87	1791.4	1865.63	1596.83	1796.46	1640.83	1742.25	1326.66	1661.11	1786.67	1736.22	1551.25	1824.09	1577.28	1641.98	1461.69	1597.74	1342.09	1296.49	1370.13	1341.51	1434.34	1443.57	2403.61	2168.53	2459.69	2315.04	1354.37	1392.28	1289.37	1348.35	1376.62	1412.42	2327.28	2070.73	2177.37	2344.13	2281.78	2506.19	2300.57	1744.56	2117.26
PFE1300w	418.887	437.482	483.892	432.531	486.171	517.073	626.241	661.899	675.067	628.256	623.872	666.176	627.918	607.995	542.236	752.976	653.451	576.955	431.678	527.97	431.575	574.814	431.738	545.632	190.564	206.207	200.219	206.988	205.304	190.2	284.788	257.769	288.983	308.079	195.914	219.611	187.714	202.454	203.552	191.629	301.404	284.055	289.076	265.36	312.103	267.736	274.893	546.845	494.25
MAL7P1.147	3852.98	4060.36	3976.63	3871.05	3846.33	3853.05	4269.01	4081.96	3866.84	3471.48	3684.13	3499.28	3858.07	3425.76	3941.9	2169.95	3639.35	4097.48	3869.85	4359.99	3659.81	3860.19	3816.46	3751.62	2972.78	2858.17	3292.8	3687.42	2921.62	2879.67	3288.34	3109.62	3374.54	3406.17	3358.56	2701.02	2987.87	3139.1	3108.67	3018.58	3276.4	3642.99	3369.15	3351.55	3653.88	3297.17	3478.02	1313.55	3142.94
MAL7P1.98	967.339	937.278	1147.67	1084.98	1069.46	1037.73	1334.65	1138.38	1269.46	1150.2	728.824	1352.31	1315.12	1243.43	734.867	1458.55	1200.23	1354.92	1290.53	1245.57	1093.57	1277.77	1025.43	1277.04	788.691	692.605	672.311	758.453	601.622	549.883	704.945	698.426	623.58	681.863	594.668	762.017	740.872	668.439	710.653	563.02	675.909	832.288	690.564	697.195	723.061	650.738	686.332	679.72	1274.09
PF14_0709	1119.99	899.076	960.774	938.802	914.029	1054.21	1147.49	1988	1766.48	1455.19	375.878	1692.43	1860.67	1570.14	832.33	1226.61	1799.72	2210.25	1067.92	962.593	858.173	1181.5	1035.56	1345.13	549.797	650.451	603.881	513.186	474.137	555.153	853.691	858.879	800.662	934.149	501.552	881.443	510.012	666.785	733.369	585.904	809.692	960.069	1098.85	851.692	943.587	766.146	964.465	1126.36	1102.1
MAL13P1.345	2693.34	3058.61	2861.59	2599.98	2592.02	2505.88	2030.91	2400.78	2474	2384.86	1993.39	2400.8	2400.19	2377.15	1938.83	2197.57	2430.49	2322.26	2735.49	3018.43	2675.28	2982.82	2719.98	3021.35	2090.09	1485.95	1743.18	1819.97	1815.69	1667.31	1875.2	1821.29	1902.71	1957.49	1849.66	1567.09	2109.81	1766.93	1721.29	1600.4	1932.01	1899.72	1907.93	1787.62	1792.34	1850.49	1997.87	1249.76	2022.03
PFF0865w	10814.1	11138.9	10962.7	10994.5	11081.3	11123	12108.9	11107.6	11533.9	12149.1	13174.6	11985.4	11834.3	12238	12358.3	7360.89	12019.1	11816.2	9845.17	11791.8	11539.7	12220.2	11172	11757.4	11156	11295.6	11587.5	11877.4	11309.3	11419.7	12495.9	11976.9	12426.5	11986	11420.9	10189.1	10803	10378.4	10816	10906.9	11266.3	11707.1	11615.2	10950.7	11246.8	11892.8	11247.5	5899.6	12539.6
PF05TR003	1392.66	1383.97	1712.43	1616.64	1716.76	1530.68	859.405	809.007	906.245	897.555	514.898	753.852	781.768	707.133	342.188	2605.45	689.95	882.348	1449.57	1702.86	1396.2	1775.28	1383.59	1335.47	743.467	563.42	763.278	910.226	792.026	729.981	524.672	456.547	577.848	567.886	895.758	721.247	740.556	916.511	807.034	664.51	483.053	599.295	574.959	594.109	534.564	698.277	548.418	196.885	812.77
PF14_0422	615.956	629.748	928.648	798.792	889.08	810.934	576.044	646.758	709.976	613.298	489.497	608.147	582.046	581.37	333.861	680.98	667.795	581.952	716.186	1093.78	817.091	1026.04	708.818	842.682	451.784	433.012	500.463	575.51	516.24	487	424.881	371.153	491.329	405.42	588.884	401.381	506.821	472.837	483.125	473.329	365.62	406.004	424.923	455.666	421.346	488.157	422.958	401.226	499.577
PF10_0098	2891.17	3293.64	3508.85	3255.61	3407.76	3100.36	3155.19	3206.6	3833.39	3613.18	3162.55	3495.12	3440.98	3647.12	2182.68	4401.39	3555.19	2864.78	3500.24	3390.54	3657.09	3390.84	3239.41	3113.99	4229.08	3512.78	3682.45	3681.04	4291.88	3910.88	3777.55	4156.14	3968.93	4253.35	3837.68	2875.15	4205.53	3387.42	3309.2	3863.87	3808.93	3868.55	3914.29	3600.82	3696.41	4119.38	4251.67	2507.49	3154.82
NON_CODING_00103	265.368	406.138	347.179	323.587	225.022	237.281	287.683	416.089	453.279	321.078	220.494	425.415	376.83	381.863	221.914	365.437	469.683	416.639	211.081	291.946	234.786	329.099	196.533	411.15	173.849	145.17	158.707	221.708	200.197	218.847	225.383	239.14	276.275	330.991	247.583	189.037	143.615	187.953	139.568	171.206	297.664	206.015	281.61	195.656	281.641	287.87	270.531	344.035	414.615
PF14_0653	1322.54	867.559	1110.83	1026.81	1184.51	1368.11	1505.61	1786.74	1713.72	1631.84	1075.86	1708.99	1457.51	1570.87	1169.67	833.246	1800.31	1523.47	1299.66	1536.67	1612.13	1663.45	1392.98	1696.06	1571.38	1436.92	1296.42	1380.22	1592.01	1407.63	2859.32	2362.7	2081.45	2386.49	1433.49	954.323	1574.67	1065.75	1044.21	1309.55	2587.01	1691.94	2073.77	1444.83	2129.41	1493.91	2279.57	1790.7	1919.89
PF13_0270	3732.92	4466.97	4348.65	4275.6	4272.02	3944.35	3006.26	2879.4	3051.61	3078.99	1928.24	3016.6	3111.78	3394.4	1714.11	4002.06	3216.26	2750.9	3615.02	3248.58	3519.61	3505.22	3648.26	3808.49	3674.18	3274.15	3314.25	3680.07	3789.79	3634.76	2457.01	2556.59	2590.18	2741.24	3617.53	3168.49	3699.16	3726.56	3396.31	3326.19	2604.5	2558.37	2708.66	2430.8	2647.84	2427.82	2812.91	776.255	3058.25
PF07_0088	8345.96	7840.3	8275.85	8238.43	8180.72	9028.08	8112.26	8875.95	8850.11	8374.2	7631.45	8318.26	8305.98	7671.19	8685.5	7215.52	8151.03	8728.06	8126.39	8363.68	7933.85	7930.14	8172.58	8678.93	6966.76	6954.16	7674.92	7020.87	7091.45	6653.13	6896.79	6751.58	6470.67	7181.57	7211.37	6897.87	6983.73	7349.65	7089.49	6974.91	6825.27	7231.1	6969.11	6259.38	6939.33	6043.06	7034.98	3022.14	8669.47
PFA0685c	368.292	516.93	264.766	304.156	286.196	196.719	1813.12	1623.48	1678.66	1782.6	727.767	1645.35	1651.44	1777.57	770.399	2006.19	1623.98	1491.64	407.444	411.321	337.432	293.248	373.637	372.837	316.935	416.394	357.275	382.365	331.067	405.172	594.086	581.111	644.668	611.251	340.107	526.948	368.418	444.345	464.251	398.856	533.305	608.69	566.309	606.23	504.379	565.918	523.888	716.871	1497.53
PFE1020w	4797.61	4070.62	4693.16	4884.52	4850.99	5126.68	5798.4	5930.22	5396.06	5141.12	3068.29	6117.86	5879.9	5328	3807	6152.55	5292.41	5944.86	5921.87	4194.9	5491.31	4408.07	5735.78	4257.3	3881.27	3310.94	4268.53	3648.01	4020.34	3785.81	4304.18	3850.38	4539.09	4336.09	4112.4	4284.46	3826.16	4427.39	4665.33	3768.03	4374.27	4550.9	4336.22	4994.69	4739.67	4595.37	4339.98	2072.7	5400.59
PFE1225w	1090.19	899.272	1057.94	1033.37	1031.65	1120.15	1492.85	1283.71	1371.18	1352.66	857.577	1384.85	1441.84	1301.98	977.365	1323.85	1370.37	1374.62	1013.99	1170.55	962.719	1328.3	1002.86	1363.48	1046.93	1076.46	1185.45	1118.63	1019.71	980.112	2014.43	1770.43	1865.65	2078.42	1220.67	1165.08	993.571	1162.91	1109.4	990.484	1950.74	2079.17	2026.98	1925.34	2149.21	2083.24	1976.24	1070.08	1511.41
PF10_0103	5306.08	4799.67	5487.82	5275.12	5345.48	8060.03	6046.64	5715.36	5668.08	5544.01	5811.97	6091.57	4340.87	5685.81	5724.44	7610.25	5516.93	5876.38	5539.17	4346.16	5485.59	4729.04	5537.61	4793.82	4894.08	4444.2	4436.47	4670.34	4976.37	4298.2	5638.36	4917.73	4254.96	5020.66	4547.57	4119.45	4905.51	4213.03	4228.61	4258.23	5622.6	4538.5	4854.47	4516.28	5082.6	4213.33	4685.21	2708.81	6373.09
PF11_0473	1605.12	1825.93	2091.64	1956.34	2108.41	1930.89	1971.33	1774.15	2259.13	1918.18	1278.11	1796.73	1648.43	1720.08	1064.75	1217.75	1919.14	1722.76	1826.58	2280.15	2227.55	2115.5	1806.33	1864.59	901.111	732.145	832.452	966.713	923.811	859.332	726.273	684.971	872.736	785.582	902.678	770.64	934.725	874.779	875.626	891.928	727.301	872.513	876.761	863.293	783.25	895.759	804.711	1315.59	1395.5
MAL13P1.83	7353.21	6988.4	7398.71	7047.35	7468.1	7228.71	8424.13	8421.3	8582.06	8517.18	7163.45	8783.1	7492.73	8260.8	5827.4	5668.54	8200.43	7903.86	7389.74	6459.69	7922.03	6645.7	8021.52	6772.5	6470.01	6116.36	6440.97	5396.15	6834.75	6481.67	6877.62	6749.5	6786.34	7159.84	6743.57	5570.65	6366.15	6123.92	6316.95	6310.08	6968.26	6971.34	6944.55	6580.62	7176.44	7039.44	6807.68	2301.73	8064
MAL13P1.144	1887.23	1661.58	1939.99	1875.23	1964.14	2079.69	1976.69	1959.14	2064.46	1926.14	1223.7	1916.88	2053.59	1909.51	1204.74	2432.41	2084.27	1961.12	2133.12	2569.46	2198.99	2463.23	2253.01	2322	1658.39	1568.52	1607.27	1606.15	1712.41	1506.35	1542.13	1468.12	1298.31	1525.79	1704.62	1280.92	1614.88	1292.52	1300.46	1457.43	1527.15	1290.49	1412.36	1224.87	1442.31	1229.15	1639.52	1092.33	1872.51
PFB0905c	2929.86	3056.11	3134.14	3315.45	3174.51	3242.46	2094.39	2255.09	2399.97	2101.1	1170.35	2108.15	2136.63	2007.45	1715.55	807.611	5107.43	2366.9	2966.11	2905.14	3586.55	3219.61	3254.51	3127.18	4749.55	3734.35	4643.2	4275.75	4617.33	4540.49	2692.19	2669.75	3499.64	3235.43	4715.66	4096.2	4602.73	4238.48	4251.82	4431.48	2694.97	3995.37	3198.53	3459.76	3224.05	3697.23	3141.22	1014.69	1914.72
MAL13P1.79	5647.01	5542.82	5737.54	5807.04	5899.93	5996.03	6268.81	6130.02	5864.7	6022.44	5133.76	5995.9	6300.24	6154.08	5986.48	5528.05	5901.61	6229.6	6228.48	6410.18	6200.5	6590.19	6248.13	6329.42	5177.37	4777.59	5126.11	5436.97	5317.92	4852.05	5007.56	4861.65	4955.67	5152.96	5322.58	4323.73	5134.22	4573.62	4824.43	4947.23	4902.44	4864.49	4863.46	4745.59	4909.21	5017.08	5120.6	2809.78	5605.2
PFE0500c	3860.43	3459.06	3573.89	3648.22	3636.61	4007.93	5696.71	4821.48	4482.85	4509.49	3475.05	4456.85	4705	4220.42	3384	4467.47	4339.83	4687.89	3908.55	4040.91	3848.34	3727.18	3830.39	4292.17	2412.11	2314.54	2577.93	2478.9	2376.79	2522.35	4154.72	3798.26	4381.79	4157.8	2854.58	2684.31	2491.23	2554.21	2630.79	2480.05	4059.55	4908.36	4385.83	4652.8	4568.16	4894.36	4168.47	2696.15	4435.03
PF10_0258	1047.46	874.67	819.506	974.173	756.78	856.222	775.244	859.475	843.132	768.389	1011.03	766.313	883.403	830.81	1397.36	724.62	802.415	994.073	754.375	1109.35	781.176	995.826	788.152	866.748	727.732	542.37	672.172	815.347	666.949	588.13	499.147	502.243	526.572	593.918	725.802	670.106	728.102	715.062	629.507	594.654	579.503	722.554	590.801	517.078	636.752	570.483	613.907	374.525	993.977
PF13_0021	5493.69	4794.73	5018.64	5525.88	5367.65	5770.78	5485.01	6443.48	6140.01	6021.99	5261.12	6393.06	5708.26	6255.14	4856.97	7683.11	6010.15	6421.17	5998.5	4692.09	5872.75	5202.41	5701.92	4880.44	3033.82	3120.97	2674.48	2593.31	2891.49	2771.09	4279.82	4217.1	4460.53	4554.66	2543.28	3034.7	3058.59	3198.44	2884.3	2815.15	4515.48	4618.06	4454.14	4191.13	4203.53	3877.55	4298.97	4823.03	5339.25
PFD0365c	2388.18	1913.56	2250.32	2329.04	2210.33	2355.39	2261.09	2817	2556.83	2534.3	1560.38	2846.06	2643.24	2687.84	1815.25	2127.77	2657.27	2706.77	2365.79	1871.92	2253.49	2568.32	2347.32	2724.44	1074.25	948.907	1092.63	980.026	1011.25	1013.38	1126.59	1204.93	1357.68	1306.06	955.63	1208.98	1100.93	1248.18	1233.71	1019.15	1303.14	1365.97	1488.67	1474.52	1363.49	1316.6	1367.49	1519.81	2348.96
PFI0630w	5258.69	5122.96	5516.16	5170.21	5329.66	5380.46	6017.48	6201.35	5932.98	5838.13	3799.68	5711.34	5679.8	5444.97	4572.5	4900.38	5840.9	5625.36	5447.9	4848.2	5393.14	4379.93	5465.53	4844.63	4591.06	4253.98	4555.84	4669.12	4317.63	4187.17	5346.75	5318.29	5741.08	5394.72	4560.87	4006.88	4527.21	3952.36	4280.81	4094.01	5044.56	5596.09	5006.47	5406.71	5148.22	5468.28	5254.47	2757.1	5519.39
PF11_0280	5162.59	5440.33	5607.74	5958.81	5623.32	5489.95	7024.59	6384.53	6847.01	6669.15	5918.7	6440.96	6743.32	6948.21	5017.91	9068.24	6793.9	6620.61	5445.77	5717.35	5323.73	5999.53	5604.96	5839.28	4734.85	3931.12	4667.35	5362.54	4664.47	4418.36	5326.92	5736.52	6512.26	5925	4791.29	5026.56	4620.94	5063.01	4751.54	4253.17	5273.99	6309.42	5748.5	6522.36	5786.43	6678.87	6076.69	2954.84	5720.13
PFL0500w	1591.44	1724.65	1690.56	1632.88	1668.88	1576.68	1803.06	1733.69	1642.37	1583.92	700.245	1680.38	1603.15	1573.42	977.394	1541.13	1606.41	1662.62	1539.06	1465.53	1607.05	1317.39	1500.91	1460.53	1012.87	1055.92	1134.99	1122.66	1106.95	1000.94	1671.53	1607.5	1797.26	1808.87	1049.4	1130.63	1016.69	1105.84	1062.9	1064.61	1693.17	1889.03	1778.95	1797.77	1758.67	1887.87	1779.47	1424.37	1689.01
PFF1415c	4887.99	4511.47	4812.37	5045.5	5067.62	5144.23	5811.31	5469.59	4949.85	5324.95	5068.95	5536.32	5797.43	5582.3	5180.78	4327.99	5566.56	5895.06	5248.12	5702.41	5066.44	5836	5088.19	5531.14	3783.05	3312.83	3475.51	3416.06	3541.8	3295.21	4613.38	4260.02	4209.17	4592.68	3395.01	3560.43	3733.77	3619.4	3823.06	3376.56	4874.68	4773.26	4648.7	4401.87	4968.23	4643.56	4546.79	2412.16	6212.34
PFA0315w	3687.03	3236.08	3315.08	3492.42	3450.8	3555.74	2886.27	3195.49	2930.34	2960.9	2339.42	3089.17	3029.38	3060	2413.39	3507.52	3043.19	3295.99	3670.25	3659.67	3536.58	4121.18	3641.15	4049.49	3068.48	2538.14	2834.28	2702.08	3029.6	2689.78	2089.84	1938.2	1876.06	2023.88	2838.69	2739.15	3086.29	2937.94	2854.31	2672.69	2115.11	2196.46	2214.12	1989.95	2121.81	1993.3	1999.13	1306.31	2895.5
PFE0550w	1110.85	1362.33	1587.32	1552.69	1378.68	1304.68	885.498	950.567	1167.26	1019.82	1828.61	1066.43	1021.68	1222.74	1400.12	781.521	1178.97	1006.58	1236.03	1581.93	1444.15	1757.37	1173.14	1279.66	1045.43	617.424	827.745	884.421	985.238	885.313	569.717	537.623	695.957	645.97	928.282	552.663	930.856	673.847	753.504	740.435	584.293	586.893	471.099	470.99	512.014	598.77	561.934	1227.52	1204.56
PFA0400c	7261.28	5974.8	6425.93	6684.3	6944.43	7225.68	7925.25	8070.89	8141.13	7993.65	6545.54	8489.29	8206.19	8351.05	7327	5282.38	8400.82	8137.37	6454.26	6771.82	7137.06	7490.48	7264.34	7907.25	6121.57	5399.42	5932.28	5127.51	6175	5641.38	8448.39	7507.93	8180.98	7929.33	5688.65	4532.81	5792.69	4913.19	5084.83	5254.7	7767.58	7049.51	6885.16	6437.32	7080.47	6132.67	7064.95	2839.88	8559.79
PF11_0286	1120.8	1237.34	1249.6	1067.55	1136.81	1127.67	1385.4	1680.93	1863.56	1603.7	1714.66	1584.18	1555.85	1600.43	1809.47	1828.06	1690.8	1772.35	1098.5	1256.79	1142.62	1319.77	977.985	1177.04	1642.54	1453.41	1635.46	1965.61	1681.88	1521.83	2307.3	2059.01	2448.49	2217.65	1664.86	1433.46	1661.03	1698.71	1650.52	1565.74	2145.53	2113.89	2046.35	2009.79	2110.11	2033.29	2242.72	1305.58	1533.99
PF14_0399	1540.54	1493.47	1705.01	1644.16	1618.22	1568.51	1515.67	1725	2059.93	1784.88	739.788	1693.59	1667.37	1719.34	828.164	2482.26	1841.98	1534.87	1652.3	1700.37	1683.65	1686.74	1715.9	1623.15	553.29	619.222	544.388	502.885	618.918	576.26	612.97	721.625	735.076	726.123	551.739	597.83	578.505	601.996	583.077	575.801	681.273	747.033	663.005	731.798	678.663	706.379	773.331	1161.58	1319.85
PF14_0323	3586.04	3611.43	3824.47	3788.68	3739.14	3811.23	4100.84	3997.75	4228.53	3388.77	2788.28	3659.28	3535.2	3563.62	3454.21	4721.86	3573.76	4695.18	3774.1	3690.86	3257.6	3785.49	3618.91	3953.13	3541.52	3155.82	3804.66	4735.34	3138.56	2973.48	4591.01	4323.38	4253.32	4517.13	3900.46	3365.9	3553.53	3325.72	3243.98	3009.07	4384.84	4704.68	4305.2	4358.22	4842.43	4047.66	4715.24	1687.39	3810.37
PF07_0065	3889.4	3387.32	3843.66	3805.68	4053.83	4159.75	5336.27	5802.65	5702.09	5877.57	3272.42	5403.98	4756.66	5103.65	3046	3382.16	5494.88	5530.29	3727.89	3917.97	4355.28	4381.27	3995.2	4400.36	3418.61	3597.62	3479.06	3307.15	3292.43	3585.2	5891.62	5687.81	6391.26	5738.51	3234.64	3408.39	3398.64	3194.11	3281.68	3597.56	5636.75	5632.81	5215.95	5676.11	5290.95	5859.01	5559.2	5413.62	5004.49
PF13_0141	12878.4	12199.3	11659.7	12752.5	12233.5	12797	12173.1	12135.5	12105.9	12370.3	11657.6	12076	12691.7	12352.4	12742.4	10377.8	11919.4	12439.9	11410.9	11245.1	10579.9	11930	11961	12502.8	9941.83	10056.7	9546.28	10480.4	9830.71	9716.71	11321.3	11689.9	10756.1	10802.4	9917.88	8594.59	10103.3	9038.91	8623.51	9421.37	10965.7	9942.62	10526	9749.84	10405.5	9805.91	11118.1	4776.7	13536.6
PFF0885w	9796.52	8645.59	8735.01	9190.82	9046.58	9166.62	8371.45	8755.26	7615.97	7970.4	6242.64	8710.88	8285.13	8881.01	8198.99	7780.73	8656.43	8696.56	8699.37	5386.01	8128.18	6185.34	9174.01	6633.47	8482.51	8674.25	8671.69	7854.85	8980.74	7988.63	8982.62	9049.58	7838.32	9105.34	8491.64	7155.28	8718.39	7806.39	8361.47	8493.7	9209.74	7831.84	9038.21	7269.59	8632.76	6777.69	9228.08	3642.3	9707.54
PFD0835c	2632.78	2406.67	2724.7	2712.35	2783.55	2849.2	3184.41	3242.2	3198.09	3071.28	2600	3086.13	3106.55	2969.46	2460.31	2521.78	3454.49	3185.39	2813.38	3171.6	2907.47	3236.01	3066.92	3101.17	1827.79	1720.12	2224.78	1813.13	1787.56	1878.34	2153.02	2113.49	2171.88	2364.87	2177.4	1853.92	1848.5	1989.31	1864.35	1927.18	2185.83	2589.78	2441.21	2308.02	2525.15	2532.84	2444.57	1740.6	2965.92
PFL1560c	1564.14	1901.68	2205.57	2082.74	2077.84	1916.12	1665.46	1384.95	1694.46	1344.77	1197.07	1380.47	1447.86	1410.78	1164.07	1605.67	1422.97	1430.34	1909.56	2207.92	1884.61	1945.81	1728.08	1808.25	1420.23	1443.23	1580.7	2242.54	1694.94	1455.24	1430.33	1289.34	1233.89	1405.28	1740.88	1471.94	1408.35	1598.04	1431.81	1371.85	1354.03	1170.41	1389.97	1289.38	1404.83	1355.84	1377.49	1296.18	1358.39
PF14_0579	8606.25	8136.83	8676.28	8471.96	8424.68	8315.34	8633.03	8205.5	7939.65	8292.7	7580.89	7537.44	8648.24	8735.26	7637.14	6771.03	8400.78	8832.33	9034.16	8823.33	8439.42	9422.87	8612.62	9407.98	6433.83	6119.23	6704	6530.87	7033.98	6500.05	6917.45	6543.36	6473.57	6647.8	6605.7	6722.97	6389.94	7059.45	7695.06	6449.05	6981.11	6858	7347.53	6948.47	6963.12	6693.56	6488.03	3486.17	8389.66
PF13_0174	2529.82	2048.69	2404.55	2321.98	2377.45	2506.81	2051.7	2571.29	3056	2709.18	2512.22	2673.73	2415.66	2561.83	2258.26	2829.09	2842.53	2593.55	2776.59	2584.73	2687.64	2493.33	2611.28	2615.06	2158.34	2125.27	2229.37	2253.56	2411.9	2418.98	2409.97	2508.71	2924.47	2753.41	2289.19	1808.33	2125.13	1950.72	1804.35	2459.84	2388.33	2427.7	2694.4	2727.79	2618.94	2536.11	2741.31	2709.95	2343.16
PF11_0377-a	7577.3	7192.16	7215.67	7437.65	7499.84	7738.25	7600.62	7528.98	7834.58	7872.35	7598.89	7458.39	7807.11	8020.32	7484.36	6895.45	7804.7	7894.62	7532	6497.24	7542.06	7237.44	7690.51	6975.02	7557.65	7317.67	7373.93	7358.04	7845.5	7432.27	7874	7476.62	7425.26	7471.72	7574.77	6300.01	7562.51	6709.79	6854.95	6988.75	7591.89	6767.25	7192.5	6670.04	7125.33	6575.7	7141.76	2900.05	7214.88
MAL13P1.21	1513.26	1397.43	1598.62	1549.1	1596.95	1788.23	3015.51	2904.41	3066.58	2432.69	1725.85	2210.99	2561.97	2204.27	2224.52	1402.06	2201.04	3221.59	1937.19	1844.26	1705.05	1600.74	1759.33	1737.79	1364.94	1585.36	1722.15	1940.56	1472.16	1390.67	2891.68	2977.59	3317.37	3093.05	1816.95	1595.77	1412	1599.94	1475.36	1517.31	2762.96	3322.56	2923.35	3082.65	3270.3	3242.91	3307.93	1264.83	2389.29
PF13_0158	2001.87	1893.59	2096.37	2249.21	2076.06	2143.33	2110.79	2076.4	1952.15	1815.73	786.746	1888.37	1792.93	1689.77	928.133	1167.47	2011.92	2064.91	2066.96	2183.61	1918.4	2226.61	2079.54	2208.91	1911.79	1628.48	2021.22	2372.64	1767.91	1739.74	1649.22	1496.78	1683.65	1616.09	2083.22	1828.19	1896.77	1813.3	1742.56	1660.05	1564.68	1760.71	1655.29	1593.31	1634.36	1640.96	1608.67	1314.84	1947.93
PF14_0425	7982.49	7642.11	7981.96	8146.16	8207.51	8312.28	7594.8	7229.43	7293.63	7746.65	7206.53	7767.38	7469.04	7816.2	7591.32	5921.72	7528.26	7900.35	8034.32	8278.47	8024.49	8600.57	8188.49	8582.99	6253.74	5940.71	6017.53	5942.24	5989.45	5819.79	7581.01	7468.25	6981.11	7299.68	5983.73	5467.53	6363.34	5626.16	5569.74	5995.11	7401.13	6893.93	7133.36	6448.31	7152.02	6688.46	7319.26	3753.77	7796.33
MAL8P1.51	9194.39	8358.12	8757.53	8765.84	9011.46	8959.01	9459.44	9625.3	9829	10278	9316.45	9960.05	9576.45	9921.43	9029.84	9129.17	9454.76	9569.53	7641.17	7560.45	8046.78	8982.22	8585.06	8952.67	8084.84	6730.02	7605.98	7125.4	7912.41	7773.67	8977.5	8606.7	8680.98	8618.36	8007.99	7259.06	8373.33	7879.25	7686.4	7719.91	9111.03	8611.12	8986.57	8740.17	8688.74	8696.45	9151.7	3710.88	9703.28
PF14_0632	5200.36	5153.74	5451.97	5534.69	5561.26	5734.26	5859.09	5557.51	5319.24	5549.73	5068.72	5264.06	5250.24	5376.71	5147.48	3576.9	5327.1	5640.8	5146.2	6011.19	5627.72	5704.09	5511.78	5503.86	4663.25	4480.76	5055.83	5027.55	4760.22	4688.6	6059.81	5708.37	5881.35	5986.15	5126.5	4157.32	4710.27	4663.3	4477.04	4775.02	5891.97	5480.45	5422.6	5225.28	5718.67	5430.84	5876.78	2082.35	5546.71
PFB0467w	2713.89	2909.8	3179.78	3110.42	3161.34	2961.97	3493.9	4492.06	4306.58	4558.43	2335.98	4627.11	4216	4753.87	1927.24	7849.66	4539.24	3787.02	3555.18	3324.04	3743.64	3845.53	3269.12	3767.22	1448.3	1483.51	1385.14	1226.85	1606.19	1416.68	2791.84	3123.7	3352.09	3237.59	1345.96	1539.77	1526.56	1725.69	1675.66	1516.07	3003.59	3448.12	3427.06	3547.84	3135.85	3607.95	3204.17	2662.58	2771.41
PFI0895c	5364.2	4796.07	5655.02	5560.98	5771.48	5799.19	5766.62	6335.44	6356.56	5805.88	3236.64	6120.05	6069	5756.25	3569.18	7680.96	5834.54	5891.38	5967.45	5034.37	6181.35	5688.7	6020.04	5332.2	4405.28	4535.96	4690.09	5053.4	4844.96	4495.57	4725.37	4623	4418.34	4781.73	4959.61	3825.32	4337.64	4112.58	4496.41	4468.3	4420.34	3681.6	4214.66	4368	4431.73	3904.93	4729.04	2606.98	5177.98
[truncated: 4,693 more rows]
[truncated: 28 more columns]

## Sheet: GenomewideResponseIndex
PlasmoDBID	5-Fluorouracil	Proguanil	MMS	Artemisinin	Doxycycline	Atovaquone	Chloroquine	Chloramphenicol	Tafenoquine	Methotrexate	Geldanamycin	Rapamycin	E-64	Nelfinavir	Epoxomicin	Cerulenin	PPMP	z-Val-Asp	Fosmidomycin	Apicidin	JQ1	Dideoxyadenosine	Curcumin	Olomucine	Fenofibrate	SJ140722	SJ119930	SJ194935	SJ292024	SJ77572	Vincristine
[truncated: 5,681 more rows]
