# Supplementary material for: An integrative analysis of small molecule transcriptional responses in the human malaria parasite Plasmodium falciparum
Source: BMC Genomics. 2015 Dec 4;16:1030. doi: 10.1186/s12864-015-2165-1 (PMC4670519; doi:10.1186/s12864-015-2165-1)
Supplement: Additional file 4: — Top 100 and Bottom 100 gene lists for each drug perturbation. (XLSX 487 kb) [file 12864_2015_2165_MOESM4_ESM.xlsx]

## Sheet: 5-FU_Top100Botom100
PlasmoDBID	5-FU	PlasmoDBID (v2015-09-10)	Product Description
NON_CODING_00015	1.62322	NON_CODING_00015	NA
PFF0110w	1.43744	PF3D7_0602300	liver merozoite formation protein, putative (PALM)
NON_CODING_00116	1.39355	NON_CODING_00116	NA
PFA0265c	1.38109	PF3D7_0105400.1	conserved Plasmodium protein, unknown function
PF06TR006	1.29723	NA	NA
PFB0305c	1.28169	PF3D7_0206900.1	merozoite surface protein 5 (MSP5)
PF05TR001	1.262	NA	NA
PFC1100w	1.24039	PF3D7_0324500	rifin,PIR protein (RIF)
NON_CODING_00036	1.23132	NON_CODING_00036	NA
NON_CODING_00052	1.2249	NON_CODING_00052	NA
PFE0328w	1.21158	PF3D7_0506600	histone deacetylase, putative, pseudogene
MAL7P1.183	1.20289	PF3D7_0732100	erythrocyte membrane protein 1 (PfEMP1), pseudogene (VAR)
PF14TR007	1.20151	NA	NA
NON_CODING_00102	1.19939	NON_CODING_00102	NA
PFB0805c	1.19836	PF3D7_0217300	AP-2 complex subunit sigma, putative
MAL7P1.97	1.19155	PF3D7_0718900	conserved Plasmodium protein, unknown function
PF08_0134	1.18892	PF3D7_0801600	conserved Plasmodium protein, unknown function
PFF0980w	1.18733	PF3D7_0620100	conserved Plasmodium protein, unknown function
PF13_0059	1.18687	PF3D7_1310900	mitochondrial ribosomal protein S15 precursor, putative
PF13TR007	1.18569	NA	NA
PFI1795c	1.18222	PF3D7_0937100	Plasmodium exported protein, unknown function
PFC0940c	1.17556	PF3D7_0321300	conserved Plasmodium protein, unknown function
PFA0645c	1.17464	NA	NA
PF11_0365	1.17168	PF3D7_1135500	conserved Plasmodium protein, unknown function
MAL13P1.53	1.1716	PF3D7_1311000	protein ISD11, putative (ISD11)
MAL7P1.225	1.17048	PF3D7_0832200.1	Plasmodium exported protein (PHISTa-like), unknown function
PFB0501c	1.16865	PF3D7_0211300	conserved Plasmodium protein, unknown function
PFL2370c	1.16756	PF3D7_1249400	conserved Plasmodium protein, unknown function
PFF0900c	1.1604	PF3D7_0618600	rhomboid protease ROM10 (ROM10)
PF14_0007	1.15935	PF3D7_1400700	stevor,PIR protein
PF11_0420	1.15853	PF3D7_1140900	conserved Plasmodium protein, unknown function
PF14_0757	1.15696	PF3D7_1478500	Plasmodium exported protein (PHISTa), unknown function, pseudogene
NON_CODING_00112	1.15665	NON_CODING_00112	NA
PFF0270c	1.15529	PF3D7_0605500	cyclin dependent kinase binding protein, putative
PFI1130c	1.155	PF3D7_0923000	DNA-directed RNA polymerase II, putative
MAL7P1.57	1.1542	PF3D7_0713000	rifin,PIR protein (RIF)
NON_CODING_00009	1.15148	NON_CODING_00009	NA
PF13TR001	1.15036	NA	NA
PFI1765c	1.14679	PF3D7_0936500	Plasmodium exported protein, unknown function
NON_CODING_00113	1.14541	NON_CODING_00113	NA
NON_CODING_00011	1.14466	NON_CODING_00011	NA
PF08_0085	1.14439	PF3D7_0812600	ubiquitin-conjugating enzyme, putative
PF14_0366	1.1429	PF3D7_1438700	DNA primase small subunit
NON_CODING_00041	1.14184	NON_CODING_00041	NA
PF14_0085	1.14041	PF3D7_1408800	conserved Plasmodium protein, unknown function
PF11_0154	1.1392	PF3D7_1114500	conserved Plasmodium protein, unknown function
PFL2195w	1.13895	PF3D7_1245800	clathrin coat assembly protein AP180, putative
PFE0665c	1.13858	PF3D7_0513400	GTP-binding protein, putative
PF08_0009	1.13721	PF3D7_0828500	translation initiation factor EIF-2b alpha subunit, putative
PFI0960w	1.13656	PF3D7_0919600	dolichyl-diphosphooligosaccharide--protein glycosyltransferase, putative
NON_CODING_00033	1.13589	NON_CODING_00033	NA
MAL7P1.184	1.13495	PF3D7_0732300	rifin,PIR protein (RIF)
PF14_0037	1.13485	PF3D7_1404000	DNA-directed RNA polymerase II subunit RPB4, putative (RPB4)
PF11_0412	1.13314	PF3D7_1140100	vacuolar ATP synthase subunit f, putative
PFD0730w	1.13069	PF3D7_0415100	conserved Plasmodium protein, unknown function
PF10_0282	1.13018	PF3D7_1028800	conserved Plasmodium protein, unknown function
NON_CODING_00007	1.13007	NON_CODING_00007	NA
PFL2035c	1.1299	PF3D7_1242300	conserved Plasmodium membrane protein, unknown function
PF07_0065	1.12626	PF3D7_0715900	zinc transporter, putative
PF12TR016	1.12583	PF3D7_1245700	unspecified product
PF11_0368	1.12539	PF3D7_1135600	conserved Plasmodium protein, unknown function
PFI1260c	1.12501	PF3D7_0925700	histone deacetylase (HDAC1)
PFC0556c	1.12457	PF3D7_0313300	apicoplast conserved ycf19 protein precursor, unknown function
PFB0335c	1.12314	PF3D7_0207500	serine repeat antigen 6 (SERA6)
PF14_0662	1.12216	PF3D7_1469400	nucleoside transporter 3, putative (NT3)
PF13_0317	1.1218	PF3D7_1360000	conserved Plasmodium protein, unknown function
PF10_0051	1.12131	PF3D7_1004800	ADP/ATP carrier protein, putative
PF11_0072	1.12115	PF3D7_1106100	apicoplast ribosomal protein S15 precursor, putative
PFI1055w	1.11991	PF3D7_0921500	conserved Plasmodium protein, unknown function
PFI0150c	1.11879	PF3D7_0903100	retrieval receptor for endoplasmic reticulum membrane proteins, putative
MAL7_ITS1:rRNA	1.11868	PF3D7_0725700	unspecified product
PFL0960w	1.11798	PF3D7_1219900	D-ribulose-5-phosphate 3-epimerase, putative
PFL0860c	1.1179	PF3D7_1217800	zinc finger protein, putative
PF10_0149	1.11736	PF3D7_1015200.1	cysteine--tRNA ligase, putative (CysRS)
PFB0620w	1.1169	PF3D7_0213700	conserved protein, unknown function
PFD0270c	1.11675	PF3D7_0405500	conserved Plasmodium protein, unknown function
PF11_0473	1.11636	PF3D7_1146200	conserved Plasmodium protein, unknown function
PFD0325w	1.11625	PF3D7_0406600	conserved Plasmodium protein, unknown function
PFF0965c	1.11548	PF3D7_0619800	conserved Plasmodium membrane protein, unknown function
PF10_0110	1.11493	PF3D7_1011300	conserved Plasmodium membrane protein, unknown function
PF10_0336	1.11363	PF3D7_1034600	conserved Plasmodium protein, unknown function
PF11_0075	1.11351	PF3D7_1106400	conserved Plasmodium protein, unknown function
NON_CODING_00003	1.11297	NON_CODING_00003	NA
PFE1080w	1.1126	PF3D7_0521500	ribosomal large subunit pseudouridylate synthase, putative
PFF1005w	1.11249	PF3D7_0620600	conserved Plasmodium protein, unknown function
MAL7P1.173	1.11233	PF3D7_0731200	Plasmodium exported protein, unknown function
PF11_0370	1.11219	PF3D7_1135900	3-oxo-5-alpha-steroid 4-dehydrogenase, putative
PFI1070c	1.11159	PF3D7_0921800	nucleolar preribosomal assembly protein, putative
PFE0795c	1.111	PF3D7_0515900	NLI interacting factor-like phosphatase, putative (NIF2)
PF11_0117	1.11092	PF3D7_1111100	replication factor C subunit 5, putative (RFC5)
PF14_0386	1.11043	PF3D7_1440700	adaptor complexes medium subunit family
MAL7P1.220	1.11041	PF3D7_0832700	Plasmodium exported protein (PHISTa-like), unknown function, pseudogene
PF11_0441a	1.11016	PF3D7_1143000	alpha/beta hydrolase, putative
PFD0395c	1.11011	PF3D7_0408000	conserved Plasmodium protein, unknown function
PFE0305w	1.10974	PF3D7_0506200	TATA-box-binding protein (TBP)
PFD0560w	1.10896	PF3D7_0411300	conserved Plasmodium protein, unknown function
PFA0670c	1.10868	PF3D7_0113900	Plasmodium exported protein (hyp8), unknown function (GEXP10)
PFL0225c	1.10732	PF3D7_1204500	conserved Plasmodium protein, unknown function
PFE0190c	1.10657	PF3D7_0503900	conserved Plasmodium protein, unknown function
PF14_0597	1.10646	PF3D7_1462700	cytochrome c1 precursor, putative
PF14_0755	0.732694	PF3D7_1478300	Plasmodium exported protein, unknown function, pseudogene
PFF0565c	0.732276	PF3D7_0611500	conserved Plasmodium protein, unknown function
PF11_0089	0.731735	PF3D7_1107600	conserved Plasmodium protein, unknown function
PFL2620w	0.730571	PF3D7_1254300	stevor,PIR protein
PF02TR003	0.73041	NA	NA
MAL13P1.342a	0.730107	PF3D7_1368000	conserved Plasmodium protein, unknown function
PFE0370c	0.728326	PF3D7_0507500	subtilisin-like protease 1 (SUB1)
PF14_0199	0.727298	PF3D7_1420500	conserved Plasmodium membrane protein, unknown function
MAL14_tRNA.SelCys1:tRNA	0.727244	PF3D7_1438200	tRNA Selenocysteine
MAL13P1.350	0.726759	PF3D7_1369300	conserved Plasmodium protein, unknown function
PFL1700c	0.726385	PF3D7_1235200	V-type K+-independent H+-translocating inorganic pyrophosphatase (VP2)
PFI0245c	0.725568	PF3D7_0905000	conserved Plasmodium protein, unknown function
PFI0140w	0.725377	PF3D7_0902900	conserved Plasmodium protein, unknown function
MAL7P1.310	0.725101	PF3D7_0832600	stevor,PIR protein
PFC0176c	0.724834	PF3D7_0303900	phosphatidylethanolamine-binding protein, putative
PFL0300c	0.724625	PF3D7_1206000	shewanella-like protein phosphatase 2 (SHLP2)
PFB0056c	0.723747	PF3D7_0201100	Plasmodium exported protein, unknown function, fragment
PFA0755w	0.723274	PF3D7_0115500	erythrocyte membrane protein 1 (PfEMP1), pseudogene
PF14_0723	0.722965	PF3D7_1475500	LCCL domain-containing protein (CCp1)
MAL5_tRNA_Leu2:tRNA	0.721497	PF3D7_0527800	tRNA Leucine
NON_CODING_00118	0.72098	NON_CODING_00118	NA
PF10_0290	0.719543	PF3D7_1029700	conserved Plasmodium protein, unknown function
NON_CODING_00001	0.71867	NON_CODING_00001	NA
NON_CODING_00018	0.718426	NON_CODING_00018	NA
PF14_0586a	0.718088	PF3D7_1461500	meiotic nuclear division protein 1, putative (MND1)
PFD0715c	0.717651	PF3D7_0414800	conserved Plasmodium protein, unknown function
PFC0180c	0.717369	PF3D7_0304000	inner membrane complex protein 1a, putative (IMC1a)
PF14_0452a	0.717216	PF3D7_1447600	conserved Plasmodium protein, unknown function
PF07_0050	0.716986	PF3D7_0712400	erythrocyte membrane protein 1, PfEMP1 (VAR)
PF10_0102	0.71616	PF3D7_1010500	ankyrin-repeat protein, putative
PF10_0237	0.715062	PF3D7_1024400	conserved Plasmodium protein, unknown function
NON_CODING_00091	0.714311	NON_CODING_00091	NA
PF14_0743	0.713754	PF3D7_1477200	Plasmodium exported protein (hyp15), unknown function
PF05TR005	0.713441	PF3D7_0531500	unspecified product
PF07_0014	0.713064	PF3D7_0703800	conserved Plasmodium protein, unknown function
PF10_0395	0.712614	PF3D7_1040200	stevor,PIR protein
NON_CODING_00002	0.712506	NON_CODING_00002	NA
PF14_0420	0.711313	PF3D7_1444200	calmodulin-like protein
PFL2420w	0.710077	PF3D7_1250400	conserved Plasmodium protein, unknown function
PF14_0572	0.708822	PF3D7_1459900	conserved Plasmodium membrane protein, unknown function
PFF1310c	0.708747	PF3D7_0627000	conserved Plasmodium protein, unknown function
MAL7P1.222	0.708569	PF3D7_0832500	rifin,PIR protein (RIF)
PFL0875w	0.707863	PF3D7_1218100	conserved Plasmodium protein, unknown function
MAL13P1.65	0.707728	NA	NA
PF10_0329	0.707592	PF3D7_1033800	plasmepsin VII
PF13_0127	0.705815	PF3D7_1322600	conserved Plasmodium protein, unknown function
PFD0487c	0.704817	PF3D7_0409900	actin-like protein, putative (ALP5b)
PF11_0014	0.703551	PF3D7_1100800	Pfmc-2TM Maurer's cleft two transmembrane protein (MC-2TM)
MAL13P1.515	0.703471	PF3D7_1373000	rifin,PIR protein (RIF)
PF08_0062	0.702259	PF3D7_0816900	adenylate kinase 2 (AK2)
PFF1420w	0.702205	PF3D7_0629300	phosphatidylcholine-sterol acyltransferase, putative (PL)
PFL2190c	0.700588	PF3D7_1245600	kinesin, putative
PF11_0013	0.700457	PF3D7_1100700	stevor, pseudogene,PIR protein, pseudogene
PF13_0090a	0.700349	PF3D7_1316300	conserved Plasmodium protein, unknown function
PF11_0330	0.699172	PF3D7_1132100	conserved Plasmodium protein, unknown function
MAL5_tRNA_Arg1:tRNA	0.696394	PF3D7_0529600	tRNA Arginine
PFB0050c	0.696344	PF3D7_0200900	stevor, pseudogene,PIR protein, pseudogene
PF14_0202	0.694794	PF3D7_1420800	dynein-associated protein, putative
PFF0890c	0.694649	PF3D7_0618400	conserved Plasmodium membrane protein, unknown function
PFL1770c	0.69378	PF3D7_1236600	p25-alpha family protein, putative
PFI0175w	0.69345	PF3D7_0903600.1	conserved Plasmodium protein, unknown function
PFD0695w	0.693116	PF3D7_0414400	conserved Plasmodium protein, unknown function
MAL13P1.12	0.691252	PF3D7_1302400	conserved Plasmodium membrane protein, unknown function
PFE1205c	0.690156	PF3D7_0524200	conserved Plasmodium membrane protein, unknown function
PF08_0136	0.68817	PF3D7_0801400	probable protein, unknown function
PF11_0523	0.685037	PF3D7_1101900	erythrocyte membrane protein 1 (PfEMP1), truncated, pseudogene
PFI0100c	0.684299	PF3D7_0902100	serine/threonine protein kinase, FIKK family (FIKK9.2)
MAL13P1.276	0.682549	PF3D7_1356500	conserved Plasmodium protein, unknown function
PF11_0222	0.680781	PF3D7_1121400	WD domain, G-beta repeat-containing protein
MAL4_tRNA_Ile1:tRNA	0.68028	PF3D7_0410200	tRNA Isoleucine
PFD0375w	0.677991	PF3D7_0407600	conserved Plasmodium protein, unknown function
PFI1535w	0.677224	PF3D7_0931600	conserved protein, unknown function
NON_CODING_00104	0.675526	NON_CODING_00104	NA
PFI1216w	0.673141	PF3D7_0924800	telomeric repeat binding factor 1, putative (TRF1)
MAL13P1.49	0.672326	PF3D7_1310200	conserved Plasmodium protein, unknown function
PF11_0443	0.672198	PF3D7_1143200	DnaJ protein, putative
PF10_0083	0.668187	PF3D7_1008600	zinc finger C-x8-C-x5-C-x3-H type, putative
PF10_0409	0.662532	PF3D7_1026900	biotin--acetyl-CoA-carboxylase, putative
PF14_0733	0.66074	PF3D7_1476400	serine/threonine protein kinase, FIKK family, pseudogene (FIKK14)
MAL8P1.97	0.660284	PF3D7_0812900	probable protein, unknown function
PF08_0088	0.658771	PF3D7_0812300	sporozoite surface protein 3, putative (SSP3)
NON_CODING_00004	0.654071	NON_CODING_00004	NA
PFE0315c	0.650717	PF3D7_0506400	conserved Plasmodium protein, unknown function
MAL13_tRNA_Thr1:tRNA	0.636666	PF3D7_1355400	tRNA Threonine
PF14_0698	0.636205	PF3D7_1473000	conserved Plasmodium protein, unknown function
PF14_0732	0.633966	PF3D7_1476300	Plasmodium exported protein (PHISTb), unknown function
PFB0425c	0.632964	PF3D7_0209400	conserved protein, unknown function
PFE0035c	0.632721	PF3D7_0500700	rifin, pseudogene,PIR protein, pseudogene
MAL13P1.342	0.632047	PF3D7_1367900	conserved Plasmodium protein, unknown function
MAL13P1.66	0.625896	PF3D7_1313100	conserved Plasmodium protein, unknown function
PFL2590w	0.621933	PF3D7_1253800	Plasmodium exported protein (PHISTa), unknown function
NON_CODING_00021	0.610459	NON_CODING_00021	NA
MAL8P1.213	0.601415	PF3D7_0700800	Pfmc-2TM Maurer's cleft two transmembrane protein (MC-2TM)
PFC0460w	0.593317	PF3D7_0311000	conserved Plasmodium protein, unknown function
MAL7P1.223	0.578956	PF3D7_0832400	stevor,PIR protein
PF11_0012	0.565356	PF3D7_1100600	Plasmodium exported protein (PHISTa), unknown function, pseudogene
MAL4_tRNA_Asn1:tRNA	0.553319	PF3D7_0403000	tRNA Asparagine
PFF1545w	0.553117	PF3D7_0631800	rifin,PIR protein (RIF)
NON_CODING_00061	0.517978	NON_CODING_00061	NA
MAL13_tRNA_Cys1:tRNA	0.42643	PF3D7_1370100	tRNA Cysteine

## Sheet: Proguanil_Top100Botom100
PlasmoDBID	Proguanil	PlasmoDBID (v2015-09-10)	Product Description
NON_CODING_00057	2.77778	NON_CODING_00057	NA
PF10_0402	2.53721	PF3D7_1040900	rifin,PIR protein (RIF)
PFL2590w	2.13137	PF3D7_1253800	Plasmodium exported protein (PHISTa), unknown function
PF14_0743	1.81548	PF3D7_1477200	Plasmodium exported protein (hyp15), unknown function
MAL7_tRNA_His1:tRNA	1.7654	PF3D7_0706900	tRNA Histidine
MAL7P1.223	1.7339	PF3D7_0832400	stevor,PIR protein
PFC0025c	1.73046	PF3D7_0300400	stevor,PIR protein
PF14_0773	1.72199	PF3D7_1480100	erythrocyte membrane protein 1 (PfEMP1), truncated, pseudogene
PF10_0004	1.71041	PF3D7_1000400	rifin,PIR protein (RIF)
PFB0040c	1.69915	PF3D7_0200700	rifin,PIR protein (RIF)
MAL13P1.29	1.66283	PF3D7_1306000	conserved Plasmodium protein, unknown function
MAL5_tRNA_Arg1:tRNA	1.65743	PF3D7_0529600	tRNA Arginine
MAL7P1.222	1.65157	PF3D7_0832500	rifin,PIR protein (RIF)
PF08_0105	1.6481	PF3D7_0808800	rifin,PIR protein (RIF)
PFF1545w	1.64606	PF3D7_0631800	rifin,PIR protein (RIF)
PFL2620w	1.64595	PF3D7_1254300	stevor,PIR protein
NON_CODING_00004	1.62847	NON_CODING_00004	NA
PF11_0148	1.62596	PF3D7_1114000	dynein light chain type 2, putative
MAL1_ITS1:rRNA	1.61224	PF3D7_0112400	unspecified product
MAL8P1.90	1.60755	NA	NA
MAL7_tRNA_Tyr1:tRNA	1.59192	PF3D7_0702800	tRNA Tyrosine
MAL6_tRNA_Ala1:tRNA	1.59028	PF3D7_0620800	tRNA Alanine
PFB0080c	1.58639	PF3D7_0201600	Plasmodium exported protein (PHISTb), unknown function
PF07_0050	1.57804	PF3D7_0712400	erythrocyte membrane protein 1, PfEMP1 (VAR)
PF11_0517	1.56948	PF3D7_1150000	rifin,PIR protein (RIF)
PF10_0395	1.56801	PF3D7_1040200	stevor,PIR protein
MAL13P1.515	1.56695	PF3D7_1373000	rifin,PIR protein (RIF)
PFF0847w	1.56604	PF3D7_0617500	rifin, pseudogene,PIR protein, pseudogene
NON_CODING_00001	1.56353	NON_CODING_00001	NA
NON_CODING_00076	1.55714	NON_CODING_00076	NA
PFB1015w	1.54651	PF3D7_0222700	rifin,PIR protein (RIF)
PF10_0401	1.54487	PF3D7_1040800	rifin,PIR protein (RIF)
PF14_0757	1.54008	PF3D7_1478500	Plasmodium exported protein (PHISTa), unknown function, pseudogene
PF13_0005	1.53083	PF3D7_1300500	rifin,PIR protein (RIF)
MAL7_tRNA_Lys2:tRNA	1.52812	PF3D7_0707100	tRNA Lysine
MAL7_tRNA_Leu1:tRNA	1.52098	PF3D7_0714800	tRNA Leucine
PFL1770c	1.51543	PF3D7_1236600	p25-alpha family protein, putative
PFB0025c	1.51386	PF3D7_0200400	stevor,PIR protein
PFI0025c	1.51272	PF3D7_0900500	rifin,PIR protein (RIF)
MAL7P1.218	1.50687	PF3D7_0832900	stevor,PIR protein
PFF0005c	1.50465	PF3D7_0600100	erythrocyte membrane protein 1 (PfEMP1), pseudogene (VAR)
PFE0190c	1.5024	PF3D7_0503900	conserved Plasmodium protein, unknown function
PFB0075c	1.50206	PF3D7_0201500	Plasmodium exported protein (hyp9), unknown function
PF11_0519	1.50127	PF3D7_1150200	rifin,PIR protein (RIF)
PF14_0767	1.49968	PF3D7_1479500	stevor,PIR protein
MAL5_tRNA_Leu2:tRNA	1.4943	PF3D7_0527800	tRNA Leucine
NON_CODING_00048	1.49387	NON_CODING_00048	NA
PFL2610w	1.49201	PF3D7_1254100	stevor,PIR protein
PF11_0516	1.48823	PF3D7_1149900	stevor,PIR protein
2277.pre-tRNA-Glu-1:tRNA	1.48571	PF3D7_1252000	tRNA Glutamic acid
PFF0850c	1.47014	PF3D7_0617600	stevor,PIR protein
MAL8P1.217	1.46541	PF3D7_0700400	stevor,PIR protein
NON_CODING_00092	1.46412	NON_CODING_00092	NA
NON_CODING_00056	1.46393	NON_CODING_00056	NA
PFA0640c	1.46329	PF3D7_0113400	Plasmodium exported protein, unknown function
PF14_0766	1.46196	PF3D7_1479400	rifin,PIR protein (RIF)
PF10_0406	1.45752	PF3D7_1041300	erythrocyte membrane protein 1, PfEMP1 (VAR)
MAL8P1.216	1.45702	PF3D7_0700500	rifin,PIR protein (RIF)
PFD0640c	1.45576	PF3D7_0413200	rifin,PIR protein (RIF)
PF10_0002	1.45533	PF3D7_1000200	rifin,PIR protein (RIF)
PFC0040w	1.45443	PF3D7_0300800	rifin,PIR protein (RIF)
MAL13P1.505	1.45221	PF3D7_1372800	stevor,PIR protein
PF14_0004	1.45214	PF3D7_1400400	rifin,PIR protein (RIF)
MAL7_tRNA_Thr2:tRNA	1.45119	PF3D7_0730700	tRNA Threonine
PFF1585w	1.45106	PF3D7_0632600	rifin, pseudogene,PIR protein, pseudogene (RIF)
PF07_0136	1.451	PF3D7_0732700	rifin,PIR protein (RIF)
PF14_0286	1.44838	PF3D7_1430700	NADP-specific glutamate dehydrogenase (GDH2)
PF14_0755	1.44789	PF3D7_1478300	Plasmodium exported protein, unknown function, pseudogene
PF10_0399	1.44577	PF3D7_1040600	rifin,PIR protein (RIF)
PF11_0013	1.44028	PF3D7_1100700	stevor, pseudogene,PIR protein, pseudogene
NON_CODING_00118	1.4399	NON_CODING_00118	NA
PF14_0769	1.4349	PF3D7_1479700	rifin,PIR protein (RIF)
PF14_0732	1.43017	PF3D7_1476300	Plasmodium exported protein (PHISTb), unknown function
PFF1085a	1.42977	PF3D7_0622600	conserved Plasmodium protein, unknown function
NON_CODING_00018	1.42902	NON_CODING_00018	NA
PFA0080c	1.42821	PF3D7_0101600	rifin,PIR protein (RIF)
MAL4_tRNA_Ile1:tRNA	1.42636	PF3D7_0410200	tRNA Isoleucine
PF14_0723	1.42566	PF3D7_1475500	LCCL domain-containing protein (CCp1)
PFB0090c	1.42342	PF3D7_0201800	knob associated heat shock protein 40 (KAHsp40)
PF14_0033	1.42304	PF3D7_1403600	selenoprotein (Sel1)
PFA0750w	1.42282	PF3D7_0115400	stevor,PIR protein
PFD1006w	1.42268	PF3D7_0421800	conserved Plasmodium protein, unknown function
PFA0765c	1.42229	PF3D7_0115700	erythrocyte membrane protein 1, PfEMP1 (VAR)
PFI1715w	1.42226	PF3D7_0935500	Plasmodium exported protein, unknown function (GEXP22)
MAL8P1.213	1.42035	PF3D7_0700800	Pfmc-2TM Maurer's cleft two transmembrane protein (MC-2TM)
PFB0060w	1.41838	PF3D7_0201200	rifin,PIR protein (RIF)
PFE0020c	1.41741	PF3D7_0500400	rifin,PIR protein (RIF)
MAL7_tRNA_Ala1:tRNA	1.41717	PF3D7_0702700	tRNA Alanine
NON_CODING_00050	1.41469	NON_CODING_00050	NA
PFI0175w	1.41205	PF3D7_0903600.1	conserved Plasmodium protein, unknown function
PFC1105w	1.41027	PF3D7_0324600	stevor,PIR protein
PFD0035c	1.40949	PF3D7_0400800	stevor,PIR protein
PFD1240w	1.40811	PF3D7_0425900	rifin,PIR protein (RIF)
PF10_0397	1.40573	PF3D7_1040400	rifin,PIR protein (RIF)
PFI0065w	1.40315	PF3D7_0901300	rifin,PIR protein (RIF)
PFF1555w	1.40191	PF3D7_0632000	rifin,PIR protein (RIF)
PFL2640c	1.39991	PF3D7_1254700	rifin,PIR protein (RIF)
MAL8P1.212	1.39943	PF3D7_0700900	RESA-like protein, pseudogene
PFI0080w	1.39832	PF3D7_0901600	stevor,PIR protein
NON_CODING_00080	1.39678	NON_CODING_00080	NA
NON_CODING_00047	0.848246	NON_CODING_00047	NA
PF14_0774	0.847148	PF3D7_1420900	mannose-1-phosphate guanyltransferase, putative
PF14_0119	0.84704	PF3D7_1412000	p1/s1 nuclease, putative
PFF0570c	0.846993	PF3D7_0611600	conserved Plasmodium protein, unknown function
PFL1905w	0.846313	PF3D7_1239300	conserved Plasmodium protein, unknown function
PF10_0059	0.846248	PF3D7_1005800	conserved Plasmodium membrane protein, unknown function
NON_CODING_00006	0.844808	NON_CODING_00006	NA
PFB0570w	0.844433	PF3D7_0212600	secreted protein with altered thrombospondin repeat domain (SPATR)
PF06TR004	0.844171	NA	NA
PFC0540w	0.844017	PF3D7_0312900	hypothetical protein
PF14_0406	0.84379	PF3D7_1442800	conserved Plasmodium protein, unknown function
PF10TR007	0.843758	NA	NA
PFE0455w	0.84368	PF3D7_0509200	leucine-rich repeat protein (LRR2)
PFL1765c	0.842924	PF3D7_1236500	conserved Plasmodium protein, unknown function
PF13_0128	0.842642	PF3D7_1323000	beta-hydroxyacyl-ACP dehydratase (FabZ)
NON_CODING_00114	0.841925	NON_CODING_00114	NA
PFE1460w	0.841768	PF3D7_0529300	apicoplast TIC22 protein (TIC22)
PF08_0046	0.841447	PF3D7_0820400	conserved Plasmodium protein, unknown function
PF10_0412	0.841419	PF3D7_1027600	topoisomerase, putative
NON_CODING_00007	0.840938	NON_CODING_00007	NA
PFI0120c	0.840394	PF3D7_0902500	serine/threonine protein kinase, FIKK family (FIKK9.6)
PF10_0055	0.840325	PF3D7_1005300	conserved Plasmodium protein, unknown function
PFE0910w	0.839727	PF3D7_0518200	SWIB/MDM2 domain-containing protein, putative
PFD0915w	0.838524	PF3D7_0418900	conserved Plasmodium protein, unknown function
PFL2025w	0.837758	PF3D7_1242100	conserved Plasmodium protein, unknown function
PF11_0405-b	0.837102	PF3D7_1139501	0
PF10_0042	0.836749	PF3D7_1003900	conserved Plasmodium protein, unknown function
PFE1560c	0.836107	PF3D7_0531200	mitochondrial ribosomal protein S16 precursor, putative
PF13_0306	0.835229	PF3D7_1357300	dynein light chain, putative
PFD0715c	0.834262	PF3D7_0414800	conserved Plasmodium protein, unknown function
PFE1450c	0.833951	PF3D7_0529100	conserved Plasmodium protein, unknown function
NON_CODING_00082	0.833115	NON_CODING_00082	NA
PF12TR007	0.832343	NA	NA
PFE0175c	0.832277	PF3D7_0503600	myosin B (MyoB)
PF12TR001	0.831669	PF3D7_1203800	unspecified product
PFD0195c	0.830811	PF3D7_0404000	conserved Plasmodium protein, unknown function
PF14_0658	0.830778	PF3D7_1469000	translation initiation factor IF-1, putative
MAL13P1.181	0.82768	PF3D7_1336300	conserved Plasmodium membrane protein, unknown function
PFF0085w	0.825324	PF3D7_0601700	Plasmodium exported protein (PHISTa), unknown function, pseudogene
PF05TR002	0.824735	#N/A	#N/A
PFL1305c	0.823757	PF3D7_1227000	conserved Plasmodium protein, unknown function
MAL13_tRNA_Thr1:tRNA	0.823267	PF3D7_1355400	tRNA Threonine
PF07_0119	0.822288	PF3D7_0728300	conserved Plasmodium protein, unknown function
PFF0315c	0.821876	PF3D7_0606400	conserved Plasmodium protein, unknown function
MAL13P1.305	0.819684	PF3D7_1361300	conserved Plasmodium protein, unknown function
PFF0840w	0.819084	PF3D7_0617300	conserved Plasmodium protein, unknown function
PFL2525c	0.818084	PF3D7_1252500	Plasmodium exported protein, unknown function
MAL13P1.297	0.818053	PF3D7_1359800	ADP-ribosylation factor, putative
PFC0795w	0.817963	PF3D7_0318000	conserved Plasmodium protein, unknown function
PF14_0578	0.817129	PF3D7_1460600	inner membrane complex sub-compartment protein 3, putative (ISP3)
PF14_0733	0.816972	PF3D7_1476400	serine/threonine protein kinase, FIKK family, pseudogene (FIKK14)
PFL2090c	0.81666	PF3D7_1243500	vacuolar-sorting protein SNF7, putative
PF10_0320	0.81609	PF3D7_1032800	leucine-rich repeat protein (LRR1)
PF06TR003	0.814124	PF3D7_0610300	unspecified product
PFE0575c	0.812469	PF3D7_0511600	apical rhoptry neck protein (ARNP)
MAL7P1.141	0.812264	PF3D7_0725400	conserved Plasmodium protein, unknown function
PFA0540c	0.810845	PF3D7_0111200	conserved Plasmodium protein, unknown function
PFD0520c	0.806672	PF3D7_0410500	conserved Plasmodium protein, unknown function
PFD0955w	0.805872	PF3D7_0419700	apical merozoite protein (Pf34)
PFI1675w	0.805552	PF3D7_0934600	conserved Plasmodium protein, unknown function
PFE0328w	0.805536	PF3D7_0506600	histone deacetylase, putative, pseudogene
MAL13P1.260	0.804959	PF3D7_1351700	inner membrane complex protein 1f, putative (IMC1f)
PF10_0063a	0.804115	PF3D7_1006300	conserved Plasmodium protein, unknown function
PF10_0253b	0.803832	PF3D7_1025800	conserved Plasmodium protein, unknown function
MAL13P1.64	0.802185	PF3D7_1313000	ubiquitin-like protein nedd8 homologue, putative (Nedd8)
MAL13P1.282	0.801813	PF3D7_1357600	conserved Plasmodium protein, unknown function
NON_CODING_00010	0.800628	NON_CODING_00010	NA
PF11_0455	0.799633	PF3D7_1144200	conserved Plasmodium protein, unknown function
PFL0746c	0.798436	PF3D7_1215500	conserved Plasmodium protein, unknown function
PFI1655c	0.79543	PF3D7_0934200	conserved Plasmodium protein, unknown function
PF10_0103	0.794151	PF3D7_1010600	eukaryotic translation initiation factor 2 beta subunit, putative
NON_CODING_00043	0.793784	NON_CODING_00043	NA
PFF1190c	0.790771	PF3D7_0624700	N-acetylglucosaminylphosphatidylinositol deacetylase, putative
NON_CODING_00115	0.790316	NON_CODING_00115	NA
PF13_0326	0.785579	PF3D7_1361400	actin-depolymerizing factor 2 (ADF2)
PF13_0081	0.78226	PF3D7_1314400	conserved Plasmodium protein, unknown function
PFD1065c	0.780463	PF3D7_0422600	conserved Plasmodium protein, unknown function
NON_CODING_00011	0.779661	NON_CODING_00011	NA
PFC0215c	0.778174	PF3D7_0304700	conserved Plasmodium protein, unknown function
PF11_0042	0.777451	PF3D7_1103000	conserved Plasmodium protein, unknown function
NON_CODING_00116	0.772743	NON_CODING_00116	NA
PFF0265c	0.768416	PF3D7_0605400	calcium-binding protein, putative
PFD0290w	0.767378	PF3D7_0405800	conserved Plasmodium protein, unknown function
PF13TR005	0.765828	NA	NA
PFL2575c	0.765662	PF3D7_1253500	Plasmodium exported protein, unknown function
NON_CODING_00042	0.764997	NON_CODING_00042	NA
PF11_0100	0.757506	PF3D7_1108800	conserved Plasmodium protein, unknown function
NON_CODING_00069	0.75676	NON_CODING_00069	NA
PFB0435c	0.755329	PF3D7_0209600	transporter, putative
NON_CODING_00094	0.74729	NON_CODING_00094	NA
NON_CODING_00036	0.742373	NON_CODING_00036	NA
PF13TR007	0.736779	NA	NA
PF11_0361-b	0.718194	PF3D7_1135001	0
PF14_0418	0.716929	PF3D7_1444000	conserved Plasmodium protein, unknown function
PFB0305c	0.713594	PF3D7_0206900.1	merozoite surface protein 5 (MSP5)
PF13TR001	0.684411	NA	NA
NON_CODING_00015	0.643863	NON_CODING_00015	NA
PFF1320c	0.639379	PF3D7_0627200	myosin light chain, putative
NON_CODING_00013	0.624737	NON_CODING_00013	NA
PF05TR005	0.609534	PF3D7_0531500	unspecified product

## Sheet: MMS_Top100Botom100
PlasmoDBID	MMS	PlasmoDBID (v2015-09-10)	Product Description
PFL2650w	2.11974	PF3D7_1254900	Plasmodium exported protein, unknown function, fragment
PF10_0351	2.09438	PF3D7_1035900	probable protein, unknown function (M566)
PF14_0009	2.02894	PF3D7_1400900	Plasmodium exported protein (PHISTa), unknown function, pseudogene
PFI0140w	2.02632	PF3D7_0902900	conserved Plasmodium protein, unknown function
MAL7P1.350	2.02421	PF3D7_0732600	Plasmodium exported protein, unknown function, fragment
PFA0035c	1.91958	PF3D7_0100700	Plasmodium exported protein, unknown function, fragment
PF05TR003	1.90092	NA	NA
PFB0056c	1.8591	PF3D7_0201100	Plasmodium exported protein, unknown function, fragment
PFC0215c	1.82944	PF3D7_0304700	conserved Plasmodium protein, unknown function
MAL13P1.246	1.82665	PF3D7_1348800	E1-E2 ATPase, putative
NON_CODING_00080	1.81083	NON_CODING_00080	NA
MAL13P1.11	1.81023	PF3D7_1301100	Plasmodium exported protein (PHISTa), unknown function, pseudogene
MAL13P1.62	1.7993	PF3D7_1301900	Plasmodium exported protein, unknown function
PF11_0514	1.79184	PF3D7_1149700	Plasmodium exported protein (PHISTa), unknown function
PF13_0112	1.78159	PF3D7_1319500	conserved Plasmodium protein, unknown function
PF11_0526	1.77869	PF3D7_1112500	conserved Plasmodium protein, unknown function
PFD0435c	1.77245	PF3D7_0408800	conserved Plasmodium protein, unknown function
PFE1220w	1.76977	PF3D7_0524500	conserved Plasmodium protein, unknown function
PF11_0443	1.76882	PF3D7_1143200	DnaJ protein, putative
PFI0965w	1.76372	PF3D7_0919700	pyridoxal 5'-phosphate dependent enzyme class III, putative
PF10_0216	1.76346	PF3D7_1022300	zinc transporter, putative
PF13_0122	1.75615	PF3D7_1320900	RNA-binding protein, putative
NON_CODING_00081	1.75453	NON_CODING_00081	NA
PFA0585w	1.75183	PF3D7_0112100	conserved Plasmodium protein, unknown function
MAL7P1.92	1.75073	PF3D7_0718300	cysteine repeat modular protein 2 (CRMP2)
PF14_0754	1.74958	PF3D7_1478200	Plasmodium exported protein, unknown function, pseudogene
PFA0735w	1.73305	PF3D7_0115100	Plasmodium exported protein (PHISTa), unknown function
MAL13P1.177	1.72622	PF3D7_1335500	conserved Plasmodium protein, unknown function
PF11_0309	1.72006	PF3D7_1129800	conserved Plasmodium protein, unknown function
DUP1-PFF0600w{pep}	1.716	NA	NA
PFE0075c	1.71514	PF3D7_0501500	rhoptry-associated protein 3 (RAP3)
PFF1245c	1.70916	PF3D7_0625700	conserved Plasmodium protein, unknown function
PFD1210w	1.70835	PF3D7_0425300	Plasmodium exported protein (PHISTa), unknown function, pseudogene
PF10_0382	1.70498	PF3D7_1039100	DnaJ protein, putative, pseudogene
PF14_0658	1.70103	PF3D7_1469000	translation initiation factor IF-1, putative
NON_CODING_00074	1.70071	NON_CODING_00074	NA
PFB0735c	1.69922	PF3D7_0216200	conserved Plasmodium protein, unknown function
PF11_0405-b	1.69894	PF3D7_1139501	0
PFI1305w	1.69673	PF3D7_0926600	conserved Plasmodium membrane protein, unknown function
PF14_0019	1.69142	PF3D7_1401700	Plasmodium exported protein, unknown function
PF14_0093	1.69138	PF3D7_1409500	conserved Plasmodium protein, unknown function
NON_CODING_00097	1.68634	NON_CODING_00097	NA
PFF0470w	1.6802	PF3D7_0609500	conserved Plasmodium protein, unknown function
PFL0370w	1.6799	PF3D7_1207400	conserved Plasmodium protein, unknown function
PFC0055w	1.67725	PF3D7_0301100	Plasmodium exported protein (hyp13), unknown function
PF14_0749	1.67179	PF3D7_1477800	acyl-CoA binding protein (ACBP)
PF11_0034	1.65682	PF3D7_1102200	DnaJ protein, putative
PF14_0165	1.65533	PF3D7_1416600	conserved Plasmodium protein, unknown function
PFI0175w	1.64845	PF3D7_0903600.1	conserved Plasmodium protein, unknown function
MAL13P1.46	1.64789	PF3D7_1309900	conserved Plasmodium protein, unknown function
PF14_0722	1.647	PF3D7_1475400	cysteine repeat modular protein 4 (CRMP4)
PFF0515c	1.6456	PF3D7_0610500	conserved protein, unknown function
PFL2595w	1.64295	PF3D7_1253900	Plasmodium exported protein (PHISTa), unknown function, pseudogene
MAL8P1.163	1.64003	PF3D7_0800600	Plasmodium exported protein (PHISTa), unknown function
PFE1280w	1.6391	PF3D7_0525700	conserved Plasmodium protein, unknown function
PFL2545c	1.63752	PF3D7_1252900	Plasmodium exported protein, unknown function
PFA0260c	1.63689	PF3D7_0105300	cyclase-associated protein, putative (CAP)
NON_CODING_00091	1.63458	NON_CODING_00091	NA
PFL0990w	1.6209	PF3D7_1220600	conserved Plasmodium protein, unknown function
PFB0946c	1.61997	PF3D7_0220900	Plasmodium exported protein, unknown function, pseudogene
PFL0395c	1.61857	PF3D7_1207900	conserved Plasmodium protein, unknown function
PFD0155c	1.61636	PF3D7_0403300	conserved Plasmodium protein, unknown function
PFA0085c	1.61616	PF3D7_0101700	erythrocyte membrane protein 1 (PfEMP1), exon 2, pseudogene (VAR)
PFE1125w	1.6101	PF3D7_0522500	50S ribosomal protein L17, apicoplast, putative (RPL17)
PFF0605c	1.60765	PF3D7_0612500	conserved Plasmodium protein, unknown function
PF11_0390	1.60712	PF3D7_1137900	conserved Plasmodium protein, unknown function
PFI0040c	1.60215	PF3D7_0900800	erythrocyte membrane protein 1 (PfEMP1), exon 2, pseudogene (VAR)
PFB0665w	1.60095	PF3D7_0214600	serine/threonine protein kinase, putative
PFE1560c	1.59811	PF3D7_0531200	mitochondrial ribosomal protein S16 precursor, putative
PFI0060c	1.59547	PF3D7_0901200	Plasmodium exported protein, unknown function, fragment
PFL0415w	1.59154	PF3D7_1208300	mitochondrial ACP precursor, putative
PF14_0179	1.58814	PF3D7_1418100	liver specific protein 1, putative (LISP1)
PFL1510c	1.58756	PF3D7_1231300	conserved Plasmodium protein, unknown function
PF10_0388	1.58515	PF3D7_1039600	exported protein family 1, pseudogene (EPF1)
PFI0260c	1.58435	PF3D7_0905300	dynein heavy chain, putative
PF10TR005	1.58337	NA	NA
MAL8P1.36	1.58325	PF3D7_0823700	conserved Plasmodium protein, unknown function
PFD1195c	1.58148	PF3D7_0425000	Plasmodium exported protein, unknown function, pseudogene
MAL13P1.315	1.58041	PF3D7_1362800	conserved Plasmodium protein, unknown function
PFD1025w	1.5771	PF3D7_0421600	erythrocyte membrane protein 1 (PfEMP1)-like pseudogene (VAR)
PFB0300c	1.57696	PF3D7_0206800	merozoite surface protein 2 (MSP2)
PFL1435c	1.57416	PF3D7_1229800	myosin D (MyoD)
PFL0550w	1.57175	PF3D7_1211100	HSP20-like chaperone
PFI1655c	1.56797	PF3D7_0934200	conserved Plasmodium protein, unknown function
PF10_0420	1.56259	PF3D7_1038300	conserved Plasmodium protein, unknown function
PFC0700c	1.56251	PF3D7_0316000	microneme associated antigen (MA)
PFA0465c	1.5619	PF3D7_0109500	N-acetyltransferase, putative
PFB0660w	1.56174	PF3D7_0214500	conserved Plasmodium protein, unknown function
PFB0925w	1.55837	PF3D7_0220400	DnaJ protein, putative, pseudogene
PF10_0007	1.55713	PF3D7_1000700	Plasmodium exported protein (PHISTa), unknown function, pseudogene
PFI1463w	1.55058	PF3D7_0929900	conserved Plasmodium protein, unknown function
PFB0045c	1.5497	PF3D7_0200800	erythrocyte membrane protein 1 (PfEMP1), truncated
PFF0640w	1.54914	PF3D7_0613200	conserved Plasmodium protein, unknown function
PF07_0011	1.54859	PF3D7_0703100	conserved Plasmodium protein, unknown function
PF11_0186	1.54834	PF3D7_1118000	conserved Plasmodium protein, unknown function
PFF0085w	1.54806	PF3D7_0601700	Plasmodium exported protein (PHISTa), unknown function, pseudogene
PF10_0376	1.54656	PF3D7_1038600	Plasmodium exported protein, unknown function
PF10_0381	1.54433	PF3D7_1039100	DnaJ protein, putative, pseudogene
MAL13P1.6	1.54059	PF3D7_1300800	erythrocyte membrane protein 1-like (VAR-like)
MAL13P1.91	1.53885	PF3D7_1317700	conserved Plasmodium protein, unknown function
NON_CODING_00059	0.744962	NON_CODING_00059	NA
PFF1295w	0.744482	PF3D7_0626700	conserved protein, unknown function
PF11_0050	0.744235	PF3D7_1103900	conserved Plasmodium protein, unknown function
PF10_0218	0.743219	PF3D7_1022500	citrate synthase, mitochondrial precursor, putative
PF14_0447	0.74289	PF3D7_1446900	glutaminyl-peptide cyclotransferase, putative
PF14_0451	0.742075	PF3D7_1447300	mitochondrial ribosomal protein S14 precursor, putative
PFD0730w	0.741838	PF3D7_0415100	conserved Plasmodium protein, unknown function
PF11_0114	0.741814	PF3D7_1110700	actin-like protein, putative (ALP1)
PF06TR004	0.741443	NA	NA
PF14_0570	0.73865	PF3D7_1459700	pyridoxal 5'-phosphate synthase, putative
PF13_0293	0.737991	PF3D7_1355300	histone-lysine N-methyltransferase, putative (SET6)
NON_CODING_00110	0.737096	NON_CODING_00110	NA
PF14_0604a	0.736402	PF3D7_1463600	conserved Plasmodium protein, unknown function
PFL2530w	0.73533	PF3D7_1252600	lysophospholipase, putative
PFL2565w	0.735294	PF3D7_1253300	Plasmodium exported protein (PHISTa), unknown function, pseudogene
PF14TR004	0.734769	NA	NA
MAL13_tRNA_Arg1:tRNA	0.729956	PF3D7_1341000	tRNA Arginine
MAL8P1.26	0.729457	PF3D7_0825300	conserved protein, unknown function
PFI0250c	0.729409	PF3D7_0905100	nucleoporin NUP100/NSP100, putative (NUP100)
PFE1405c	0.729301	PF3D7_0528200	eukaryotic translation initiation factor 3, subunit 6, putative
MAL5_tRNA_Phe1:tRNA	0.727278	PF3D7_0514400	tRNA Phenylalanine
MAL13_tRNA_Cys1:tRNA	0.727275	PF3D7_1370100	tRNA Cysteine
PFD0065w	0.726193	PF3D7_0401500	stevor, pseudogene,PIR protein, pseudogene
PFF1355w	0.725922	PF3D7_0627900	ribonuclease P protein subunit p29, putative (POP4)
MAL7_tRNA_Thr1:tRNA	0.725049	PF3D7_0706800	tRNA Threonine
PFA0475c	0.723901	PF3D7_0109700	conserved protein, unknown function
PFB0953w	0.723571	PF3D7_0221200	Plasmodium exported protein (hyp15), unknown function
PF13_0317	0.722636	PF3D7_1360000	conserved Plasmodium protein, unknown function
PF11_0084	0.722095	PF3D7_1107200	conserved Plasmodium protein, unknown function
1399.pre-tRNA-Gly-1:tRNA	0.722	NA	NA
PF13_0309	0.721836	PF3D7_1357700	U3 snoRNA-associated small subunit rRNA processing protein, putative
MAL7_tRNA_Asp1:tRNA	0.720286	PF3D7_0714700	tRNA Asparagine
MAL13P1.305	0.719721	PF3D7_1361300	conserved Plasmodium protein, unknown function
MAL13P1.299	0.719595	PF3D7_1360200	conserved protein, unknown function
PFL0195w	0.718062	PF3D7_1204000	conserved Plasmodium protein, unknown function
PFI0695c	0.717772	PF3D7_0914200	phospholipid or glycerol acyltransferase, putative
2277.pre-tRNA-Glu-1:tRNA	0.71749	PF3D7_1252000	tRNA Glutamic acid
1400.pre-tRNA-Gln-1:tRNA	0.716777	NA	NA
PF13_0217	0.716699	PF3D7_1339800	mitotic-spindle organizing protein 1, putative
PFL0890c	0.716461	PF3D7_1218400	triose or hexose phosphate/phosphate translocator, putative
MAL7P1.340	0.716451	PF3D7_0705900	ATP synthase subunit C, putative
MAL13P1.465	0.713533	PF3D7_1371900	Plasmodium exported protein, unknown function
PFI0390c	0.713222	PF3D7_0908100	conserved Plasmodium membrane protein, unknown function
NON_CODING_00100	0.712127	NON_CODING_00100	NA
MAL13P1.460	0.711245	NA	NA
PF14_0117	0.709851	PF3D7_1411900	p1/s1 nuclease, putative
PF10_0317	0.70961	PF3D7_1032500	DER1-like protein, putative (Der1-2)
PF14_0421	0.709187	PF3D7_1444300	1-acyl-sn-glycerol-3-phosphate acyltransferase, putative (LPAAT)
PF14_0200	0.709151	PF3D7_1420600	pantothenate kinase, putative (PANK)
PF14_0024	0.707708	PF3D7_1402200	conserved Plasmodium protein, unknown function
NON_CODING_00086	0.707596	NON_CODING_00086	NA
PF11_0099	0.706083	PF3D7_1108700	heat shock protein DnaJ homologue Pfj2
PF14_0541	0.703952	PF3D7_1456800	V-type H(+)-translocating pyrophosphatase, putative (VP1)
PFA0120c	0.703475	PF3D7_0102400	lysophospholipase, putative, pseudogene
MAL13P1.425	0.701757	NA	NA
PF10_0252	0.699194	PF3D7_1025600	cytochrome c oxidase copper chaperone, putative (COX17)
PFL0640w	0.698928	PF3D7_1213200	conserved Plasmodium protein, unknown function
PF02TR001	0.698091	PF3D7_0209900	unspecified product
PFE0965c	0.695024	PF3D7_0519200	V-type proton ATPase 16 kDa proteolipid subunit
MAL7P1.26	0.694665	PF3D7_0708300	EKC/KEOPS complex subunit BUD32 (BUD32)
MAL5_ITS2:rRNA	0.691368	PF3D7_0531900	unspecified product
PFL2590w	0.690831	PF3D7_1253800	Plasmodium exported protein (PHISTa), unknown function
MAL7_tRNA_Lys1:tRNA	0.687309	PF3D7_0707000	tRNA Lysine
PF14_0528	0.686027	PF3D7_1455400	hemolysin III (HlyIII)
PF06TR006	0.684795	NA	NA
PF11_0535	0.6844	PF3D7_1115100	conserved Plasmodium protein, unknown function
PF14_0662	0.683825	PF3D7_1469400	nucleoside transporter 3, putative (NT3)
PF14_0518	0.683016	PF3D7_1454500	nifU protein, putative (IscU1)
PF10TR001	0.682488	NA	NA
PF14_0428	0.681423	PF3D7_1445100	histidine--tRNA ligase, putative
NON_CODING_00045	0.681203	NON_CODING_00045	NA
NON_CODING_00071	0.677479	NON_CODING_00071	NA
NON_CODING_00036	0.671743	NON_CODING_00036	NA
PF10_0222	0.670116	PF3D7_1022900	PfMNL-3 mitoNEET-like iron-sulfur protein, putative
PFL1885c	0.669541	PF3D7_1238900	protein kinase 2 (PK2)
PF13_0275	0.669282	PF3D7_1353100	Plasmodium exported protein, unknown function
PF14_0781	0.662613	PF3D7_1444600	conserved Plasmodium protein, unknown function
PF13_0269	0.660301	PF3D7_1351600	glycerol kinase (GK)
PF14_0007	0.660107	PF3D7_1400700	stevor,PIR protein
NON_CODING_00034	0.652819	NON_CODING_00034	NA
PFL0740c	0.6526	PF3D7_1215300	10 kDa chaperonin (CPN10)
MAL13_tRNA_Arg3:tRNA	0.65097	PF3D7_1370000	tRNA Arginine
PFB0905c	0.65068	PF3D7_0219800	Plasmodium exported protein (PHISTc), unknown function
PF14_0606	0.64757	PF3D7_1463800	mitochondrial ribosomal protein S6-2 precursor, putative
MAL13P1.335	0.645025	PF3D7_1366800	phosphatidylserine synthase, putative
PF13_0062	0.644712	PF3D7_1311400	AP-1 complex subunit mu, putative
PF14_0733	0.641973	PF3D7_1476400	serine/threonine protein kinase, FIKK family, pseudogene (FIKK14)
PFI0905w	0.639844	NA	NA
PF12TR017	0.634258	NA	NA
PF13TR008	0.632195	PF3D7_1370500	unspecified product
MAL7P1.223	0.631336	PF3D7_0832400	stevor,PIR protein
MAL7_ITS1:rRNA	0.622258	PF3D7_0725700	unspecified product
NON_CODING_00044	0.602072	NON_CODING_00044	NA
MAL5_ITS1:rRNA	0.598304	PF3D7_0531700	unspecified product
NON_CODING_00111	0.596593	NON_CODING_00111	NA
NON_CODING_00058	0.590533	NON_CODING_00058	NA
MAL13P1.420	0.586415	NA	NA
PF08_0085	0.563181	PF3D7_0812600	ubiquitin-conjugating enzyme, putative
NON_CODING_00102	0.518669	NON_CODING_00102	NA
NON_CODING_00112	0.517926	NON_CODING_00112	NA

## Sheet: Art_Top100Botom100
PlasmoDBID	Artemisinin	PlasmoDBID (v2015-09-10)	Product Description
PF11TR005	1.89415	PF3D7_1138900	unspecified product
NON_CODING_00036	1.7114	NON_CODING_00036	NA
MAL7P1.223	1.61074	PF3D7_0832400	stevor,PIR protein
MAL13_tRNA_Arg2:tRNA	1.59507	PF3D7_1369800	tRNA Arginine
PFA0040w	1.54004	PF3D7_0100800	rifin,PIR protein (RIF)
PF10_0062	1.49992	PF3D7_1006100	CCR4-NOT transcription complex subunit 5, putative (NOT5)
PF13_0223	1.47468	PF3D7_1340800	mitochondrial pyruvate carrier protein 1, putative (MPC1)
MAL7P1.124	1.47455	PF3D7_0723200	conserved Plasmodium protein, unknown function
1396.pre-tRNA-Met-1:tRNA	1.45944	NA	NA
1399.pre-tRNA-Leu-1:tRNA	1.45055	NA	NA
MAL14_5S_1:rRNA	1.39605	PF3D7_1418500	5S ribosomal RNA
PF11_0012	1.3915	PF3D7_1100600	Plasmodium exported protein (PHISTa), unknown function, pseudogene
MAL4_tRNA_Ile1:tRNA	1.35822	PF3D7_0410200	tRNA Isoleucine
MAL5_tRNA_Leu2:tRNA	1.3525	PF3D7_0527800	tRNA Leucine
PFE1610w	1.35048	PF3D7_0532500	Plasmodium exported protein, unknown function
MAL8P1.28	1.34114	PF3D7_0825100	conserved Plasmodium protein, unknown function
2277.pre-tRNA-Val-1:tRNA	1.33445	NA	NA
MAL13P1.461	1.32308	PF3D7_1371500	probable protein, unknown function
PF10_0262	1.31401	PF3D7_1026600	conserved Plasmodium protein, unknown function
PFF1085a	1.30779	PF3D7_0622600	conserved Plasmodium protein, unknown function
PF10_0005	1.30217	PF3D7_1000500	rifin,PIR protein (RIF)
MAL5_tRNA_Phe1:tRNA	1.29963	PF3D7_0514400	tRNA Phenylalanine
MAL13P1.331	1.27778	PF3D7_1366100	conserved Plasmodium protein, unknown function
PF07_0134	1.27678	PF3D7_0732400	rifin,PIR protein (RIF)
MAL4_tRNA_Ala1:tRNA	1.27147	PF3D7_0411500	tRNA Alanine
MAL8P1.310	1.26635	NA	NA
MAL8P1.380	1.26474	PF3D7_0812800	conserved Plasmodium protein, unknown function
PF11_0332	1.26354	PF3D7_1132300	nucleic acid binding protein, putative
PFB0050c	1.26245	PF3D7_0200900	stevor, pseudogene,PIR protein, pseudogene
MAL7P1.177	1.26015	PF3D7_0731700	Plasmodium exported protein (hyp9), unknown function
MAL8P1.205	1.25961	PF3D7_0831300	Plasmodium exported protein, unknown function (GEXP13)
PF13_0122	1.25661	PF3D7_1320900	RNA-binding protein, putative
PFI0330c	1.25047	PF3D7_0906800	probable protein, unknown function
PFL0160w	1.24832	PF3D7_1203200	signal recognition particle subunit SRP14 (SRP14)
PF11_0434	1.2475	PF3D7_1142200	conserved Plasmodium protein, unknown function
PFD0815c	1.24716	PF3D7_0416900	conserved Plasmodium protein, unknown function
PF11_0130	1.2438	PF3D7_1112400	conserved Plasmodium protein, unknown function
PFF0340c	1.23876	PF3D7_0606900	glutaredoxin-like protein (GLP2)
MAL7_tRNA_Tyr1:tRNA	1.23186	PF3D7_0702800	tRNA Tyrosine
PFI0105c	1.23065	PF3D7_0902200	serine/threonine protein kinase, FIKK family (FIKK9.3)
MAL7_tRNA_Val1:tRNA	1.22879	PF3D7_0730600	tRNA Valine
MAL3_tRNA_Ile1:tRNA	1.22717	PF3D7_0312700	tRNA Isoleucine
PF02TR002	1.22445	PF3D7_0211000	unspecified product
PF10_0100	1.22405	PF3D7_1010300	succinate dehydrogenase subunit 4, putative (SDH4)
PFL0360c	1.22259	PF3D7_1207200	conserved Plasmodium protein, unknown function
NON_CODING_00030	1.22243	NON_CODING_00030	NA
MAL7P1.58	1.22094	PF3D7_0713100	Pfmc-2TM Maurer's cleft two transmembrane protein (MC-2TM)
PF14_0743	1.22021	PF3D7_1477200	Plasmodium exported protein (hyp15), unknown function
MAL4_tRNA_Ser1:tRNA	1.21977	PF3D7_0410100	tRNA Serine
PF10_0034a	1.21748	PF3D7_1003100	conserved Plasmodium protein, unknown function
PFI0823w	1.21673	PF3D7_0916800	conserved Plasmodium protein, unknown function
PFD0645w	1.21082	PF3D7_0413300	rifin,PIR protein (RIF)
MAL13P1.277	1.21049	PF3D7_1356700	DnaJ protein, putative
PF11_0022	1.20428	PF3D7_1101400	rifin, pseudogene,PIR protein, pseudogene (RIF)
MAL6_tRNA_Ala1:tRNA	1.19915	PF3D7_0620800	tRNA Alanine
NON_CODING_00014	1.19674	NON_CODING_00014	NA
MAL7_tRNA_Thr2:tRNA	1.19659	PF3D7_0730700	tRNA Threonine
PF11_0443	1.19579	PF3D7_1143200	DnaJ protein, putative
PFC0595c	1.19408	PF3D7_0314400	serine/threonine protein phosphatase 6, putative (PPP6)
PF14_0136	1.19139	PF3D7_1413800	diphthamide synthesis protein, putative
MAL13P1.257	1.18896	PF3D7_1351100	conserved Plasmodium protein, unknown function
PFL2435w	1.18689	PF3D7_1250700	conserved Plasmodium protein, unknown function
NON_CODING_00077	1.1844	NON_CODING_00077	NA
NON_CODING_00032	1.1822	NON_CODING_00032	NA
PF11_0266	1.18143	PF3D7_1125500	small nuclear ribonucleoprotein Sm D1, putative (SNRPD1)
PF11_0124	1.18055	PF3D7_1111800	peptidyl-prolyl cis-trans isomerase, putative
NON_CODING_00003	1.18033	NON_CODING_00003	NA
PF14_0060	1.1752	PF3D7_1406300	glycerophosphodiester phosphodiesterase (GDPD)
PFA0635c	1.17501	PF3D7_0113300	Plasmodium exported protein (hyp1), unknown function
MAL8P1.55	1.17447	PF3D7_0820800	conserved Plasmodium protein, unknown function
PFD0605c	1.17446	PF3D7_0412200	conserved Plasmodium protein, unknown function
PFC0282w	1.17444	PF3D7_0306700	membrane magnesium transporter, putative
PF14_0555	1.17395	PF3D7_1458200	conserved Plasmodium protein, unknown function
PFI1725w	1.17317	PF3D7_0935700	Plasmodium exported protein, unknown function
MAL7P1.84	1.1731	PF3D7_0717200	conserved Plasmodium protein, unknown function
PF11_0073	1.1709	PF3D7_1106200	conserved Plasmodium protein, unknown function
PF14_0432	1.17037	PF3D7_1445500	conserved Plasmodium protein, unknown function
PFI1035w	1.17026	PF3D7_0921100	conserved Plasmodium protein, unknown function
PFE0225w	1.16887	PF3D7_0504600	2-oxoisovalerate dehydrogenase subunit beta, mitochondrial, putative (BCKDHB)
PFE1020w	1.16684	PF3D7_0520300	U6 snRNA-associated Sm-like protein LSm2, putative (LSM2)
PFC0358w:snRNA	1.16658	PF3D7_0308400	U4 spliceosomal RNA
PFE0145w	1.16514	PF3D7_0503000	50S ribosomal protein L28, apicoplast, putative
PF14_0646	1.16369	PF3D7_1467800	conserved Plasmodium protein, unknown function
PF07_0099	1.16156	PF3D7_0723600	conserved Plasmodium protein, unknown function
MAL13P1.139a	1.16117	PF3D7_1325700	conserved Plasmodium protein, unknown function
MAL13P1.318	1.16117	PF3D7_1363300	mitochondrial ribosomal protein L9 precursor, putative
PFF1025c	1.16112	PF3D7_0621200	pyridoxine biosynthesis protein PDX1 (PDX1)
MAL13_tRNA_Trp1:tRNA	1.16086	PF3D7_1369900	tRNA Tryptophan
PF10_0105	1.16003	PF3D7_1010800	50S ribosomal protein L22, mitochondrial, putative
PF11_0039	1.15995	PF3D7_1102700	early transcribed membrane protein 11.1 (ETRAMP11.1)
NON_CODING_00073	1.15982	NON_CODING_00073	NA
MAL5_ITS1:rRNA	1.15862	PF3D7_0531700	unspecified product
PF10_0277	1.15847	PF3D7_1028300	rRNA-processing protein EBP2, putative (EBP2)
PFB0420w	1.15832	PF3D7_0209300	2C-methyl-D-erythritol 2,4-cyclodiphosphate synthase (IspF)
PF10_0311	1.15808	PF3D7_1031700	protein phosphatase inhibitor 3 (I3)
PFI0375w	1.15803	PF3D7_0907800	apicoplast ribosomal protein L35 precursor, putative
MAL13_tRNA_Met1:tRNA	1.15736	PF3D7_1339100	tRNA Methionine
PF10_0226	1.15697	PF3D7_1023300	conserved Plasmodium protein, unknown function
PF10_0112	1.15585	PF3D7_1011500	conserved Plasmodium membrane protein, unknown function
PF11_0448	1.15483	PF3D7_1143500	conserved Plasmodium protein, unknown function
PFB0770c	0.731959	PF3D7_0216800	conserved Plasmodium membrane protein, unknown function
PFF0280w	0.731654	PF3D7_0605700	conserved Plasmodium protein, unknown function
PFL2135c	0.730655	PF3D7_1244500	conserved Plasmodium protein, unknown function
PFI0100c	0.730637	PF3D7_0902100	serine/threonine protein kinase, FIKK family (FIKK9.2)
NON_CODING_00069	0.730613	NON_CODING_00069	NA
PFF0565c	0.7298	PF3D7_0611500	conserved Plasmodium protein, unknown function
PFB0425c	0.729711	PF3D7_0209400	conserved protein, unknown function
PFC0905c	0.728973	PF3D7_0320400	oocyst capsule protein (Cap380)
PF11_0056	0.72853	PF3D7_1104500	conserved Plasmodium protein, unknown function
NON_CODING_00052	0.72846	NON_CODING_00052	NA
PFL2460w	0.72825	PF3D7_1251200	coronin
MAL4_tRNA_Asn1:tRNA	0.726678	PF3D7_0403000	tRNA Asparagine
NON_CODING_00074	0.724333	NON_CODING_00074	NA
PFC0831w	0.724094	PF3D7_0318800	triosephosphate isomerase, putative
PF14_0722	0.723987	PF3D7_1475400	cysteine repeat modular protein 4 (CRMP4)
PF13TR005	0.723043	NA	NA
PF10_0003	0.722926	PF3D7_1000300	rifin,PIR protein (RIF)
NON_CODING_00015	0.721583	NON_CODING_00015	NA
PFB0435c	0.721421	PF3D7_0209600	transporter, putative
PF05TR001	0.72071	NA	NA
PFL2510w	0.718888	PF3D7_1252200	chitinase (CHT1)
PFC0830w	0.718512	PF3D7_0318700	trophozoite stage antigen
PF14_0733	0.718446	PF3D7_1476400	serine/threonine protein kinase, FIKK family, pseudogene (FIKK14)
PF14_0330	0.717961	PF3D7_1434900	conserved Plasmodium protein, unknown function
PF11_0148	0.717598	PF3D7_1114000	dynein light chain type 2, putative
PFI1675w	0.717193	PF3D7_0934600	conserved Plasmodium protein, unknown function
NON_CODING_00116	0.717011	NON_CODING_00116	NA
PF10_0302	0.716886	PF3D7_1030900	28 kDa ookinete surface protein (Pfs28)
PF08_0118	0.716681	PF3D7_0805300	conserved Plasmodium protein, unknown function
MAL7P1.183	0.716642	PF3D7_0732100	erythrocyte membrane protein 1 (PfEMP1), pseudogene (VAR)
PFB0972w	0.716022	PF3D7_0221800	hypothetical protein
MAL7P1.184	0.71601	PF3D7_0732300	rifin,PIR protein (RIF)
NON_CODING_00092	0.715647	NON_CODING_00092	NA
PFL0410w	0.715128	PF3D7_1208200	cysteine repeat modular protein 3 (CRMP3)
PFF0350w	0.714486	PF3D7_0607100	MYND finger protein, putative
PFL0800c	0.712473	PF3D7_1216600	cell traversal protein for ookinetes and sporozoites (CelTOS)
PFF0850c	0.711538	PF3D7_0617600	stevor,PIR protein
MAL8P1.218	0.71042	PF3D7_0700300	rifin,PIR protein (RIF)
MAL8P1.213	0.710303	PF3D7_0700800	Pfmc-2TM Maurer's cleft two transmembrane protein (MC-2TM)
PF14_0698	0.710112	PF3D7_1473000	conserved Plasmodium protein, unknown function
MAL13P1.11	0.708337	PF3D7_1301100	Plasmodium exported protein (PHISTa), unknown function, pseudogene
PF10_0220	0.708094	PF3D7_1022700	phospholipid scramblase, putative
PFF0070w	0.707533	PF3D7_0601400	erythrocyte membrane protein 1 (PfEMP1), pseudogene (VAR)
MAL13P1.339	0.707003	PF3D7_1367200	conserved Plasmodium protein, unknown function
PFE0890c	0.706456	PF3D7_0517800	apicortin, putative
PFE0510c	0.705521	PF3D7_0510300	stripes inner membrane complex protein, putative (SIP)
PF13_0127	0.704831	PF3D7_1322600	conserved Plasmodium protein, unknown function
PFF0870w	0.703934	PF3D7_0618000	conserved Plasmodium membrane protein, unknown function
PFI0315c	0.70333	PF3D7_0906400	dynein light intermediate chain 2, cytosolic
PFB0946c	0.701837	PF3D7_0220900	Plasmodium exported protein, unknown function, pseudogene
PFL1700c	0.701828	PF3D7_1235200	V-type K+-independent H+-translocating inorganic pyrophosphatase (VP2)
PFI0050c	0.700988	PF3D7_0901000	rifin,PIR protein (RIF)
MAL7P1.5	0.700614	PF3D7_0701600	Pfmc-2TM Maurer's cleft two transmembrane protein (MC-2TM)
PF10_0176	0.699744	PF3D7_1018100	conserved Plasmodium protein, unknown function
PF13_0306	0.699732	PF3D7_1357300	dynein light chain, putative
PF13_0084	0.699558	PF3D7_1314800	ubiquitin-like protein, putative
MAL8P1.70	0.699262	PF3D7_0818100	zinc finger protein, putative
PF13_0066	0.698784	PF3D7_1312000	malonyl CoA-acyl carrier protein transacylase precursor (MCAT)
PF14_0199	0.695374	PF3D7_1420500	conserved Plasmodium membrane protein, unknown function
PF14_0725	0.694827	PF3D7_1475700	tubulin epsilon chain, putative
PFE0530w	0.693641	PF3D7_0510700	conserved Plasmodium protein, unknown function
PF14_0491	0.692981	PF3D7_1451600	LCCL domain-containing protein (LAP5)
PFI1350c	0.691442	PF3D7_0927500	dynein light chain, putative
PFA0645c	0.690701	NA	NA
PFE0360c	0.688682	PF3D7_0507300	conserved Plasmodium protein, unknown function
NON_CODING_00082	0.688626	NON_CODING_00082	NA
MAL8P1.38	0.686869	PF3D7_0823400	alpha/beta hydrolase, putative
PF14_0119	0.686333	PF3D7_1412000	p1/s1 nuclease, putative
PFB0670c	0.683599	PF3D7_0214700	conserved Plasmodium protein, unknown function
NON_CODING_00067	0.681458	NON_CODING_00067	NA
PF10_0409	0.677091	PF3D7_1026900	biotin--acetyl-CoA-carboxylase, putative
PF14_0080	0.675771	PF3D7_1408300	conserved Plasmodium protein, unknown function
PFD0435c	0.67554	PF3D7_0408800	conserved Plasmodium protein, unknown function
PF14_0572	0.673282	PF3D7_1459900	conserved Plasmodium membrane protein, unknown function
PF10_0283	0.671285	PF3D7_1028900	conserved Plasmodium protein, unknown function
PF14_0763	0.666107	PF3D7_1479200	Plasmodium exported protein (PHISTa), unknown function
MAL13P1.65	0.664297	NA	NA
PF10_0230	0.661053	PF3D7_1023700	conserved Plasmodium protein, unknown function
PFE1205c	0.658758	PF3D7_0524200	conserved Plasmodium membrane protein, unknown function
PF08_0050	0.658491	PF3D7_0819400	perforin-like protein 4 (PLP4)
PFF0847w	0.650198	PF3D7_0617500	rifin, pseudogene,PIR protein, pseudogene
PF13_0220	0.647512	PF3D7_1340400	conserved Plasmodium protein, unknown function
PFE0365c	0.641533	PF3D7_0507400	conserved Plasmodium protein, unknown function
PFE0355c	0.636393	PF3D7_0507200	subtilisin-like protease 3 (SUB3)
PFC0460w	0.632436	PF3D7_0311000	conserved Plasmodium protein, unknown function
MAL13_tRNA_Cys1:tRNA	0.627933	PF3D7_1370100	tRNA Cysteine
PFB0056c	0.625672	PF3D7_0201100	Plasmodium exported protein, unknown function, fragment
MAL8P1.97	0.620374	PF3D7_0812900	probable protein, unknown function
NON_CODING_00078	0.616977	NON_CODING_00078	NA
MAL7P1.222	0.605489	PF3D7_0832500	rifin,PIR protein (RIF)
PF13_0079	0.605081	PF3D7_1313600	conserved Plasmodium protein, unknown function
PF08_0088	0.59558	PF3D7_0812300	sporozoite surface protein 3, putative (SSP3)
PF10_0290	0.594874	PF3D7_1029700	conserved Plasmodium protein, unknown function
NON_CODING_00061	0.589185	NON_CODING_00061	NA
PF11_0222	0.583181	PF3D7_1121400	WD domain, G-beta repeat-containing protein
PF11_0523	0.58197	PF3D7_1101900	erythrocyte membrane protein 1 (PfEMP1), truncated, pseudogene
MAL13_tRNA_Thr1:tRNA	0.57959	PF3D7_1355400	tRNA Threonine
NON_CODING_00018	0.558311	NON_CODING_00018	NA
PFD0715c	0.541952	PF3D7_0414800	conserved Plasmodium protein, unknown function
PFE0950c	0.457464	PF3D7_0518900	conserved Plasmodium protein, unknown function

## Sheet: Doxycycline_Top100Botom100
PlasmoDBID	Doxycycline	PlasmoDBID (v2015-09-10)	Product Description
NON_CODING_00069	2.27526	NON_CODING_00069	NA
PF10_0283	1.87959	PF3D7_1028900	conserved Plasmodium protein, unknown function
NON_CODING_00091	1.68356	NON_CODING_00091	NA
PF10_0220	1.50876	PF3D7_1022700	phospholipid scramblase, putative
NON_CODING_00015	1.4527	NON_CODING_00015	NA
PF14TR007	1.42845	NA	NA
PFL2080c	1.42829	PF3D7_1243300	conserved Plasmodium protein, unknown function
NON_CODING_00051	1.42308	NON_CODING_00051	NA
MAL13P1.59	1.42283	PF3D7_1301500	Plasmodium exported protein (PHISTa), unknown function
PFF1065c	1.40836	PF3D7_0622100	conserved Plasmodium protein, unknown function
PF11_0204	1.40456	PF3D7_1119700	conserved Plasmodium protein, unknown function
PFB0972w	1.40287	PF3D7_0221800	hypothetical protein
PF11_0393	1.38786	PF3D7_1138100	ubiquitin-related modifier 1, putative (URM1)
PF12TR017	1.37711	NA	NA
NON_CODING_00105	1.36579	NON_CODING_00105	NA
NON_CODING_00095	1.35823	NON_CODING_00095	NA
PFF1005w	1.35768	PF3D7_0620600	conserved Plasmodium protein, unknown function
PFE0328w	1.3456	PF3D7_0506600	histone deacetylase, putative, pseudogene
PF11_0036	1.34324	PF3D7_1102400	flavoprotein, putative
PFL0320w	1.34152	PF3D7_1206400	rhodanese like protein, putative
PF11_0318	1.33633	PF3D7_1130800	armadillo repeat protein PF16, putative
PF11_0403	1.33619	PF3D7_1139200	conserved Plasmodium protein, unknown function
PF10_0181	1.32636	PF3D7_1018800	conserved protein, unknown function
PF11_0308	1.32422	PF3D7_1129700	conserved Plasmodium protein, unknown function
PFC1040w	1.31311	PF3D7_0323300	conserved protein, unknown function
PFF0070w	1.31306	PF3D7_0601400	erythrocyte membrane protein 1 (PfEMP1), pseudogene (VAR)
PF11_0178	1.31076	PF3D7_1117200	conserved Plasmodium protein, unknown function
PFI0115c	1.31011	PF3D7_0902400	serine/threonine protein kinase, FIKK family (FIKK9.5)
PF14_0663	1.31007	PF3D7_1469500	conserved Plasmodium protein, unknown function
MAL13P1.351	1.30877	PF3D7_1369400	conserved Plasmodium protein, unknown function
PF14_0406	1.30813	PF3D7_1442800	conserved Plasmodium protein, unknown function
PF14_0557	1.30612	PF3D7_1458400	aminodeoxychorismate lyase (ADCL)
PFB0755w	1.30545	PF3D7_0216500	conserved Plasmodium protein, unknown function
PF14_0677	1.30369	PF3D7_1471000	RNA 3'-terminal phosphate cyclase-like protein, putative
PFB0805c	1.30103	PF3D7_0217300	AP-2 complex subunit sigma, putative
PF14_0490	1.29554	PF3D7_1451500	pre-mRNA-splicing factor CWF18, putative
MAL13P1.116	1.29344	PF3D7_1321300	conserved Plasmodium membrane protein, unknown function
MAL13P1.58	1.2914	PF3D7_1301300	Plasmodium exported protein (PHISTa-like), unknown function, pseudogene
NON_CODING_00064	1.29058	NON_CODING_00064	NA
PF14_0561	1.28687	PF3D7_1458800	conserved Plasmodium protein, unknown function
PFA0565c	1.28458	PF3D7_0111700	conserved Plasmodium protein, unknown function
PF11_0228	1.2842	PF3D7_1122000	conserved Plasmodium protein, unknown function
PFE0575c	1.28419	PF3D7_0511600	apical rhoptry neck protein (ARNP)
MAL13P1.67	1.28361	PF3D7_1313200	methionyl-tRNA formyltransferase, putative (MTFMT)
PF07TR003	1.28268	NA	NA
PFL2555w	1.27894	PF3D7_1253100	Plasmodium exported protein (PHISTa), unknown function
PFE1480c	1.27846	PF3D7_0529700	conserved Plasmodium protein, unknown function
PF14_0533	1.27833	PF3D7_1456000	transcription factor with AP2 domain(s) (ApiAP2)
PF14_0044	1.27445	PF3D7_1404700	conserved Plasmodium protein, unknown function
MAL13_tRNA_Arg1:tRNA	1.27414	PF3D7_1341000	tRNA Arginine
PF14TR006	1.27294	NA	NA
PF08_0053	1.27214	PF3D7_0819100	BRIX domain, putative
PFF0135w	1.27208	PF3D7_0602800	JmjC domain containing protein (JmjC2)
NON_CODING_00109	1.27122	NON_CODING_00109	NA
PF11_0346	1.2691	PF3D7_1133600	conserved Plasmodium protein, unknown function
PF11_0176	1.26854	PF3D7_1117000	conserved Plasmodium membrane protein, unknown function
PF07TR004	1.26845	PF3D7_0731000	unspecified product
PFF0985c	1.26648	PF3D7_0620200	conserved Plasmodium protein, unknown function
PF14_0535	1.2656	PF3D7_1456200	SNARE protein, putative (SYN3)
PFI1000w	1.26303	PF3D7_0920400	conserved Plasmodium protein, unknown function
PFE0305w	1.25993	PF3D7_0506200	TATA-box-binding protein (TBP)
MAL7P1.35	1.25583	PF3D7_0711200	conserved Plasmodium protein, unknown function
PFI0555c	1.25541	PF3D7_0911400	conserved Plasmodium protein, unknown function
PF10_0341	1.2553	PF3D7_1035000	U2 snRNA/tRNA pseudouridine synthase, putative
MAL8P1.126	1.25511	PF3D7_0807700	serine protease DegP (DegP)
PFC0130c	1.25428	PF3D7_0302800	conserved Plasmodium protein, unknown function
NON_CODING_00011	1.25345	NON_CODING_00011	NA
PFL0165c	1.25334	PF3D7_1203300	conserved Plasmodium protein, unknown function
PF14_0669	1.25171	PF3D7_1470200	conserved Plasmodium protein, unknown function
PF14_0197	1.25167	PF3D7_1420300	zinc finger protein, putative
PF13_0319	1.25115	PF3D7_1360400	conserved Plasmodium protein, unknown function
PF14_0121	1.24961	PF3D7_1412200	conserved Plasmodium protein, unknown function
PF13_0217	1.24822	PF3D7_1339800	mitotic-spindle organizing protein 1, putative
MAL13P1.248	1.24815	PF3D7_1349100	nucleoside diphosphate hydrolase, putative
NON_CODING_00110	1.24757	NON_CODING_00110	NA
PF11_0123	1.24721	PF3D7_1111700	conserved Plasmodium protein, unknown function
PFI1495w	1.24717	PF3D7_0930700	conserved Plasmodium protein, unknown function
PFC0750w	1.24683	PF3D7_0317100	6-cysteine protein (B9)
PFD0345c	1.24236	PF3D7_0407000	conserved Plasmodium protein, unknown function
PF14_0345a	1.2416	PF3D7_1436400	conserved Plasmodium protein, unknown function
MAL7P1.26	1.24093	PF3D7_0708300	EKC/KEOPS complex subunit BUD32 (BUD32)
PFL1135c	1.24082	PF3D7_1223600	conserved Plasmodium protein, unknown function
PFD1185w	1.2406	PF3D7_0424900	Plasmodium exported protein (PHISTa), unknown function
PFL1255c	1.24042	PF3D7_1226000	conserved Plasmodium protein, unknown function
PFB0400w	1.23979	PF3D7_0208900	6-cysteine protein (P230p)
PF13_0284	1.23975	PF3D7_1354100	conserved Plasmodium protein, unknown function
PF10_0205	1.23865	PF3D7_1021100	conserved Plasmodium protein, unknown function
MAL8P1.88	1.23842	PF3D7_0814500	conserved Plasmodium protein, unknown function
1399.pre-tRNA-Gly-1:tRNA	1.23711	NA	NA
PFC0505c	1.23655	PF3D7_0311900	conserved Plasmodium protein, unknown function
PFI0955w	1.23503	PF3D7_0919500	sugar transporter, putative
PF11TR006	1.23456	PF3D7_1139000	unspecified product
PF14_0349	1.2345	PF3D7_1436900	histidine triad protein, putative
PFE1040c	1.23445	PF3D7_0520700	conserved Plasmodium protein, unknown function
PFB0675w	1.23346	PF3D7_0214800	conserved Plasmodium membrane protein, unknown function
PFL0710w	1.23259	PF3D7_1214700	conserved Plasmodium protein, unknown function
PF14_0312	1.23209	PF3D7_1433100	conserved Plasmodium membrane protein, unknown function
PF13_0357	1.23205	PF3D7_1368500	conserved Plasmodium protein, unknown function
PFE1090w	1.23141	PF3D7_0521800	nucleotide binding protein, putative
PF13_0293	1.23101	PF3D7_1355300	histone-lysine N-methyltransferase, putative (SET6)
PFA0240w	0.732294	PF3D7_0104700	transporter, putative
PFI1830c	0.731876	PF3D7_0937800	erythrocyte membrane protein 1, PfEMP1 (VAR)
PFA0085c	0.729716	PF3D7_0101700	erythrocyte membrane protein 1 (PfEMP1), exon 2, pseudogene (VAR)
PFD0025w	0.729669	PF3D7_0400500	rifin,PIR protein (RIF)
PFB0960c	0.729649	PF3D7_0221500	Pfmc-2TM Maurer's cleft two transmembrane protein, pseudogene
MAL8P1.220	0.72794	PF3D7_0700100	erythrocyte membrane protein 1, PfEMP1 (VAR)
PFL1947c	0.727898	PF3D7_1240200	erythrocyte membrane protein 1 (PfEMP1), pseudogene
MAL6_tRNA_Leu1:tRNA	0.727681	PF3D7_0620900	tRNA Leucine
MAL7P1.216	0.727312	PF3D7_0833100	rifin,PIR protein (RIF)
1399.pre-tRNA-Leu-1:tRNA	0.726321	NA	NA
PF10_0397	0.725595	PF3D7_1040400	rifin,PIR protein (RIF)
PFA0710c	0.725202	PF3D7_0114700	rifin,PIR protein (RIF)
PFD0050w	0.725089	PF3D7_0401200	rifin,PIR protein (RIF)
PFB0045c	0.724927	PF3D7_0200800	erythrocyte membrane protein 1 (PfEMP1), truncated
MAL7_tRNA_Leu1:tRNA	0.724259	PF3D7_0714800	tRNA Leucine
PF11_0518	0.723605	PF3D7_1150100	rifin, pseudogene,PIR protein, pseudogene (RIF)
MAL7P1.57	0.723596	PF3D7_0713000	rifin,PIR protein (RIF)
PFD1225w	0.723111	PF3D7_0425600	rifin, pseudogene,PIR protein, pseudogene
PF10_0412	0.722666	PF3D7_1027600	topoisomerase, putative
PFL2620w	0.72253	PF3D7_1254300	stevor,PIR protein
PFL1955w	0.722168	PF3D7_1240400	erythrocyte membrane protein 1, PfEMP1 (VAR)
PFD0635c	0.720684	PF3D7_0413100	erythrocyte membrane protein 1, PfEMP1 (VAR)
MAL13P1.7	0.7184	PF3D7_1300900	stevor,PIR protein
MAL13_5.8SrRNA:rRNA	0.716247	PF3D7_1371200	5.8S ribosomal RNA
PFL1965w	0.716167	PF3D7_1240700	rifin, pseudogene,PIR protein, pseudogene
PFD1020c	0.715827	PF3D7_0421500	rifin, pseudogene,PIR protein, pseudogene
MAL8P1.219	0.715047	PF3D7_0700200	rifin,PIR protein (RIF)
MAL13_tRNA_Thr1:tRNA	0.714868	PF3D7_1355400	tRNA Threonine
PF13_0079	0.712842	PF3D7_1313600	conserved Plasmodium protein, unknown function
PFC0166w	0.712786	PF3D7_0303600	plasmoredoxin (Plrx)
PFF0015c	0.712712	PF3D7_0600300	rifin,PIR protein (RIF)
PF13_0223	0.711759	PF3D7_1340800	mitochondrial pyruvate carrier protein 1, putative (MPC1)
PFA0650w	0.710906	PF3D7_0113600	surface-associated interspersed protein 1.2 (SURFIN 1.2), pseudogene (SURF1.2)
PF11_0013	0.71026	PF3D7_1100700	stevor, pseudogene,PIR protein, pseudogene
PFD1160w	0.707949	PF3D7_0424400	surface-associated interspersed protein 4.2 (SURFIN 4.2) (SURF4.2)
PFD1230c	0.707799	PF3D7_0425700	rifin,PIR protein (RIF)
PF10_0231	0.706423	PF3D7_1023800	conserved Plasmodium protein, unknown function
MAL8P1.218	0.70624	PF3D7_0700300	rifin,PIR protein (RIF)
PFB0050c	0.706153	PF3D7_0200900	stevor, pseudogene,PIR protein, pseudogene
PFF1365c	0.703675	PF3D7_0628100	HECT-domain (ubiquitin-transferase), putative
MAL7P1.223	0.701746	PF3D7_0832400	stevor,PIR protein
PFE1630w	0.700902	PF3D7_0532900	rifin,PIR protein (RIF)
PF11_0010	0.700779	PF3D7_1100400	rifin,PIR protein (RIF)
PFI1805w	0.699622	PF3D7_0937300	rifin,PIR protein (RIF)
PF08_0142	0.699066	PF3D7_0800100	erythrocyte membrane protein 1, PfEMP1 (VAR)
PF01TR007	0.698274	NA	NA
PFD0005w	0.697505	PF3D7_0400100	erythrocyte membrane protein 1, PfEMP1 (VAR)
PFE0025c	0.697318	PF3D7_0500500	rifin,PIR protein (RIF)
PF10_0394	0.696969	PF3D7_1040100	rifin,PIR protein (RIF)
MAL8P1.213	0.695356	PF3D7_0700800	Pfmc-2TM Maurer's cleft two transmembrane protein (MC-2TM)
MAL13P1.8	0.694006	PF3D7_1301000	rifin, pseudogene,PIR protein, pseudogene (RIF)
PFF0850c	0.693584	PF3D7_0617600	stevor,PIR protein
PFB0135w	0.691955	PF3D7_0202800	conserved Plasmodium protein, unknown function
NON_CODING_00030	0.689308	NON_CODING_00030	NA
PFL0015c	0.688581	PF3D7_1200300	rifin,PIR protein (RIF)
PFC0640w	0.688131	PF3D7_0315200	circumsporozoite- and TRAP-related protein (CTRP)
PFC0180c	0.688008	PF3D7_0304000	inner membrane complex protein 1a, putative (IMC1a)
PF10_0062	0.68761	PF3D7_1006100	CCR4-NOT transcription complex subunit 5, putative (NOT5)
PF14TR001	0.686813	NA	NA
NON_CODING_00050	0.68654	NON_CODING_00050	NA
PF14_0001	0.684135	PF3D7_1400100	erythrocyte membrane protein 1 (PfEMP1), truncated, pseudogene
MAL13_tRNA_Arg2:tRNA	0.683997	PF3D7_1369800	tRNA Arginine
PFF0855c	0.683185	PF3D7_0617700	rifin,PIR protein (RIF)
PFD0140w	0.680354	PF3D7_0402800	erythrocyte membrane protein 1 (PfEMP1), pseudogene
PF13_0355	0.678228	PF3D7_1367800	secreted ookinete protein, putative (PSOP2)
PFD1245c	0.676093	PF3D7_0426000	erythrocyte membrane protein 1, PfEMP1 (VAR)
MAL7_tRNA_Tyr1:tRNA	0.676082	PF3D7_0702800	tRNA Tyrosine
PFD0134c	0.674819	PF3D7_0402700	rifin, pseudogene,PIR protein, pseudogene (RIF)
1396.pre-tRNA-Pro-1:rRNA	0.668806	NA	NA
PFF1545w	0.667514	PF3D7_0631800	rifin,PIR protein (RIF)
PFD0045c	0.664852	PF3D7_0401000	rifin,PIR protein (RIF)
PF14_0007	0.663826	PF3D7_1400700	stevor,PIR protein
PFA0010c	0.663591	PF3D7_0100200	rifin,PIR protein (RIF)
MAL8P1.310	0.661801	NA	NA
PF10_0001	0.659989	PF3D7_1000100	erythrocyte membrane protein 1, PfEMP1 (VAR)
NON_CODING_00002	0.658269	NON_CODING_00002	NA
NON_CODING_00108	0.657373	NON_CODING_00108	NA
PF11_0014	0.653794	PF3D7_1100800	Pfmc-2TM Maurer's cleft two transmembrane protein (MC-2TM)
MAL13_tRNA_Trp1:tRNA	0.644086	PF3D7_1369900	tRNA Tryptophan
PFA0040w	0.636525	PF3D7_0100800	rifin,PIR protein (RIF)
PFD1005c	0.635819	PF3D7_0421100	erythrocyte membrane protein 1, PfEMP1 (VAR)
PFL2630w	0.634213	PF3D7_1254500	rifin,PIR protein (RIF)
PF13_0006	0.633167	PF3D7_1300600	rifin,PIR protein (RIF)
PFD0135c	0.631596	PF3D7_0402700	rifin, pseudogene,PIR protein, pseudogene (RIF)
MAL7P1.222	0.626096	PF3D7_0832500	rifin,PIR protein (RIF)
MAL4_tRNA_Ser1:tRNA	0.609144	PF3D7_0410100	tRNA Serine
PF14_0727	0.60663	PF3D7_1475900	conserved Plasmodium protein, unknown function
PFE0950c	0.598133	PF3D7_0518900	conserved Plasmodium protein, unknown function
PFD0040c	0.591684	PF3D7_0400900	rifin,PIR protein (RIF)
MAL7P1.124	0.59109	PF3D7_0723200	conserved Plasmodium protein, unknown function
PFF0085w	0.579607	PF3D7_0601700	Plasmodium exported protein (PHISTa), unknown function, pseudogene
MAL4_tRNA_Asn1:tRNA	0.574847	PF3D7_0403000	tRNA Asparagine
MAL5_tRNA_Leu2:tRNA	0.569733	PF3D7_0527800	tRNA Leucine
PFC1100w	0.563964	PF3D7_0324500	rifin,PIR protein (RIF)
PF14_0404	0.545201	PF3D7_1442600	TRAP-like protein,sporozoite-specific transmembrane protein S6 (TREP)
PF05TR001	0.542306	NA	NA
PF14_0080	0.540459	PF3D7_1408300	conserved Plasmodium protein, unknown function
MAL3_tRNA_Ile1:tRNA	0.51356	PF3D7_0312700	tRNA Isoleucine
MAL13_tRNA_Cys1:tRNA	0.480661	PF3D7_1370100	tRNA Cysteine
NON_CODING_00080	0.45083	NON_CODING_00080	NA

## Sheet: Atovaquone_Top100Botom100
PlasmoDBID	Atovaquone	PlasmoDBID (v2015-09-10)	Product Description
PFF1075w	1.84177	PF3D7_0622300	vacuolar transporter chaperone, putative
NON_CODING_00092	1.74793	NON_CODING_00092	NA
PF13_0218a	1.57669	PF3D7_1340200	conserved Plasmodium protein, unknown function
PFI1765c	1.5585	PF3D7_0936500	Plasmodium exported protein, unknown function
NON_CODING_00011	1.50068	NON_CODING_00011	NA
PFL2560c	1.49761	PF3D7_1253200	Plasmodium exported protein, unknown function
PF14_0600a	1.49618	PF3D7_1463100	conserved Plasmodium protein, unknown function, pseudogene
PF11_0361-b	1.46027	PF3D7_1135001	0
PF06TR003	1.45988	PF3D7_0610300	unspecified product
PFF0205w	1.44854	PF3D7_0604200	mitochondrial ribosomal protein L41, putative
PF10_0337	1.44283	PF3D7_1034700	ADP-ribosylation factor, putative
PFL0973c	1.43836	PF3D7_1220200	conserved Plasmodium protein, unknown function, pseudogene
MAL7P1.154a	1.43671	PF3D7_0728500	conserved Plasmodium protein, unknown function
PFD0692c	1.42999	PF3D7_0414200.1	calmodulin-like protein
NON_CODING_00051	1.41988	NON_CODING_00051	NA
PF07TR003	1.41853	NA	NA
MAL7_tRNA_Ala1:tRNA	1.41394	PF3D7_0702700	tRNA Alanine
MAL7_tRNA_Thr1:tRNA	1.40457	PF3D7_0706800	tRNA Threonine
PF14TR006	1.38866	NA	NA
NON_CODING_00114	1.38123	NON_CODING_00114	NA
PF14_0173	1.38028	PF3D7_1417400	cyclic nucleotide-binding protein, putative, pseudogene (cNBP)
PF13TR007	1.37527	NA	NA
MAL13P1.461	1.37089	PF3D7_1371500	probable protein, unknown function
MAL7P1.203b	1.35641	PF3D7_0706200	conserved Plasmodium protein, unknown function
NON_CODING_00094	1.34614	NON_CODING_00094	NA
PFD0805w	1.33738	PF3D7_0416600	prohibitin-like protein, putative
PF10_0033	1.33463	PF3D7_1002900	conserved Plasmodium protein, unknown function
PF14TR008	1.33401	PF3D7_1478900	unspecified product
NON_CODING_00017	1.3225	NON_CODING_00017	NA
PF14_0604a	1.32	PF3D7_1463600	conserved Plasmodium protein, unknown function
PFL2590w	1.31966	PF3D7_1253800	Plasmodium exported protein (PHISTa), unknown function
MAL7P1.215	1.31454	PF3D7_0833200	rifin,PIR protein (RIF)
MAL7_tRNA_Lys1:tRNA	1.31381	PF3D7_0707000	tRNA Lysine
PFF0630c	1.31211	PF3D7_0613000.1	conserved Plasmodium protein, unknown function
PF11TR011	1.31017	PF3D7_1148100	unspecified product
PFE1415w	1.303	PF3D7_0528400	palmitoyltransferase (DHHC7)
PF02TR002	1.29987	PF3D7_0211000	unspecified product
PF10_0253	1.29694	PF3D7_1025700	conserved Plasmodium protein, unknown function
PFF1060w	1.29686	PF3D7_0622000	conserved Plasmodium protein, unknown function
NON_CODING_00045	1.29409	NON_CODING_00045	NA
PFI0900w	1.29267	PF3D7_0918400	conserved Plasmodium protein, unknown function
MAL7_ITS1:rRNA	1.29192	PF3D7_0725700	unspecified product
PFD0993c	1.29142	PF3D7_0420500	conserved Plasmodium protein, unknown function
PF14_0709	1.28929	PF3D7_1474100	mitochondrial ribosomal protein L20 precursor, putative
PFA0115w	1.28825	PF3D7_0102300	Plasmodium exported protein, unknown function
PF14_0745	1.28779	PF3D7_1477400	probable protein, unknown function
NON_CODING_00081	1.28658	NON_CODING_00081	NA
PFI0875w	1.28393	PF3D7_0917900	heat shock protein 70 (HSP70-2)
PF13TR001	1.28391	NA	NA
PF10TR010	1.28303	NA	NA
PFC0040w	1.28185	PF3D7_0300800	rifin,PIR protein (RIF)
PFD0195c	1.27314	PF3D7_0404000	conserved Plasmodium protein, unknown function
MAL7P1.141	1.27306	PF3D7_0725400	conserved Plasmodium protein, unknown function
PFL1526c	1.27069	PF3D7_1231700	conserved Plasmodium protein, unknown function
PFI1630c	1.26658	PF3D7_0933700	conserved Plasmodium protein, unknown function
PF11_0483a	1.26482	PF3D7_1147400	conserved Plasmodium protein, unknown function
NON_CODING_00110	1.26341	NON_CODING_00110	NA
MAL13P1.505	1.25952	PF3D7_1372800	stevor,PIR protein
PF11_0308	1.25904	PF3D7_1129700	conserved Plasmodium protein, unknown function
PF14_0705	1.25428	PF3D7_1473600	conserved Plasmodium protein, unknown function
PFI1450c	1.25318	PF3D7_0929500	conserved protein, unknown function
PFA0565c	1.2525	PF3D7_0111700	conserved Plasmodium protein, unknown function
PFI1405c	1.25166	PF3D7_0928600	conserved Plasmodium protein, unknown function
NON_CODING_00059	1.25145	NON_CODING_00059	NA
NON_CODING_00078	1.25125	NON_CODING_00078	NA
MAL7P1.225	1.25093	PF3D7_0832200.1	Plasmodium exported protein (PHISTa-like), unknown function
PFL1765c	1.2497	PF3D7_1236500	conserved Plasmodium protein, unknown function
PF01TR004	1.24881	NA	NA
PFD0890w	1.24742	PF3D7_0418400	conserved Plasmodium protein, unknown function
PF14_0604	1.24599	PF3D7_1463500	fam-a protein
PFL2385c	1.24583	PF3D7_1249700	conserved Plasmodium protein, unknown function
MAL7P1.75	1.2455	PF3D7_0715500	mitochondrial ATP synthase F1, epsilon subunit, putative
PF04TR002	1.24517	NA	NA
NON_CODING_00047	1.24348	NON_CODING_00047	NA
PFB0070w	1.24154	PF3D7_0201400	Plasmodium exported protein (hyp10), unknown function
PF13_0241a	1.24032	PF3D7_1345300	conserved Plasmodium protein, unknown function
PFA0615w	1.23906	PF3D7_0112900	Plasmodium exported protein, unknown function
1400.pre-tRNA-Gln-1:tRNA	1.23784	NA	NA
PF14_0509	1.23357	PF3D7_1453600	RAP protein, putative
PFB0106c	1.23335	PF3D7_0202200	EMP1-trafficking protein (PTP1)
MAL7_tRNA_Asp1:tRNA	1.23312	PF3D7_0714700	tRNA Asparagine
PF11_0248	1.23215	PF3D7_1123700	mitochondrial ribosomal protein L37, putative
PF11_0216	1.23104	PF3D7_1120900	heat shock factor-binding protein 1 (HSBP)
PF12TR007	1.23053	NA	NA
MAL13P1.306	1.22806	PF3D7_1361500.1	conserved Plasmodium protein, unknown function
PF10_0362	1.22775	PF3D7_1037000	DNA polymerase zeta catalytic subunit, putative
NON_CODING_00033	1.22584	NON_CODING_00033	NA
PF10_0222	1.22496	PF3D7_1022900	PfMNL-3 mitoNEET-like iron-sulfur protein, putative
PF13_0221	1.22469	PF3D7_1340500	conserved Plasmodium protein, unknown function
PF14_0787	1.22286	PF3D7_1422000	conserved Plasmodium protein, unknown function
PF11_0393	1.22208	PF3D7_1138100	ubiquitin-related modifier 1, putative (URM1)
PF14_0528	1.22206	PF3D7_1455400	hemolysin III (HlyIII)
PF14_0396	1.22168	PF3D7_1441700	metalloprotease, putative
NON_CODING_00116	1.22082	NON_CODING_00116	NA
MAL7P1.230	1.22047	PF3D7_0831900	Plasmodium exported protein (PHIST), unknown function, pseudogene
PFB0090c	1.22029	PF3D7_0201800	knob associated heat shock protein 40 (KAHsp40)
PF12TR012	1.21998	NA	NA
MAL13P1.297	1.21984	PF3D7_1359800	ADP-ribosylation factor, putative
PFL2530w	1.21938	PF3D7_1252600	lysophospholipase, putative
PF11_0135	1.21918	PF3D7_1112900	conserved Plasmodium protein, unknown function
MAL7P1.218	0.735272	PF3D7_0832900	stevor,PIR protein
PF10_0383	0.733849	PF3D7_1039300	unspecified product
PFB0400w	0.731924	PF3D7_0208900	6-cysteine protein (P230p)
PF10_0290	0.731677	PF3D7_1029700	conserved Plasmodium protein, unknown function
PF11_0523	0.729908	PF3D7_1101900	erythrocyte membrane protein 1 (PfEMP1), truncated, pseudogene
PFB0974c	0.729707	PF3D7_0221900	erythrocyte membrane protein 1 (PfEMP1), pseudogene
PFD1025w	0.729421	PF3D7_0421600	erythrocyte membrane protein 1 (PfEMP1)-like pseudogene (VAR)
PFC0460w	0.728895	PF3D7_0311000	conserved Plasmodium protein, unknown function
PFL0390c	0.728463	PF3D7_1207800	conserved Plasmodium protein, unknown function
PF07_0014	0.727404	PF3D7_0703800	conserved Plasmodium protein, unknown function
PFB0976w	0.726886	NA	NA
PFC1010w	0.726885	PF3D7_0322600	conserved Plasmodium protein, unknown function
PF10_0355	0.726045	PF3D7_1036300	merozoite surface protein (DBLMSP2)
MAL13P1.203	0.725473	PF3D7_1340000	secreted ookinete protein, putative (PSOP7)
PFL2615w	0.725366	PF3D7_1254200	rifin,PIR protein (RIF)
PFF0040c	0.725228	PF3D7_0600800	rifin, pseudogene,PIR protein, pseudogene (RIF)
PFF0070w	0.725051	PF3D7_0601400	erythrocyte membrane protein 1 (PfEMP1), pseudogene (VAR)
MAL13P1.530	0.724929	PF3D7_1373300	rifin,PIR protein (RIF)
MAL7P1.183	0.724774	PF3D7_0732100	erythrocyte membrane protein 1 (PfEMP1), pseudogene (VAR)
PF12TR013	0.724182	NA	NA
PFD0235c	0.723397	PF3D7_0404800	conserved Plasmodium protein, unknown function
MAL13P1.520	0.722827	PF3D7_1373100	rifin,PIR protein (RIF)
PF10_0333	0.721975	PF3D7_1034300	thioredoxin-like associated protein 2, putative (TLAP2)
PFA0710c	0.719851	PF3D7_0114700	rifin,PIR protein (RIF)
PFF0085w	0.718247	PF3D7_0601700	Plasmodium exported protein (PHISTa), unknown function, pseudogene
PFD0055w	0.717941	PF3D7_0401300	rifin,PIR protein (RIF)
PF11_0304	0.717933	PF3D7_1129300	conserved Plasmodium protein, unknown function
PF14_0001	0.717787	PF3D7_1400100	erythrocyte membrane protein 1 (PfEMP1), truncated, pseudogene
PFD0134c	0.717744	PF3D7_0402700	rifin, pseudogene,PIR protein, pseudogene (RIF)
PF11_0514	0.717133	PF3D7_1149700	Plasmodium exported protein (PHISTa), unknown function
PFA0240w	0.716322	PF3D7_0104700	transporter, putative
PFL1960w	0.716017	PF3D7_1240600	erythrocyte membrane protein 1, PfEMP1 (VAR)
PF08_0066	0.713656	PF3D7_0815900	lipoamide dehydrogenase (aLipDH)
PF11_0520	0.713387	PF3D7_1150300	rifin,PIR protein (RIF)
PFA0765c	0.712251	PF3D7_0115700	erythrocyte membrane protein 1, PfEMP1 (VAR)
MAL7P1.52	0.711845	PF3D7_0712500	rifin, pseudogene,PIR protein, pseudogene (RIF)
PFB1055c	0.711671	PF3D7_0223500	erythrocyte membrane protein 1, PfEMP1 (VAR)
MAL7P1.179	0.710656	PF3D7_0731900	rifin, pseudogene,PIR protein, pseudogene (RIF)
MAL8P1.210	0.705295	NA	NA
MAL8P1.38	0.705075	PF3D7_0823400	alpha/beta hydrolase, putative
MAL4_tRNA_Asn1:tRNA	0.704889	PF3D7_0403000	tRNA Asparagine
PF13_0079	0.704023	PF3D7_1313600	conserved Plasmodium protein, unknown function
PFB0960c	0.703546	PF3D7_0221500	Pfmc-2TM Maurer's cleft two transmembrane protein, pseudogene
PFD0435c	0.703253	PF3D7_0408800	conserved Plasmodium protein, unknown function
PF05TR001	0.702598	NA	NA
PFB0950w	0.702339	PF3D7_0221000	Plasmodium exported protein, unknown function
PFD1225w	0.700311	PF3D7_0425600	rifin, pseudogene,PIR protein, pseudogene
PF10_0397	0.699826	PF3D7_1040400	rifin,PIR protein (RIF)
PF10_0001	0.699119	PF3D7_1000100	erythrocyte membrane protein 1, PfEMP1 (VAR)
PFD1210w	0.699004	PF3D7_0425300	Plasmodium exported protein (PHISTa), unknown function, pseudogene
PFC0180c	0.698727	PF3D7_0304000	inner membrane complex protein 1a, putative (IMC1a)
PF10_0347	0.698663	PF3D7_1035600	merozoite surface protein (H101)
PFB0355c	0.698121	PF3D7_0207900	serine repeat antigen 2 (SERA2)
MAL8P1.219	0.697712	PF3D7_0700200	rifin,PIR protein (RIF)
PF14_0698	0.697474	PF3D7_1473000	conserved Plasmodium protein, unknown function
PFC0540w	0.695628	PF3D7_0312900	hypothetical protein
PF10_0384	0.695384	PF3D7_1039400	erythrocyte membrane protein 1 (PfEMP1), pseudogene
PFC0260w	0.694499	PF3D7_0305800	P-loop containing nucleoside triphosphate hydrolase, putative
PFD0135c	0.693422	PF3D7_0402700	rifin, pseudogene,PIR protein, pseudogene (RIF)
NON_CODING_00099	0.693173	NON_CODING_00099	NA
PFI0040c	0.692416	PF3D7_0900800	erythrocyte membrane protein 1 (PfEMP1), exon 2, pseudogene (VAR)
PFC0640w	0.691313	PF3D7_0315200	circumsporozoite- and TRAP-related protein (CTRP)
PFL0550w	0.691215	PF3D7_1211100	HSP20-like chaperone
PFI0080w	0.689871	PF3D7_0901600	stevor,PIR protein
PFI0055c	0.687453	PF3D7_0901100	rifin,PIR protein (RIF)
PF14TR001	0.684889	NA	NA
PF10_0231	0.682027	PF3D7_1023800	conserved Plasmodium protein, unknown function
NON_CODING_00056	0.68079	NON_CODING_00056	NA
NON_CODING_00108	0.67896	NON_CODING_00108	NA
PFF0800w	0.6775	PF3D7_0616500	TRAP-like protein (TLP)
PF08_0105	0.675548	PF3D7_0808800	rifin,PIR protein (RIF)
PF14_0768	0.672653	PF3D7_1479600	rifin,PIR protein (RIF)
PF01TR007	0.671956	NA	NA
MAL7P1.219	0.669744	PF3D7_0832800	rifin,PIR protein (RIF)
PF14_0008	0.666581	PF3D7_1400800	rifin,PIR protein (RIF)
PFL0933w	0.666422	PF3D7_1219200	rifin, pseudogene,PIR protein, pseudogene (RIF)
PF14_0727	0.665122	PF3D7_1475900	conserved Plasmodium protein, unknown function
PFD0140w	0.662984	PF3D7_0402800	erythrocyte membrane protein 1 (PfEMP1), pseudogene
PFL1947c	0.662962	PF3D7_1240200	erythrocyte membrane protein 1 (PfEMP1), pseudogene
PFD0645w	0.662064	PF3D7_0413300	rifin,PIR protein (RIF)
PF10_0382	0.652383	PF3D7_1039100	DnaJ protein, putative, pseudogene
MAL7P1.124	0.651359	PF3D7_0723200	conserved Plasmodium protein, unknown function
PF10_0406	0.647353	PF3D7_1041300	erythrocyte membrane protein 1, PfEMP1 (VAR)
PFA0040w	0.64717	PF3D7_0100800	rifin,PIR protein (RIF)
NON_CODING_00080	0.644063	NON_CODING_00080	NA
MAL7P1.55	0.637912	PF3D7_0712800	erythrocyte membrane protein 1, PfEMP1 (VAR)
PF13_0038	0.627269	PF3D7_1307400	conserved Plasmodium protein, unknown function
PFD0040c	0.624158	PF3D7_0400900	rifin,PIR protein (RIF)
PFD0695w	0.623369	PF3D7_0414400	conserved Plasmodium protein, unknown function
PF13_0355	0.623172	PF3D7_1367800	secreted ookinete protein, putative (PSOP2)
MAL7P1.310	0.622655	PF3D7_0832600	stevor,PIR protein
PFE0735w	0.617883	PF3D7_0514700	conserved Plasmodium protein, unknown function
PF14_0080	0.609322	PF3D7_1408300	conserved Plasmodium protein, unknown function
PFD1005c	0.60873	PF3D7_0421100	erythrocyte membrane protein 1, PfEMP1 (VAR)
PFL1965w	0.583728	PF3D7_1240700	rifin, pseudogene,PIR protein, pseudogene
MAL8P1.310	0.574751	NA	NA
PFC1100w	0.562918	PF3D7_0324500	rifin,PIR protein (RIF)
MAL8P1.213	0.523824	PF3D7_0700800	Pfmc-2TM Maurer's cleft two transmembrane protein (MC-2TM)
PFE0950c	0.523003	PF3D7_0518900	conserved Plasmodium protein, unknown function
PFL2620w	0.511277	PF3D7_1254300	stevor,PIR protein

## Sheet: Chloroquine_Top100Botom100
PlasmoDBID	Chloroquine	PlasmoDBID (v2015-09-10)	Product Description
PFF0820w	1.48161	PF3D7_0616900	conserved Plasmodium protein, unknown function
NON_CODING_00036	1.37639	NON_CODING_00036	NA
MAL13P1.342a	1.36402	PF3D7_1368000	conserved Plasmodium protein, unknown function
NON_CODING_00102	1.32542	NON_CODING_00102	NA
NON_CODING_00034	1.32219	NON_CODING_00034	NA
NON_CODING_00095	1.30321	NON_CODING_00095	NA
NON_CODING_00007	1.29727	NON_CODING_00007	NA
NON_CODING_00021	1.27484	NON_CODING_00021	NA
NON_CODING_00094	1.27034	NON_CODING_00094	NA
PFI0395w	1.26929	PF3D7_0908200	conserved Plasmodium protein, unknown function
PF08_0085	1.26652	PF3D7_0812600	ubiquitin-conjugating enzyme, putative
PF11_0125	1.26438	PF3D7_1111900	conserved Plasmodium protein, unknown function
PFC0100c	1.2621	PF3D7_0302000	golgi organization and biogenesis factor, putative
PF02TR002	1.25872	PF3D7_0211000	unspecified product
NON_CODING_00110	1.25704	NON_CODING_00110	NA
PFB0501c	1.25648	PF3D7_0211300	conserved Plasmodium protein, unknown function
MAL7P1.231	1.25467	PF3D7_0831800	histidine-rich protein II (HRPII)
PF11_0050	1.25092	PF3D7_1103900	conserved Plasmodium protein, unknown function
PF14_0528	1.25035	PF3D7_1455400	hemolysin III (HlyIII)
PF02TR003	1.24936	NA	NA
PFD0730w	1.24893	PF3D7_0415100	conserved Plasmodium protein, unknown function
PF11_0216	1.24653	PF3D7_1120900	heat shock factor-binding protein 1 (HSBP)
PFB0620w	1.24143	PF3D7_0213700	conserved protein, unknown function
PF11_0038	1.23933	PF3D7_1102600	Plasmodium exported protein, unknown function (GEXP14)
PF14_0697	1.23595	PF3D7_1472900	dihydroorotase, putative
PFL1785c	1.23203	PF3D7_1236900	conserved Plasmodium protein, unknown function
PFL0640w	1.23071	PF3D7_1213200	conserved Plasmodium protein, unknown function
PF11_0012	1.23022	PF3D7_1100600	Plasmodium exported protein (PHISTa), unknown function, pseudogene
PF10_0332	1.22924	PF3D7_1034200	apicoplast ribosomal protein L27 precursor, putative
PF10_0253b	1.22729	PF3D7_1025800	conserved Plasmodium protein, unknown function
NON_CODING_00114	1.22539	NON_CODING_00114	NA
PF11_0361-b	1.21896	PF3D7_1135001	0
PF11_0273	1.21707	PF3D7_1126300	DnaJ protein, putative
PF14_0181	1.21678	PF3D7_1418300	calmodulin, putative
PF14_0606	1.21456	PF3D7_1463800	mitochondrial ribosomal protein S6-2 precursor, putative
PF10_0282	1.21439	PF3D7_1028800	conserved Plasmodium protein, unknown function
PF14_0744	1.21302	PF3D7_1477300	Plasmodium exported protein, unknown function (Pfg14-744)
PF11_0473	1.21281	PF3D7_1146200	conserved Plasmodium protein, unknown function
PF13_0317	1.21263	PF3D7_1360000	conserved Plasmodium protein, unknown function
PFE0795c	1.20849	PF3D7_0515900	NLI interacting factor-like phosphatase, putative (NIF2)
NON_CODING_00027	1.20713	NON_CODING_00027	NA
PFI1005w	1.20453	PF3D7_0920500	ADP-ribosylation factor, putative
PF10_0228	1.20338	PF3D7_1023500	conserved Plasmodium protein, unknown function
PF10_0035	1.20216	PF3D7_1003200	conserved Plasmodium protein, unknown function
PF11TR009	1.20165	NA	NA
NON_CODING_00103	1.20146	NON_CODING_00103	NA
PF14_0745	1.20142	PF3D7_1477400	probable protein, unknown function
PFF1405c	1.20057	PF3D7_0629000	conserved protein, unknown function
PF11TR007	1.20048	NA	NA
PFL0960w	1.19961	PF3D7_1219900	D-ribulose-5-phosphate 3-epimerase, putative
PF11_0365	1.19953	PF3D7_1135500	conserved Plasmodium protein, unknown function
PF11_0505	1.19934	PF3D7_1148900	Plasmodium exported protein, unknown function
PF14_0752	1.19901	PF3D7_1478000	Plasmodium exported protein (PHISTa), unknown function (GEXP17)
PF14_0422	1.19854	PF3D7_1444400	conserved Plasmodium protein, unknown function
PF14_0080	1.19839	PF3D7_1408300	conserved Plasmodium protein, unknown function
PFF0630c	1.19825	PF3D7_0613000.1	conserved Plasmodium protein, unknown function
MAL8P1.107	1.19749	PF3D7_0810700	conserved Plasmodium protein, unknown function
PFI0430c	1.19715	PF3D7_0908900	conserved Plasmodium protein, unknown function
PF14_0646	1.19693	PF3D7_1467800	conserved Plasmodium protein, unknown function
PF14_0662	1.19618	PF3D7_1469400	nucleoside transporter 3, putative (NT3)
PF11_0154	1.19572	PF3D7_1114500	conserved Plasmodium protein, unknown function
PF14_0488	1.19462	PF3D7_1451300	conserved Plasmodium protein, unknown function
PFB0415c	1.19382	PF3D7_0209200	3'exoribonuclease, putative
PFE0665c	1.19363	PF3D7_0513400	GTP-binding protein, putative
PF13_0181	1.19237	PF3D7_1333100	conserved Plasmodium protein, unknown function
PFL1640c	1.19046	PF3D7_1234000	conserved Plasmodium protein, unknown function
PFE1365w	1.19019	PF3D7_0527400	conserved Plasmodium protein, unknown function
PFB0420w	1.18462	PF3D7_0209300	2C-methyl-D-erythritol 2,4-cyclodiphosphate synthase (IspF)
PFF0450c	1.18457	PF3D7_0609100	Zn2+ or Fe2+ permease
PF11_0377	1.18295	PF3D7_1136500.1	casein kinase 1 (CK1)
PF10_0222	1.18239	PF3D7_1022900	PfMNL-3 mitoNEET-like iron-sulfur protein, putative
MAL13P1.299	1.17949	PF3D7_1360200	conserved protein, unknown function
PF14_0087	1.1788	PF3D7_1409000	conserved Plasmodium protein, unknown function
PF12TR001	1.17842	PF3D7_1203800	unspecified product
PFL1465c	1.17831	PF3D7_1230400	ATP-dependent protease subunit ClpQ (ClpQ)
PFE1082c	1.1783	PF3D7_0521600	conserved Plasmodium protein, unknown function
PF11_0306	1.17821	PF3D7_1129500	A/G-specific adenine glycosylase, putative
PF14_0366	1.17808	PF3D7_1438700	DNA primase small subunit
PF11_0202	1.17729	PF3D7_1119500	AP-4 complex subunit mu, putative
PFD0760c	1.17681	PF3D7_0415700	conserved Plasmodium protein, unknown function
PF14_0775	1.17645	PF3D7_1421000	conserved Plasmodium protein, unknown function
MAL13P1.241	1.17613	PF3D7_1348100	GTPase, putative
PFD0395c	1.17595	PF3D7_0408000	conserved Plasmodium protein, unknown function
PFB0196c	1.17567	PF3D7_0204400	dynein light chain, putative
PF08TR002	1.17379	NA	NA
PFA0120c	1.17228	PF3D7_0102400	lysophospholipase, putative, pseudogene
PF12TR003	1.17214	NA	NA
PFI0810c	1.17199	PF3D7_0916500	ubiquitin fusion degradation protein 1 (UFD1)
PFI0150c	1.17196	PF3D7_0903100	retrieval receptor for endoplasmic reticulum membrane proteins, putative
PFE1470w	1.17113	PF3D7_0529500	cell cycle regulator protein, putative
PFL0890c	1.17092	PF3D7_1218400	triose or hexose phosphate/phosphate translocator, putative
PF11_0352	1.17051	PF3D7_1134100	protein disulfide isomerase (PDI-11)
PF10_0033	1.17019	PF3D7_1002900	conserved Plasmodium protein, unknown function
PFL2590w	1.16997	PF3D7_1253800	Plasmodium exported protein (PHISTa), unknown function
PF08_0029	1.16987	PF3D7_0824500	conserved Plasmodium protein, unknown function
PF13_0347	1.16972	PF3D7_1366000	conserved Plasmodium protein, unknown function
PFI1130c	1.16915	PF3D7_0923000	DNA-directed RNA polymerase II, putative
PF12TR017	1.16893	NA	NA
PFD0355c	1.16891	PF3D7_0407200	peptidyl-tRNA hydrolase 2, putative (PTH2)
PFF1285w	1.16881	PF3D7_0626500	conserved Plasmodium protein, unknown function
PF14_0726	0.673868	PF3D7_1475800	conserved Plasmodium protein, unknown function
PFF0975c	0.673328	PF3D7_0620000	conserved Plasmodium protein, unknown function
PFD0645w	0.672202	PF3D7_0413300	rifin,PIR protein (RIF)
PFB1055c	0.672044	PF3D7_0223500	erythrocyte membrane protein 1, PfEMP1 (VAR)
PFC0215c	0.671962	PF3D7_0304700	conserved Plasmodium protein, unknown function
PFF0070w	0.671229	PF3D7_0601400	erythrocyte membrane protein 1 (PfEMP1), pseudogene (VAR)
PFL1690w	0.671149	PF3D7_1235000	PIH1 domain-containing protein, putative (PIH1)
NON_CODING_00104	0.670531	NON_CODING_00104	NA
PFF0800w	0.670447	PF3D7_0616500	TRAP-like protein (TLP)
MAL7P1.219	0.669763	PF3D7_0832800	rifin,PIR protein (RIF)
PF07_0096	0.669625	PF3D7_0723100	conserved Plasmodium protein, unknown function
PF13_0201	0.669236	PF3D7_1335900	sporozoite surface protein 2 (TRAP)
PF14_0530	0.6686	PF3D7_1455600	ferlin, putative
MAL13P1.510	0.668134	PF3D7_1372900	erythrocyte membrane protein 1 (PfEMP1), exon 2, pseudogene (VAR)
MAL8P1.38	0.667835	PF3D7_0823400	alpha/beta hydrolase, putative
PF10_0351	0.66716	PF3D7_1035900	probable protein, unknown function (M566)
PF10_0329	0.666974	PF3D7_1033800	plasmepsin VII
PF10_0384	0.666826	PF3D7_1039400	erythrocyte membrane protein 1 (PfEMP1), pseudogene
MAL7P1.310	0.66667	PF3D7_0832600	stevor,PIR protein
PF14_0179	0.665893	PF3D7_1418100	liver specific protein 1, putative (LISP1)
PFC0640w	0.665799	PF3D7_0315200	circumsporozoite- and TRAP-related protein (CTRP)
PFF1585w	0.665713	PF3D7_0632600	rifin, pseudogene,PIR protein, pseudogene (RIF)
PFL2650w	0.664408	PF3D7_1254900	Plasmodium exported protein, unknown function, fragment
PF13_0103	0.664195	PF3D7_1318900	conserved Plasmodium protein, unknown function
PFF1550w	0.664163	PF3D7_0631900	stevor,PIR protein
PFD0040c	0.663943	PF3D7_0400900	rifin,PIR protein (RIF)
PF08_0050	0.663449	PF3D7_0819400	perforin-like protein 4 (PLP4)
PFB0974c	0.66324	PF3D7_0221900	erythrocyte membrane protein 1 (PfEMP1), pseudogene
PFC0005w	0.661892	PF3D7_0300100	erythrocyte membrane protein 1, PfEMP1 (VAR)
PFL0945w	0.66159	PF3D7_1219500	erythrocyte membrane protein 1 (PfEMP1), exon 2, pseudogene (VAR)
PF11_0516	0.660636	PF3D7_1149900	stevor,PIR protein
PF07_0050	0.660108	PF3D7_0712400	erythrocyte membrane protein 1, PfEMP1 (VAR)
PF14TR001	0.658888	NA	NA
PFI0040c	0.65789	PF3D7_0900800	erythrocyte membrane protein 1 (PfEMP1), exon 2, pseudogene (VAR)
MAL13P1.342	0.657008	PF3D7_1367900	conserved Plasmodium protein, unknown function
PF13_0306	0.655973	PF3D7_1357300	dynein light chain, putative
PFF0350w	0.655681	PF3D7_0607100	MYND finger protein, putative
PF14_0119	0.654701	PF3D7_1412000	p1/s1 nuclease, putative
MAL7_tRNA_Leu1:tRNA	0.653205	PF3D7_0714800	tRNA Leucine
PFD0134c	0.653171	PF3D7_0402700	rifin, pseudogene,PIR protein, pseudogene (RIF)
PF14_0615a	0.652753	PF3D7_1464800	conserved Plasmodium protein, unknown function (PF14_615a:mRNA:1)
PFB0040c	0.652348	PF3D7_0200700	rifin,PIR protein (RIF)
PF10_0382	0.649866	PF3D7_1039100	DnaJ protein, putative, pseudogene
PF10_0406	0.64932	PF3D7_1041300	erythrocyte membrane protein 1, PfEMP1 (VAR)
MAL7P1.162	0.648145	PF3D7_0729900	dynein heavy chain, putative
PFC0831w	0.647969	PF3D7_0318800	triosephosphate isomerase, putative
PFF1515c	0.647908	PF3D7_0631200	erythrocyte membrane protein 1 (PfEMP1), pseudogene (VAR)
PFA0240w	0.647394	PF3D7_0104700	transporter, putative
PFL1950w	0.646447	PF3D7_1240300	erythrocyte membrane protein 1, PfEMP1 (VAR)
PFB0425c	0.646069	PF3D7_0209400	conserved protein, unknown function
PF10_0231	0.64551	PF3D7_1023800	conserved Plasmodium protein, unknown function
PFC1070c	0.644979	PF3D7_0323900	erythrocyte membrane protein 1 (PfEMP1), exon 2, pseudogene (VAR)
PFD0430c	0.644212	PF3D7_0408700	sporozoite micronemal protein essential for cell traversal,perforin-like protein 1 (PLP1)
PFB0325c	0.640865	PF3D7_0207300	serine repeat antigen 8 (SERA8)
PFL2595w	0.639896	PF3D7_1253900	Plasmodium exported protein (PHISTa), unknown function, pseudogene
PF13_0355	0.639894	PF3D7_1367800	secreted ookinete protein, putative (PSOP2)
PFD0260c	0.638222	PF3D7_0405300	liver specific protein 2, putative (LISP2)
PFC0045w	0.63744	PF3D7_0300900	stevor-like,PIR protein
PF14_0698	0.636586	PF3D7_1473000	conserved Plasmodium protein, unknown function
PFF0020c	0.636464	PF3D7_0600400	erythrocyte membrane protein 1, PfEMP1 (VAR)
MAL7P1.52	0.634973	PF3D7_0712500	rifin, pseudogene,PIR protein, pseudogene (RIF)
NON_CODING_00056	0.634761	NON_CODING_00056	NA
PFB0050c	0.634252	PF3D7_0200900	stevor, pseudogene,PIR protein, pseudogene
PFD0630c	0.633942	PF3D7_0412900	erythrocyte membrane protein 1, PfEMP1 (VAR)
PF14_0763	0.632806	PF3D7_1479200	Plasmodium exported protein (PHISTa), unknown function
PF14_0727	0.630925	PF3D7_1475900	conserved Plasmodium protein, unknown function
PF05TR005	0.630722	PF3D7_0531500	unspecified product
PFD0695w	0.630683	PF3D7_0414400	conserved Plasmodium protein, unknown function
PF14_0722	0.627706	PF3D7_1475400	cysteine repeat modular protein 4 (CRMP4)
NON_CODING_00106	0.626804	NON_CODING_00106	NA
PFC0460w	0.626303	PF3D7_0311000	conserved Plasmodium protein, unknown function
PF10_0261	0.62338	PF3D7_1026400	cell division cycle protein 20 homolog, putative (CDC20)
MAL13_tRNA_Thr1:tRNA	0.622338	PF3D7_1355400	tRNA Threonine
MAL8P1.90	0.618814	NA	NA
MAL7P1.124	0.617429	PF3D7_0723200	conserved Plasmodium protein, unknown function
PF13_0225	0.614715	PF3D7_1341500	conserved Plasmodium protein, unknown function
PF07_0134	0.612615	PF3D7_0732400	rifin,PIR protein (RIF)
PFA0765c	0.612046	PF3D7_0115700	erythrocyte membrane protein 1, PfEMP1 (VAR)
NON_CODING_00074	0.60849	NON_CODING_00074	NA
PF14_0404	0.594971	PF3D7_1442600	TRAP-like protein,sporozoite-specific transmembrane protein S6 (TREP)
PF10_0083	0.594243	PF3D7_1008600	zinc finger C-x8-C-x5-C-x3-H type, putative
PF11_0013	0.594073	PF3D7_1100700	stevor, pseudogene,PIR protein, pseudogene
PFD0715c	0.592374	PF3D7_0414800	conserved Plasmodium protein, unknown function
NON_CODING_00092	0.59016	NON_CODING_00092	NA
MAL8P1.213	0.587816	PF3D7_0700800	Pfmc-2TM Maurer's cleft two transmembrane protein (MC-2TM)
MAL13_tRNA_Cys1:tRNA	0.585649	PF3D7_1370100	tRNA Cysteine
MAL13P1.66	0.585544	PF3D7_1313100	conserved Plasmodium protein, unknown function
PF14_0573	0.580431	PF3D7_1460000	biotin protein ligase, putative
PFC0830w	0.580148	PF3D7_0318700	trophozoite stage antigen
PFD1210w	0.577334	PF3D7_0425300	Plasmodium exported protein (PHISTa), unknown function, pseudogene
MAL4_tRNA_Asn1:tRNA	0.575739	PF3D7_0403000	tRNA Asparagine
PFE0360c	0.575386	PF3D7_0507300	conserved Plasmodium protein, unknown function
MAL13P1.11	0.557765	PF3D7_1301100	Plasmodium exported protein (PHISTa), unknown function, pseudogene
PF11_0523	0.554105	PF3D7_1101900	erythrocyte membrane protein 1 (PfEMP1), truncated, pseudogene
PF10_0230	0.547852	PF3D7_1023700	conserved Plasmodium protein, unknown function
PFL2620w	0.540857	PF3D7_1254300	stevor,PIR protein
NON_CODING_00076	0.53001	NON_CODING_00076	NA
NON_CODING_00080	0.485361	NON_CODING_00080	NA
PFF1545w	0.484026	PF3D7_0631800	rifin,PIR protein (RIF)
PF11_0517	0.481553	PF3D7_1150000	rifin,PIR protein (RIF)

## Sheet: Chloramphenicol_Top100Botom100
PlasmoDBID	Chloramphenicol	PlasmoDBID (v2015-09-10)	Product Description
MAL8P1.213	2.75449	PF3D7_0700800	Pfmc-2TM Maurer's cleft two transmembrane protein (MC-2TM)
MAL7P1.310	2.44067	PF3D7_0832600	stevor,PIR protein
PF14_0005	2.34989	PF3D7_1400500	rifin,PIR protein (RIF)
PF11_0014	2.3453	PF3D7_1100800	Pfmc-2TM Maurer's cleft two transmembrane protein (MC-2TM)
PF11_0013	2.32588	PF3D7_1100700	stevor, pseudogene,PIR protein, pseudogene
MAL7P1.55	2.24026	PF3D7_0712800	erythrocyte membrane protein 1, PfEMP1 (VAR)
PFL2645c	2.23324	PF3D7_1254800	rifin,PIR protein (RIF)
PF14_0732	2.22678	PF3D7_1476300	Plasmodium exported protein (PHISTb), unknown function
PFF1545w	2.20776	PF3D7_0631800	rifin,PIR protein (RIF)
PF11_0222	2.16178	PF3D7_1121400	WD domain, G-beta repeat-containing protein
MAL8P1.214	2.15346	PF3D7_0700700	stevor, pseudogene,PIR protein, pseudogene
PFE0355c	2.12624	PF3D7_0507200	subtilisin-like protease 3 (SUB3)
NON_CODING_00104	2.11177	NON_CODING_00104	NA
PFE0360c	2.08485	PF3D7_0507300	conserved Plasmodium protein, unknown function
PFL1965w	2.06211	PF3D7_1240700	rifin, pseudogene,PIR protein, pseudogene
PF08_0088	2.06034	PF3D7_0812300	sporozoite surface protein 3, putative (SSP3)
MAL8P1.97	2.05496	PF3D7_0812900	probable protein, unknown function
MAL13P1.342	2.05334	PF3D7_1367900	conserved Plasmodium protein, unknown function
PF14_0763	2.05164	PF3D7_1479200	Plasmodium exported protein (PHISTa), unknown function
PFC0460w	2.03419	PF3D7_0311000	conserved Plasmodium protein, unknown function
PF08_0050	2.02958	PF3D7_0819400	perforin-like protein 4 (PLP4)
MAL8P1.70	2.02283	PF3D7_0818100	zinc finger protein, putative
PF14_0202	2.0211	PF3D7_1420800	dynein-associated protein, putative
PF10_0290	2.01646	PF3D7_1029700	conserved Plasmodium protein, unknown function
PFB0425c	2.0013	PF3D7_0209400	conserved protein, unknown function
PF13_0306	1.9943	PF3D7_1357300	dynein light chain, putative
NON_CODING_00067	1.98695	NON_CODING_00067	NA
MAL13P1.66	1.9741	PF3D7_1313100	conserved Plasmodium protein, unknown function
PFC1100w	1.97363	PF3D7_0324500	rifin,PIR protein (RIF)
PFB0570w	1.97252	PF3D7_0212600	secreted protein with altered thrombospondin repeat domain (SPATR)
PFD1005c	1.96994	PF3D7_0421100	erythrocyte membrane protein 1, PfEMP1 (VAR)
PF08_0077	1.95178	PF3D7_0813800	GDP-mannose 4,6-dehydratase (GMD)
PF13_0084	1.94601	PF3D7_1314800	ubiquitin-like protein, putative
PFB0435c	1.94007	PF3D7_0209600	transporter, putative
PFI1635w	1.92507	PF3D7_0933800	delta tubulin, putative
PFE0370c	1.92235	PF3D7_0507500	subtilisin-like protease 1 (SUB1)
PFF1420w	1.91992	PF3D7_0629300	phosphatidylcholine-sterol acyltransferase, putative (PL)
PFF0975c	1.91349	PF3D7_0620000	conserved Plasmodium protein, unknown function
PFL0933w	1.90855	PF3D7_1219200	rifin, pseudogene,PIR protein, pseudogene (RIF)
PFI0315c	1.90175	PF3D7_0906400	dynein light intermediate chain 2, cytosolic
PFL2620w	1.89663	PF3D7_1254300	stevor,PIR protein
PF10_0409	1.89075	PF3D7_1026900	biotin--acetyl-CoA-carboxylase, putative
PFC0831w	1.88946	PF3D7_0318800	triosephosphate isomerase, putative
PFC0905c	1.88882	PF3D7_0320400	oocyst capsule protein (Cap380)
PFD0140w	1.88263	PF3D7_0402800	erythrocyte membrane protein 1 (PfEMP1), pseudogene
PF11_0330	1.8805	PF3D7_1132100	conserved Plasmodium protein, unknown function
PFF0350w	1.87907	PF3D7_0607100	MYND finger protein, putative
PF08_0138	1.87601	PF3D7_0800500	rifin,PIR protein (RIF)
PF13_0173	1.87254	PF3D7_1332200	conserved Plasmodium protein, unknown function
PF14_0703	1.87232	PF3D7_1473400	conserved Plasmodium protein, unknown function
PF14_0530	1.86949	PF3D7_1455600	ferlin, putative
PF14_0698	1.85609	PF3D7_1473000	conserved Plasmodium protein, unknown function
PF14_0008	1.8537	PF3D7_1400800	rifin,PIR protein (RIF)
PFL0300c	1.84928	PF3D7_1206000	shewanella-like protein phosphatase 2 (SHLP2)
PF14TR001	1.84821	NA	NA
MAL13P1.268	1.83891	PF3D7_1352900	Plasmodium exported protein, unknown function,fam-f protein
PF13_0220	1.83613	PF3D7_1340400	conserved Plasmodium protein, unknown function
PFE0510c	1.82882	PF3D7_0510300	stripes inner membrane complex protein, putative (SIP)
PFC0830w	1.82879	PF3D7_0318700	trophozoite stage antigen
PF11_0517	1.82226	PF3D7_1150000	rifin,PIR protein (RIF)
PF10_0231	1.81172	PF3D7_1023800	conserved Plasmodium protein, unknown function
PFF0570c	1.81113	PF3D7_0611600	conserved Plasmodium protein, unknown function
PFI1125c	1.81058	PF3D7_0922900	3-oxoacyl-[acyl-carrier-protein] reductase (FabG)
PFE0365c	1.80979	PF3D7_0507400	conserved Plasmodium protein, unknown function
PF10_0083	1.80474	PF3D7_1008600	zinc finger C-x8-C-x5-C-x3-H type, putative
PF14_0420	1.80387	PF3D7_1444200	calmodulin-like protein
PFC0005w	1.80331	PF3D7_0300100	erythrocyte membrane protein 1, PfEMP1 (VAR)
PFA0240w	1.80166	PF3D7_0104700	transporter, putative
PF14_0119	1.799	PF3D7_1412000	p1/s1 nuclease, putative
PFB0670c	1.79092	PF3D7_0214700	conserved Plasmodium protein, unknown function
PFL0195w	1.78792	PF3D7_1204000	conserved Plasmodium protein, unknown function
PFC0370w	1.78722	PF3D7_0308700	conserved Plasmodium protein, unknown function
PF14_0596	1.78686	PF3D7_1462600	conserved Plasmodium membrane protein, unknown function
PF08_0066	1.78637	PF3D7_0815900	lipoamide dehydrogenase (aLipDH)
PFL2510w	1.78399	PF3D7_1252200	chitinase (CHT1)
PFC0045w	1.78244	PF3D7_0300900	stevor-like,PIR protein
PFB1055c	1.7801	PF3D7_0223500	erythrocyte membrane protein 1, PfEMP1 (VAR)
PF13_0066	1.77924	PF3D7_1312000	malonyl CoA-acyl carrier protein transacylase precursor (MCAT)
MAL7P1.223	1.77136	PF3D7_0832400	stevor,PIR protein
PF07_0014	1.76796	PF3D7_0703800	conserved Plasmodium protein, unknown function
MAL8P1.90	1.76757	NA	NA
PF14_0199	1.76741	PF3D7_1420500	conserved Plasmodium membrane protein, unknown function
PF13_0201	1.76445	PF3D7_1335900	sporozoite surface protein 2 (TRAP)
PF13_0225	1.76053	PF3D7_1341500	conserved Plasmodium protein, unknown function
PFL2135c	1.75979	PF3D7_1244500	conserved Plasmodium protein, unknown function
PF13_0090a	1.7586	PF3D7_1316300	conserved Plasmodium protein, unknown function
PFC0180c	1.75573	PF3D7_0304000	inner membrane complex protein 1a, putative (IMC1a)
PF11_0518	1.75189	PF3D7_1150100	rifin, pseudogene,PIR protein, pseudogene (RIF)
PFI1540w	1.7518	PF3D7_0931700	conserved Plasmodium protein, unknown function
PF14_0755	1.74785	PF3D7_1478300	Plasmodium exported protein, unknown function, pseudogene
PFL0550w	1.74498	PF3D7_1211100	HSP20-like chaperone
PFI0185w	1.74481	PF3D7_0903800	LCCL domain-containing protein (CCp4)
PFC0305w	1.74463	PF3D7_0307300	EB1 homolog, putative
PF11_0535	1.74462	PF3D7_1115100	conserved Plasmodium protein, unknown function
PF10_0176	1.73933	PF3D7_1018100	conserved Plasmodium protein, unknown function
PFE0890c	1.7381	PF3D7_0517800	apicortin, putative
PF14_0441	1.73782	PF3D7_1446400	pyruvate dehydrogenase E1 component subunit beta (pdhB)
PF10_0230	1.73582	PF3D7_1023700	conserved Plasmodium protein, unknown function
PFF0275c	1.73552	PF3D7_0605600	nucleoside diphosphate kinase, putative
PF11_0456	1.73406	PF3D7_1144400	conserved Plasmodium protein, unknown function
PFD1180w	0.686115	PF3D7_0424800	Plasmodium exported protein (PHISTb), unknown function
MAL7_tRNA_Tyr1:tRNA	0.686079	PF3D7_0702800	tRNA Tyrosine
PF14_0453	0.684641	PF3D7_1447700	conserved Plasmodium protein, unknown function
MAL7P1.154	0.683708	PF3D7_0728400.1	conserved Plasmodium protein, unknown function
MAL1_ITS1:rRNA	0.68317	PF3D7_0112400	unspecified product
PFB0732c	0.682903	PF3D7_0216100	conserved Plasmodium protein, unknown function
PFC0600w	0.682703	PF3D7_0314500	conserved Plasmodium protein, unknown function
PFL2425w	0.681374	PF3D7_1250500	AP-3 complex subunit sigma, putative
PFF0965c	0.681146	PF3D7_0619800	conserved Plasmodium membrane protein, unknown function
PF11_0228	0.680654	PF3D7_1122000	conserved Plasmodium protein, unknown function
PF08_0027	0.680315	PF3D7_0824900	conserved Plasmodium protein, unknown function
PFF0135w	0.679304	PF3D7_0602800	JmjC domain containing protein (JmjC2)
PF05TR002	0.679157	#N/A	#N/A
PF11_0324	0.679107	PF3D7_1131400	conserved Plasmodium protein, unknown function
PF14_0756	0.679095	PF3D7_1478400	Plasmodium exported protein, unknown function, pseudogene
PFF1435w	0.678775	PF3D7_0629600	conserved Plasmodium protein, unknown function
PF14TR006	0.678221	NA	NA
PF14_0709	0.677697	PF3D7_1474100	mitochondrial ribosomal protein L20 precursor, putative
PFD0669c	0.676271	PF3D7_0414300	Rab5-interacting protein, putative
PFB0735c	0.675242	PF3D7_0216200	conserved Plasmodium protein, unknown function
PFB0660w	0.675182	PF3D7_0214500	conserved Plasmodium protein, unknown function
PFL0515w	0.674534	PF3D7_1210300	conserved Plasmodium protein, unknown function
PFA0540c	0.674385	PF3D7_0111200	conserved Plasmodium protein, unknown function
NON_CODING_00069	0.674045	NON_CODING_00069	NA
PF14_0386	0.672037	PF3D7_1440700	adaptor complexes medium subunit family
PFI0405w	0.671015	PF3D7_0908400	conserved Plasmodium protein, unknown function
MAL8P1.105	0.670404	PF3D7_0811200	conserved protein, unknown function
MAL13P1.238	0.670084	PF3D7_1347800	leucine-rich repeat protein (LRR4.1)
PFA0560c	0.669411	PF3D7_0111600	conserved Plasmodium protein, unknown function
PFD1200c	0.668056	PF3D7_0425100	Plasmodium exported protein (hyp6), unknown function
PF10_0284	0.667716	PF3D7_1029100.1	conserved Plasmodium protein, unknown function
PFE1220w	0.667476	PF3D7_0524500	conserved Plasmodium protein, unknown function
NON_CODING_00116	0.667454	NON_CODING_00116	NA
PFB0305c	0.666417	PF3D7_0206900.1	merozoite surface protein 5 (MSP5)
PF14_0186	0.665525	PF3D7_1419200	thioredoxin-like protein, putative
PF09TR002	0.664575	NA	NA
MAL13P1.30	0.663592	PF3D7_1306100	conserved Plasmodium protein, unknown function
PF14_0542	0.660867	PF3D7_1456900	conserved protein, unknown function
PF14_0332	0.658588	PF3D7_1435100	ribonuclease H2 subunit B, putative
PF06TR004	0.658539	NA	NA
MAL7_ITS1:rRNA	0.657415	PF3D7_0725700	unspecified product
PF14_0496	0.656343	PF3D7_1452100	leucine-rich repeat protein (LRR3)
PF11_0284	0.655718	PF3D7_1127300	methyltransferase, putative
PF11_0125	0.655185	PF3D7_1111900	conserved Plasmodium protein, unknown function
PF05TR003	0.654182	NA	NA
PF10_0216	0.653845	PF3D7_1022300	zinc transporter, putative
PFB0985c	0.65306	PF3D7_0222100	Pfmc-2TM Maurer's cleft two transmembrane protein (MC-2TM)
NON_CODING_00036	0.652197	NON_CODING_00036	NA
PFL0595c	0.650882	PF3D7_1212000	glutathione peroxidase-like thioredoxin peroxidase (TPx(Gl))
PFI0960w	0.65066	PF3D7_0919600	dolichyl-diphosphooligosaccharide--protein glycosyltransferase, putative
PF10_0283a	0.64992	PF3D7_1029000	conserved Plasmodium protein, unknown function, pseudogene
PF11_0308	0.648509	PF3D7_1129700	conserved Plasmodium protein, unknown function
NON_CODING_00003	0.644462	NON_CODING_00003	NA
MAL8P1.2	0.643337	PF3D7_0831000	Plasmodium exported protein (PHISTb), unknown function (GEXP09)
PF13_0032	0.641893	PF3D7_1306200	conserved Plasmodium protein, unknown function
PF10_0130	0.639596	PF3D7_1013300	conserved Plasmodium protein, unknown function
PF06TR006	0.63915	NA	NA
PF12TR007	0.638382	NA	NA
PFB0075c	0.637333	PF3D7_0201500	Plasmodium exported protein (hyp9), unknown function
PFB0805c	0.636107	PF3D7_0217300	AP-2 complex subunit sigma, putative
PFE1450c	0.634961	PF3D7_0529100	conserved Plasmodium protein, unknown function
PFI0823w	0.634075	PF3D7_0916800	conserved Plasmodium protein, unknown function
PF08TR003	0.631974	PF3D7_0829700	unspecified product
MAL13_tRNA_Arg2:tRNA	0.63185	PF3D7_1369800	tRNA Arginine
MAL7P1.58	0.629213	PF3D7_0713100	Pfmc-2TM Maurer's cleft two transmembrane protein (MC-2TM)
PFB0888w-b	0.628079	PF3D7_0219400	0
PFF1245c	0.626334	PF3D7_0625700	conserved Plasmodium protein, unknown function
PF11_0369	0.624961	PF3D7_1135800	conserved Plasmodium protein, unknown function
PFA0115w	0.62202	PF3D7_0102300	Plasmodium exported protein, unknown function
PFI1055w	0.619163	PF3D7_0921500	conserved Plasmodium protein, unknown function
MAL3_tRNA_Ile1:tRNA	0.61891	PF3D7_0312700	tRNA Isoleucine
PF11_0361-b	0.617042	PF3D7_1135001	0
PF13_0012a	0.616338	PF3D7_1302300	Plasmodium exported protein, unknown function
PFA0065w	0.612857	PF3D7_0101300	Pfmc-2TM Maurer's cleft two transmembrane protein (MC-2TM)
PF10_0033	0.605542	PF3D7_1002900	conserved Plasmodium protein, unknown function
PF14_0658	0.599771	PF3D7_1469000	translation initiation factor IF-1, putative
NON_CODING_00043	0.599458	NON_CODING_00043	NA
PF12TR018	0.599007	NA	NA
PF11TR008	0.596658	PF3D7_1139400	unspecified product
PF14_0406	0.595696	PF3D7_1442800	conserved Plasmodium protein, unknown function
MAL5_tRNA_Arg1:tRNA	0.59444	PF3D7_0529600	tRNA Arginine
PF14_0604a	0.592276	PF3D7_1463600	conserved Plasmodium protein, unknown function
MAL13_tRNA_Thr1:tRNA	0.5898	PF3D7_1355400	tRNA Threonine
MAL13P1.59	0.587762	PF3D7_1301500	Plasmodium exported protein (PHISTa), unknown function
PFD0155c	0.587432	PF3D7_0403300	conserved Plasmodium protein, unknown function
MAL7P1.5	0.580327	PF3D7_0701600	Pfmc-2TM Maurer's cleft two transmembrane protein (MC-2TM)
NON_CODING_00007	0.579636	NON_CODING_00007	NA
PF11TR007	0.579173	NA	NA
NON_CODING_00041	0.575877	NON_CODING_00041	NA
MAL4_tRNA_Asn1:tRNA	0.575025	PF3D7_0403000	tRNA Asparagine
MAL13P1.505	0.573585	PF3D7_1372800	stevor,PIR protein
PF14_0506a	0.570549	PF3D7_1453300	conserved protein, unknown function
PFA0565c	0.552088	PF3D7_0111700	conserved Plasmodium protein, unknown function
NON_CODING_00034	0.540326	NON_CODING_00034	NA
NON_CODING_00064	0.530857	NON_CODING_00064	NA
MAL13_tRNA_Arg1:tRNA	0.52156	PF3D7_1341000	tRNA Arginine
NON_CODING_00109	0.50816	NON_CODING_00109	NA
PFL2555w	0.493027	PF3D7_1253100	Plasmodium exported protein (PHISTa), unknown function
PF05TR001	0.47286	NA	NA
MAL13_tRNA_Cys1:tRNA	0.454454	PF3D7_1370100	tRNA Cysteine

## Sheet: Tafenoquine_Top100Botom100
PlasmoDBID	Tafenoquine	PlasmoDBID (v2015-09-10)	Product Description
PF14_0418	1.59533	PF3D7_1444000	conserved Plasmodium protein, unknown function
PF14_0745	1.34277	PF3D7_1477400	probable protein, unknown function
NON_CODING_00043	1.31491	NON_CODING_00043	NA
PF11_0361-b	1.30841	PF3D7_1135001	0
PF10_0033	1.27443	PF3D7_1002900	conserved Plasmodium protein, unknown function
MAL7P1.75	1.26398	PF3D7_0715500	mitochondrial ATP synthase F1, epsilon subunit, putative
PF11_0036	1.2633	PF3D7_1102400	flavoprotein, putative
PF10_0337	1.26231	PF3D7_1034700	ADP-ribosylation factor, putative
NON_CODING_00045	1.25658	NON_CODING_00045	NA
PF14_0604a	1.25629	PF3D7_1463600	conserved Plasmodium protein, unknown function
PF11_0393	1.25002	PF3D7_1138100	ubiquitin-related modifier 1, putative (URM1)
PF11_0228	1.24504	PF3D7_1122000	conserved Plasmodium protein, unknown function
PFF0600w	1.2449	PF3D7_0612300	conserved protein, unknown function
PF10_0253	1.24171	PF3D7_1025700	conserved Plasmodium protein, unknown function
PF10_0153a	1.23749	PF3D7_1015700.1	tubulin binding cofactor c, putative
PF14_0557	1.2276	PF3D7_1458400	aminodeoxychorismate lyase (ADCL)
PF14_0361	1.22074	PF3D7_1438100	secretory complex protein 62 (SEC62)
PF11_0403	1.21935	PF3D7_1139200	conserved Plasmodium protein, unknown function
PF10_0222	1.2106	PF3D7_1022900	PfMNL-3 mitoNEET-like iron-sulfur protein, putative
PF11_0370	1.20916	PF3D7_1135900	3-oxo-5-alpha-steroid 4-dehydrogenase, putative
NON_CODING_00003	1.2091	NON_CODING_00003	NA
PFI1325w	1.20717	PF3D7_0927000	CS domain protein, putative
PF14_0709	1.20267	PF3D7_1474100	mitochondrial ribosomal protein L20 precursor, putative
PF11_0308	1.20006	PF3D7_1129700	conserved Plasmodium protein, unknown function
PF14_0653	1.19955	PF3D7_1468500	derlin-1 (DER1-1)
PFA0565c	1.19881	PF3D7_0111700	conserved Plasmodium protein, unknown function
PF10_0103	1.19796	PF3D7_1010600	eukaryotic translation initiation factor 2 beta subunit, putative
PFL2575c	1.19795	PF3D7_1253500	Plasmodium exported protein, unknown function
PF14_0566	1.19764	PF3D7_1459300	OPA3-like protein, putative
PF02TR002	1.19677	PF3D7_0211000	unspecified product
PFA0115w	1.19671	PF3D7_0102300	Plasmodium exported protein, unknown function
PF10_0144	1.19662	PF3D7_1014700	prohibitin, putative
MAL8P1.67	1.19536	PF3D7_0818400	nucleolar preribosomal assembly protein, putative (UTP24)
NON_CODING_00116	1.19381	NON_CODING_00116	NA
PF10_0017	1.19307	PF3D7_1001300	Plasmodium exported protein (PHISTa), unknown function
PFD0675w	1.19149	PF3D7_0413800	50S ribosomal protein L10, putative
PFE0515w	1.19	PF3D7_0510400	conserved Plasmodium protein, unknown function
PF14TR004	1.18928	NA	NA
PFC0281w	1.18928	PF3D7_0306600	conserved Plasmodium protein, unknown function
MAL13P1.580	1.18804	PF3D7_1365200	conserved Plasmodium protein, unknown function
PFA0645c	1.18794	NA	NA
PFD1035w	1.18758	PF3D7_0422000	steroid dehydrogenase, putative
MAL13P1.59	1.18646	PF3D7_1301500	Plasmodium exported protein (PHISTa), unknown function
PFB0953w	1.185	PF3D7_0221200	Plasmodium exported protein (hyp15), unknown function
PF13_0347	1.18317	PF3D7_1366000	conserved Plasmodium protein, unknown function
PF14_0668	1.18222	PF3D7_1470100	conserved Plasmodium protein, unknown function
PF08_0032	1.18149	PF3D7_0823800	DnaJ protein, putative
PFF0370w	1.18124	PF3D7_0607500	para-hydroxybenzoate--polyprenyltransferase, putative (COQ2)
PFD0805w	1.18061	PF3D7_0416600	prohibitin-like protein, putative
PFL2560c	1.17926	PF3D7_1253200	Plasmodium exported protein, unknown function
PF14_0787	1.17897	PF3D7_1422000	conserved Plasmodium protein, unknown function
PF14_0387	1.17896	PF3D7_1440800	major facilitator superfamily, putative
PFI1545c	1.17872	PF3D7_0931800	proteasome subunit beta type-6, putative
PF07_0075	1.17849	PF3D7_0718700	conserved Plasmodium membrane protein, unknown function
PF14_0602	1.1769	PF3D7_1463300	DNA polymerase alpha subunit, putative
MAL13P1.232	1.1767	PF3D7_1346200	nuclear import protein MOG1, putative
PFL1526c	1.17668	PF3D7_1231700	conserved Plasmodium protein, unknown function
PF14_0375	1.17576	PF3D7_1439600	conserved Plasmodium protein, unknown function
PF14_0254	1.17567	PF3D7_1427500	DNA mismatch repair protein MSH2, putative (MSH2-1)
PFC0126c	1.17508	PF3D7_0302700	CDGSH iron-sulfur domain-containing protein, putative
PF13_0012a	1.17486	PF3D7_1302300	Plasmodium exported protein, unknown function
PF11TR006	1.17397	PF3D7_1139000	unspecified product
PF12TR018	1.17247	NA	NA
PF14_0340	1.17119	PF3D7_1435900	conserved Plasmodium protein, unknown function
PFI1045w	1.17113	PF3D7_0921300	conserved Plasmodium protein, unknown function
PFE0640w	1.17103	PF3D7_0512900	conserved Plasmodium protein, unknown function
PFF0635w	1.17047	PF3D7_0613100	conserved Plasmodium protein, unknown function
PF11TR008	1.1704	PF3D7_1139400	unspecified product
PF10_0073a	1.17	PF3D7_1007500	conserved Plasmodium protein, unknown function
PFL1040w	1.16987	PF3D7_1221600	conserved Plasmodium protein, unknown function
PF11_0123	1.16975	PF3D7_1111700	conserved Plasmodium protein, unknown function
PFI0085c	1.16944	PF3D7_0901700	Plasmodium exported protein (hyp5), unknown function
PF14_0353	1.16647	PF3D7_1437300	conserved Plasmodium protein, unknown function
PF11_0116	1.16593	PF3D7_1111000	tRNA m5C-methyltransferase, putative
PF13_0334	1.16555	PF3D7_1363200	bifunctional polynucleotide phosphatase/kinase (PNKP)
MAL13P1.21	1.16546	PF3D7_1304000	chromosome condensation protein, putative
PF14_0176	1.1652	PF3D7_1417700	conserved Plasmodium protein, unknown function
PF10_0228	1.165	PF3D7_1023500	conserved Plasmodium protein, unknown function
PFC0261c	1.16448	PF3D7_0305900	conserved Plasmodium protein, unknown function
PF12TR012	1.16411	NA	NA
PF14_0439	1.1641	PF3D7_1446200	M17 leucyl aminopeptidase (LAP)
PF08_0053	1.16368	PF3D7_0819100	BRIX domain, putative
PF14_0376	1.16349	PF3D7_1439700	leucine carboxyl methyltransferase, putative
PFL1140w	1.1626	PF3D7_1223700	integral membrane protein, putative
PF10_0130	1.16205	PF3D7_1013300	conserved Plasmodium protein, unknown function
PF14_0689	1.16169	PF3D7_1472100	Yip1 protein, putative
PFF0405c	1.16088	PF3D7_0608200	conserved Plasmodium protein, unknown function
PFE1565w	1.16046	PF3D7_0531300	conserved Plasmodium protein, unknown function
PFB0245c	1.15935	PF3D7_0205500	DNA-directed RNA polymerase II 16 kDa subunit, putative
PFF0205w	1.15928	PF3D7_0604200	mitochondrial ribosomal protein L41, putative
PF01TR006	1.15913	NA	NA
PF14_0177b	1.15886	PF3D7_1417900	conserved Plasmodium protein, unknown function
PF14_0635	1.15824	PF3D7_1466700	large ribosomal subunit assembling protein, putative
PFL0740c	1.15788	PF3D7_1215300	10 kDa chaperonin (CPN10)
PFI0420c	1.15606	PF3D7_0908700	tRNA pseudouridine synthase, putative
PF11_0485	1.15598	PF3D7_1147700	mitochondrial ATP synthase delta subunit, putative
PFC0130c	1.15581	PF3D7_0302800	conserved Plasmodium protein, unknown function
PF11_0505	1.15579	PF3D7_1148900	Plasmodium exported protein, unknown function
PF13_0309	1.1555	PF3D7_1357700	U3 snoRNA-associated small subunit rRNA processing protein, putative
PFF0760w	1.15524	PF3D7_0615700	RNA and export factor binding protein, putative
PFD0695w	0.662193	PF3D7_0414400	conserved Plasmodium protein, unknown function
PFA0710c	0.661701	PF3D7_0114700	rifin,PIR protein (RIF)
PFA0085c	0.661254	PF3D7_0101700	erythrocyte membrane protein 1 (PfEMP1), exon 2, pseudogene (VAR)
PFB0665w	0.661026	PF3D7_0214600	serine/threonine protein kinase, putative
PFD0134c	0.660304	PF3D7_0402700	rifin, pseudogene,PIR protein, pseudogene (RIF)
PF13_0201	0.660062	PF3D7_1335900	sporozoite surface protein 2 (TRAP)
PFL0365c	0.659986	PF3D7_1207300	conserved Plasmodium protein, unknown function
PF10_0185	0.65912	PF3D7_1019200	conserved Plasmodium protein, unknown function
MAL13P1.6	0.657592	PF3D7_1300800	erythrocyte membrane protein 1-like (VAR-like)
PFF0275c	0.657436	PF3D7_0605600	nucleoside diphosphate kinase, putative
PFF1585w	0.657091	PF3D7_0632600	rifin, pseudogene,PIR protein, pseudogene (RIF)
PFI0440w	0.656903	PF3D7_0909100	conserved Plasmodium membrane protein, unknown function
MAL8P1.211	0.655733	NA	NA
PF14_0404	0.655325	PF3D7_1442600	TRAP-like protein,sporozoite-specific transmembrane protein S6 (TREP)
PF10_0402	0.654387	PF3D7_1040900	rifin,PIR protein (RIF)
NON_CODING_00108	0.654186	NON_CODING_00108	NA
NON_CODING_00099	0.653713	NON_CODING_00099	NA
PF11_0523	0.652027	PF3D7_1101900	erythrocyte membrane protein 1 (PfEMP1), truncated, pseudogene
PFL2590w	0.651934	PF3D7_1253800	Plasmodium exported protein (PHISTa), unknown function
MAL8P1.134	0.650078	PF3D7_0806300	ferlin, putative
PF10_0351	0.649185	PF3D7_1035900	probable protein, unknown function (M566)
PFC0485w	0.649023	PF3D7_0311400	protein kinase, putative
PFI0185w	0.64864	PF3D7_0903800	LCCL domain-containing protein (CCp4)
PFI1125c	0.647668	PF3D7_0922900	3-oxoacyl-[acyl-carrier-protein] reductase (FabG)
MAL7P1.57	0.647257	PF3D7_0713000	rifin,PIR protein (RIF)
PFD1225w	0.646187	PF3D7_0425600	rifin, pseudogene,PIR protein, pseudogene
PFC0831w	0.645484	PF3D7_0318800	triosephosphate isomerase, putative
MAL7P1.162	0.644847	PF3D7_0729900	dynein heavy chain, putative
PF10_0139	0.644492	PF3D7_1014200	male gamete fusion factor HAP2, putative (HAP2)
PF14_0040	0.643301	PF3D7_1404300	secreted ookinete adhesive protein (SOAP)
PF10_0083	0.643299	PF3D7_1008600	zinc finger C-x8-C-x5-C-x3-H type, putative
PF11_0330	0.643054	PF3D7_1132100	conserved Plasmodium protein, unknown function
PF08_0033	0.640985	PF3D7_0823500	membrane skeletal protein IMC1-related
PF14_0723	0.640623	PF3D7_1475500	LCCL domain-containing protein (CCp1)
PFB0025c	0.640316	PF3D7_0200400	stevor,PIR protein
PFL2620w	0.638993	PF3D7_1254300	stevor,PIR protein
PF14_0596	0.638778	PF3D7_1462600	conserved Plasmodium membrane protein, unknown function
PFB0425c	0.638439	PF3D7_0209400	conserved protein, unknown function
PF10_0224	0.637289	PF3D7_1023100	dynein heavy chain, putative
PF14_0001	0.63651	PF3D7_1400100	erythrocyte membrane protein 1 (PfEMP1), truncated, pseudogene
PF11_0222	0.636495	PF3D7_1121400	WD domain, G-beta repeat-containing protein
NON_CODING_00061	0.636098	NON_CODING_00061	NA
MAL13_tRNA_Thr1:tRNA	0.632968	PF3D7_1355400	tRNA Threonine
PF14_0754	0.632374	PF3D7_1478200	Plasmodium exported protein, unknown function, pseudogene
PFE0025c	0.631957	PF3D7_0500500	rifin,PIR protein (RIF)
PFD0430c	0.628367	PF3D7_0408700	sporozoite micronemal protein essential for cell traversal,perforin-like protein 1 (PLP1)
PF10_0261a	0.62827	PF3D7_1026500	conserved Plasmodium protein, unknown function
PF14_0179	0.628161	PF3D7_1418100	liver specific protein 1, putative (LISP1)
PF14_0005	0.627602	PF3D7_1400500	rifin,PIR protein (RIF)
PF10_0406	0.627569	PF3D7_1041300	erythrocyte membrane protein 1, PfEMP1 (VAR)
PF11_0411	0.626298	PF3D7_1140000	carbonic anhydrase (CA)
MAL13P1.177	0.626201	PF3D7_1335500	conserved Plasmodium protein, unknown function
MAL8P1.38	0.625807	PF3D7_0823400	alpha/beta hydrolase, putative
PFC0260w	0.625493	PF3D7_0305800	P-loop containing nucleoside triphosphate hydrolase, putative
MAL13P1.510	0.624402	PF3D7_1372900	erythrocyte membrane protein 1 (PfEMP1), exon 2, pseudogene (VAR)
PFB0975c	0.624331	PF3D7_0221900	erythrocyte membrane protein 1 (PfEMP1), pseudogene
MAL8P1.214	0.623787	PF3D7_0700700	stevor, pseudogene,PIR protein, pseudogene
MAL13P1.49	0.623557	PF3D7_1310200	conserved Plasmodium protein, unknown function
PF14_0530	0.623545	PF3D7_1455600	ferlin, putative
NON_CODING_00067	0.622834	NON_CODING_00067	NA
PFI0040c	0.622094	PF3D7_0900800	erythrocyte membrane protein 1 (PfEMP1), exon 2, pseudogene (VAR)
PFF1365c	0.621518	PF3D7_0628100	HECT-domain (ubiquitin-transferase), putative
PF07_0050	0.619302	PF3D7_0712400	erythrocyte membrane protein 1, PfEMP1 (VAR)
PFB0045c	0.618129	PF3D7_0200800	erythrocyte membrane protein 1 (PfEMP1), truncated
PF10_0261	0.615646	PF3D7_1026400	cell division cycle protein 20 homolog, putative (CDC20)
PF14_0008	0.615394	PF3D7_1400800	rifin,PIR protein (RIF)
PF01TR007	0.613316	NA	NA
PFE0360c	0.610136	PF3D7_0507300	conserved Plasmodium protein, unknown function
PFB0950w	0.607075	PF3D7_0221000	Plasmodium exported protein, unknown function
PFD1160w	0.603995	PF3D7_0424400	surface-associated interspersed protein 4.2 (SURFIN 4.2) (SURF4.2)
PFC0905c	0.602793	PF3D7_0320400	oocyst capsule protein (Cap380)
MAL7P1.55	0.602241	PF3D7_0712800	erythrocyte membrane protein 1, PfEMP1 (VAR)
MAL7_tRNA_Ala1:tRNA	0.602166	PF3D7_0702700	tRNA Alanine
MAL13P1.342	0.602081	PF3D7_1367900	conserved Plasmodium protein, unknown function
PFF0850c	0.599843	PF3D7_0617600	stevor,PIR protein
PFC1100w	0.599811	PF3D7_0324500	rifin,PIR protein (RIF)
PF10_0290	0.598995	PF3D7_1029700	conserved Plasmodium protein, unknown function
PF13_0355	0.595387	PF3D7_1367800	secreted ookinete protein, putative (PSOP2)
PF14_0755	0.590296	PF3D7_1478300	Plasmodium exported protein, unknown function, pseudogene
PF13_0220	0.589047	PF3D7_1340400	conserved Plasmodium protein, unknown function
PF14_0722	0.585929	PF3D7_1475400	cysteine repeat modular protein 4 (CRMP4)
PFD0140w	0.580153	PF3D7_0402800	erythrocyte membrane protein 1 (PfEMP1), pseudogene
MAL7P1.223	0.579647	PF3D7_0832400	stevor,PIR protein
PF14_0698	0.579625	PF3D7_1473000	conserved Plasmodium protein, unknown function
PF10_0230	0.578044	PF3D7_1023700	conserved Plasmodium protein, unknown function
PFC0640w	0.577585	PF3D7_0315200	circumsporozoite- and TRAP-related protein (CTRP)
PF14_0727	0.577048	PF3D7_1475900	conserved Plasmodium protein, unknown function
MAL7P1.310	0.576176	PF3D7_0832600	stevor,PIR protein
MAL13P1.66	0.566211	PF3D7_1313100	conserved Plasmodium protein, unknown function
PF11_0013	0.557868	PF3D7_1100700	stevor, pseudogene,PIR protein, pseudogene
PFI0175w	0.550074	PF3D7_0903600.1	conserved Plasmodium protein, unknown function
PFI0260c	0.547256	PF3D7_0905300	dynein heavy chain, putative
PFA0240w	0.544607	PF3D7_0104700	transporter, putative
MAL8P1.213	0.539855	PF3D7_0700800	Pfmc-2TM Maurer's cleft two transmembrane protein (MC-2TM)
PFD0435c	0.526992	PF3D7_0408800	conserved Plasmodium protein, unknown function
PFC0180c	0.519282	PF3D7_0304000	inner membrane complex protein 1a, putative (IMC1a)
MAL4_tRNA_Asn1:tRNA	0.513512	PF3D7_0403000	tRNA Asparagine
MAL7P1.124	0.498431	PF3D7_0723200	conserved Plasmodium protein, unknown function
NON_CODING_00080	0.493772	NON_CODING_00080	NA
MAL13_tRNA_Cys1:tRNA	0.487536	PF3D7_1370100	tRNA Cysteine

## Sheet: Methotrexate_Top100Botom100
PlasmoDBID	Methotrexate	PlasmoDBID (v2015-09-10)	Product Description
PFL0400w	1.62116	PF3D7_1208000	apicoplast ribosomal protein L29 precursor, putative
PF10_0382	1.61457	PF3D7_1039100	DnaJ protein, putative, pseudogene
NON_CODING_00080	1.46605	NON_CODING_00080	NA
PFB0050c	1.45145	PF3D7_0200900	stevor, pseudogene,PIR protein, pseudogene
PFA0645c	1.3866	NA	NA
PF11_0020	1.36573	PF3D7_1101200	rifin,PIR protein (RIF)
PF14_0007	1.3601	PF3D7_1400700	stevor,PIR protein
PF11_0011	1.35977	PF3D7_1100500	rifin,PIR protein (RIF)
PF11_0422	1.35596	PF3D7_1141100	conserved Plasmodium protein, unknown function
PFL1700c	1.32855	PF3D7_1235200	V-type K+-independent H+-translocating inorganic pyrophosphatase (VP2)
PFA0070c	1.30564	PF3D7_0101400	exported protein family 1, pseudogene (EPF1)
PF13TR008	1.30023	PF3D7_1370500	unspecified product
PFF0850c	1.29312	PF3D7_0617600	stevor,PIR protein
PFF0705c	1.29061	PF3D7_0614600	conserved Plasmodium protein, unknown function
NON_CODING_00076	1.28572	NON_CODING_00076	NA
PF07_0119	1.28064	PF3D7_0728300	conserved Plasmodium protein, unknown function
PFD0135c	1.27906	PF3D7_0402700	rifin, pseudogene,PIR protein, pseudogene (RIF)
PFL2525c	1.26728	PF3D7_1252500	Plasmodium exported protein, unknown function
PF04TR001	1.25856	NA	NA
PF11TR003	1.24886	PF3D7_1114300	unspecified product
NON_CODING_00097	1.24494	NON_CODING_00097	NA
PF11_0218	1.24367	PF3D7_1121100	conserved Plasmodium protein, unknown function
PF13TR001	1.24124	NA	NA
PF10_0055	1.24054	PF3D7_1005300	conserved Plasmodium protein, unknown function
PFD0645w	1.23974	PF3D7_0413300	rifin,PIR protein (RIF)
PF14_0763	1.23836	PF3D7_1479200	Plasmodium exported protein (PHISTa), unknown function
PFF0020c	1.23508	PF3D7_0600400	erythrocyte membrane protein 1, PfEMP1 (VAR)
PF11_0520	1.23483	PF3D7_1150300	rifin,PIR protein (RIF)
PFD0035c	1.2341	PF3D7_0400800	stevor,PIR protein
NON_CODING_00024	1.22946	NON_CODING_00024	NA
PF10_0398	1.22763	PF3D7_1040500	rifin,PIR protein (RIF)
MAL13P1.461	1.22598	PF3D7_1371500	probable protein, unknown function
PFB0150c	1.22407	PF3D7_0203100	protein kinase, putative
PFI1350c	1.22403	PF3D7_0927500	dynein light chain, putative
PF14_0734	1.2239	PF3D7_1476400	serine/threonine protein kinase, FIKK family, pseudogene (FIKK14)
PFF1550w	1.22322	PF3D7_0631900	stevor,PIR protein
PFA0750w	1.22242	PF3D7_0115400	stevor,PIR protein
PF11_0356	1.22113	PF3D7_1134500	alpha/beta hydrolase, putative
PFF1365c	1.21591	PF3D7_0628100	HECT-domain (ubiquitin-transferase), putative
PFB0960c	1.21121	PF3D7_0221500	Pfmc-2TM Maurer's cleft two transmembrane protein, pseudogene
PF10_0395	1.2078	PF3D7_1040200	stevor,PIR protein
PFB0965c	1.2068	PF3D7_0221600	Plasmodium exported protein, unknown function, pseudogene
MAL11_rRNA:rRNA	1.19847	PF3D7_1148600	18S ribosomal RNA (MAL11_rRNA)
PFA0040w	1.19363	PF3D7_0100800	rifin,PIR protein (RIF)
PF07_0050	1.19283	PF3D7_0712400	erythrocyte membrane protein 1, PfEMP1 (VAR)
MAL5_tRNA_Phe1:tRNA	1.19036	PF3D7_0514400	tRNA Phenylalanine
PFF0975c	1.18869	PF3D7_0620000	conserved Plasmodium protein, unknown function
PF10_0004	1.18793	PF3D7_1000400	rifin,PIR protein (RIF)
MAL7P1.5	1.18086	PF3D7_0701600	Pfmc-2TM Maurer's cleft two transmembrane protein (MC-2TM)
PFD0630c	1.18075	PF3D7_0412900	erythrocyte membrane protein 1, PfEMP1 (VAR)
PF10_0178	1.18022	PF3D7_1018400	conserved Plasmodium protein, unknown function
PF13_0188	1.17951	PF3D7_1334000	conserved Plasmodium protein, unknown function
PFL2575c	1.17915	PF3D7_1253500	Plasmodium exported protein, unknown function
MAL7P1.52	1.1778	PF3D7_0712500	rifin, pseudogene,PIR protein, pseudogene (RIF)
PF14_0739a	1.17742	PF3D7_1476900	Plasmodium exported protein, unknown function, pseudogene
PF12TR017	1.17735	NA	NA
MAL8P1.217	1.17644	PF3D7_0700400	stevor,PIR protein
NON_CODING_00023	1.17611	NON_CODING_00023	NA
PF10_0403	1.17482	PF3D7_1041000	rifin,PIR protein (RIF)
PFD0610w	1.17271	PF3D7_0412300	phosphopantothenoylcysteine synthetase, putative
MAL8P1.310	1.17201	NA	NA
PFL1950w	1.16239	PF3D7_1240300	erythrocyte membrane protein 1, PfEMP1 (VAR)
MAL13P1.11	1.16191	PF3D7_1301100	Plasmodium exported protein (PHISTa), unknown function, pseudogene
NON_CODING_00003	1.16184	NON_CODING_00003	NA
PFA0020w	1.16117	PF3D7_0100400	rifin,PIR protein (RIF)
PF14_0718	1.16078	PF3D7_1475000	mediator complex subunit 31, putative
PFD0050w	1.16009	PF3D7_0401200	rifin,PIR protein (RIF)
PFC0886w	1.15954	PF3D7_0320000	protein phosphatase inhibitor 2 (I2)
PF11_0229	1.1592	PF3D7_1122100	GPI transamidase component GPI16, putative (GPI16)
PFI1745c	1.15722	PF3D7_0936100	early transcribed membrane protein
PFD0015c	1.15601	PF3D7_0400300	rifin,PIR protein (RIF)
PFB0985c	1.15591	PF3D7_0222100	Pfmc-2TM Maurer's cleft two transmembrane protein (MC-2TM)
PF06TR005	1.15553	NA	NA
PF10_0109	1.15521	PF3D7_1011200.1	conserved Plasmodium protein, unknown function
PF11TR007	1.15406	NA	NA
PF07_0124	1.15374	PF3D7_0729700	conserved Plasmodium protein, unknown function
PFE0665c	1.151	PF3D7_0513400	GTP-binding protein, putative
PF10_0390	1.15085	PF3D7_1039700	Pfmc-2TM Maurer's cleft two transmembrane protein (MC-2TM)
1396.pre-tRNA-Met-1:tRNA	1.15069	NA	NA
PF11_0382	1.14916	PF3D7_1137100	mitochondrial ribosomal protein S9 precursor, putative
PFL2580w	1.14866	PF3D7_1253600	rifin, pseudogene,PIR protein, pseudogene (RIF)
PFA0025c	1.14818	PF3D7_0100500	erythrocyte membrane protein 1 (PfEMP1), exon 1, pseudogene
PFE0035c	1.14558	PF3D7_0500700	rifin, pseudogene,PIR protein, pseudogene
MAL5_ITS2:rRNA	1.14492	PF3D7_0531900	unspecified product
PF09TR002	1.14453	NA	NA
MAL7P1.58	1.14381	PF3D7_0713100	Pfmc-2TM Maurer's cleft two transmembrane protein (MC-2TM)
PFD0635c	1.14197	PF3D7_0413100	erythrocyte membrane protein 1, PfEMP1 (VAR)
PF07_0130	1.14102	PF3D7_0732000	stevor,PIR protein
PFD0925w	1.13992	PF3D7_0419100	conserved Plasmodium protein, unknown function
PF11_0169	1.13959	PF3D7_1116200.1	pyridoxine biosynthesis protein PDX2 (PDX2)
PF14_0769	1.13906	PF3D7_1479700	rifin,PIR protein (RIF)
PF12TR016	1.13888	PF3D7_1245700	unspecified product
MAL8P1.218	1.1378	PF3D7_0700300	rifin,PIR protein (RIF)
PFI1515w	1.13726	PF3D7_0931200	selenoprotein (Sel2)
PFL2650w	1.13721	PF3D7_1254900	Plasmodium exported protein, unknown function, fragment
PFL2595w	1.13638	PF3D7_1253900	Plasmodium exported protein (PHISTa), unknown function, pseudogene
PFD1210w	1.13598	PF3D7_0425300	Plasmodium exported protein (PHISTa), unknown function, pseudogene
PF11_0010	1.13584	PF3D7_1100400	rifin,PIR protein (RIF)
PFL2630w	1.13572	PF3D7_1254500	rifin,PIR protein (RIF)
PF11_0281	1.13492	PF3D7_1127000	protein phosphatase, putative
PF10_0094	0.787344	PF3D7_1009700	tubulin--tyrosine ligase, putative
NON_CODING_00004	0.786869	NON_CODING_00004	NA
PFE0510c	0.786578	PF3D7_0510300	stripes inner membrane complex protein, putative (SIP)
PFD0715c	0.786239	PF3D7_0414800	conserved Plasmodium protein, unknown function
PFD1007w	0.785993	PF3D7_0421900	conserved Plasmodium protein, unknown function
NON_CODING_00009	0.785144	NON_CODING_00009	NA
MAL13_tRNA_Ser1:tRNA	0.78499	PF3D7_1337600	tRNA Serine
PF14_0682	0.784763	PF3D7_1471500	conserved Plasmodium membrane protein, unknown function
PF13_0103	0.784634	PF3D7_1318900	conserved Plasmodium protein, unknown function
PF14_0005	0.784477	PF3D7_1400500	rifin,PIR protein (RIF)
PF13_0079	0.784444	PF3D7_1313600	conserved Plasmodium protein, unknown function
PF14_0158	0.783582	PF3D7_1416000	conserved Plasmodium protein, unknown function
PF05TR001	0.783328	NA	NA
PFE0360c	0.783064	PF3D7_0507300	conserved Plasmodium protein, unknown function
PF13_0085	0.782463	PF3D7_1315100	serine/threonine protein kinase (PK9)
PF11_0361-b	0.781422	PF3D7_1135001	0
PFL2510w	0.780506	PF3D7_1252200	chitinase (CHT1)
PFD0825c	0.780496	PF3D7_0417100	mRNA-binding protein PUF2 (PUF2)
PF10_0409	0.780128	PF3D7_1026900	biotin--acetyl-CoA-carboxylase, putative
PFL0957w	0.778367	PF3D7_1219800	conserved Plasmodium protein, unknown function
PF13_0326	0.776947	PF3D7_1361400	actin-depolymerizing factor 2 (ADF2)
PF14_0019	0.776727	PF3D7_1401700	Plasmodium exported protein, unknown function
PFL2080c	0.776066	PF3D7_1243300	conserved Plasmodium protein, unknown function
PFB0570w	0.775828	PF3D7_0212600	secreted protein with altered thrombospondin repeat domain (SPATR)
PF11_0056	0.774485	PF3D7_1104500	conserved Plasmodium protein, unknown function
PFC0261c	0.772556	PF3D7_0305900	conserved Plasmodium protein, unknown function
PF10_0102	0.771655	PF3D7_1010500	ankyrin-repeat protein, putative
MAL13P1.248	0.770479	PF3D7_1349100	nucleoside diphosphate hydrolase, putative
PF13_0306	0.76963	PF3D7_1357300	dynein light chain, putative
NON_CODING_00002	0.769556	NON_CODING_00002	NA
PFF0870w	0.76697	PF3D7_0618000	conserved Plasmodium membrane protein, unknown function
PF08_0077	0.766692	PF3D7_0813800	GDP-mannose 4,6-dehydratase (GMD)
PFF0265c	0.766376	PF3D7_0605400	calcium-binding protein, putative
PF13_0127	0.765972	PF3D7_1322600	conserved Plasmodium protein, unknown function
PFC0176c	0.765231	PF3D7_0303900	phosphatidylethanolamine-binding protein, putative
PF10_0044	0.765226	PF3D7_1004100	hypothetical protein
PF13_0220	0.765214	PF3D7_1340400	conserved Plasmodium protein, unknown function
PFE0370c	0.761815	PF3D7_0507500	subtilisin-like protease 1 (SUB1)
PFL1265c	0.760607	PF3D7_1226200	conserved Plasmodium protein, unknown function
MAL13P1.181	0.758974	PF3D7_1336300	conserved Plasmodium membrane protein, unknown function
PFF0350w	0.758699	PF3D7_0607100	MYND finger protein, putative
PF14_0703	0.758315	PF3D7_1473400	conserved Plasmodium protein, unknown function
MAL13P1.268	0.758202	PF3D7_1352900	Plasmodium exported protein, unknown function,fam-f protein
PF14_0418	0.757529	PF3D7_1444000	conserved Plasmodium protein, unknown function
MAL13P1.66	0.757486	PF3D7_1313100	conserved Plasmodium protein, unknown function
PF14_0743	0.755831	PF3D7_1477200	Plasmodium exported protein (hyp15), unknown function
PF08_0050	0.755553	PF3D7_0819400	perforin-like protein 4 (PLP4)
MAL13P1.12	0.753655	PF3D7_1302400	conserved Plasmodium membrane protein, unknown function
PF13_0225	0.753214	PF3D7_1341500	conserved Plasmodium protein, unknown function
PFA0305c	0.753103	PF3D7_0106200	conserved Plasmodium protein, unknown function
PFL0410w	0.75261	PF3D7_1208200	cysteine repeat modular protein 3 (CRMP3)
MAL8P1.38	0.752566	PF3D7_0823400	alpha/beta hydrolase, putative
PF10_0283	0.75148	PF3D7_1028900	conserved Plasmodium protein, unknown function
PFL0933w	0.751196	PF3D7_1219200	rifin, pseudogene,PIR protein, pseudogene (RIF)
PFI1635w	0.750275	PF3D7_0933800	delta tubulin, putative
PFC0460w	0.74804	PF3D7_0311000	conserved Plasmodium protein, unknown function
NON_CODING_00013	0.746311	NON_CODING_00013	NA
NON_CODING_00077	0.744668	NON_CODING_00077	NA
PF11_0012	0.7433	PF3D7_1100600	Plasmodium exported protein (PHISTa), unknown function, pseudogene
NON_CODING_00074	0.743228	NON_CODING_00074	NA
PFE1205c	0.742359	PF3D7_0524200	conserved Plasmodium membrane protein, unknown function
PFL2590w	0.740781	PF3D7_1253800	Plasmodium exported protein (PHISTa), unknown function
PFL1770c	0.738781	PF3D7_1236600	p25-alpha family protein, putative
PFC0215c	0.737195	PF3D7_0304700	conserved Plasmodium protein, unknown function
PF13_0250	0.733633	PF3D7_1347000	G-beta repeat protein, putative
MAL8P1.25	0.733352	PF3D7_0825800	conserved Plasmodium protein, unknown function
PFI0955w	0.733061	PF3D7_0919500	sugar transporter, putative
PFE0355c	0.73158	PF3D7_0507200	subtilisin-like protease 3 (SUB3)
MAL8P1.70	0.730764	PF3D7_0818100	zinc finger protein, putative
PFF1320c	0.730284	PF3D7_0627200	myosin light chain, putative
MAL8P1.215	0.727373	PF3D7_0700600	Plasmodium exported protein, unknown function, pseudogene
PF11_0238	0.726645	PF3D7_1122700	conserved Plasmodium protein, unknown function
PFB0435c	0.7264	PF3D7_0209600	transporter, putative
PF11_0330	0.726022	PF3D7_1132100	conserved Plasmodium protein, unknown function
PFD0487c	0.723161	PF3D7_0409900	actin-like protein, putative (ALP5b)
PF10_0290	0.718538	PF3D7_1029700	conserved Plasmodium protein, unknown function
MAL13_tRNA_Thr1:tRNA	0.718122	PF3D7_1355400	tRNA Threonine
PFI0315c	0.714741	PF3D7_0906400	dynein light intermediate chain 2, cytosolic
NON_CODING_00021	0.714028	NON_CODING_00021	NA
PF14_0698	0.712473	PF3D7_1473000	conserved Plasmodium protein, unknown function
PFI0140w	0.712064	PF3D7_0902900	conserved Plasmodium protein, unknown function
MAL13P1.197	0.711454	PF3D7_1339000	probable protein, unknown function
PFL2360w	0.710383	PF3D7_1249200	conserved Plasmodium protein, unknown function
PFD0695w	0.707734	PF3D7_0414400	conserved Plasmodium protein, unknown function
MAL13P1.49	0.705021	PF3D7_1310200	conserved Plasmodium protein, unknown function
PFF1525c	0.703312	PF3D7_0631400	Pfmc-2TM Maurer's cleft two transmembrane protein (MC-2TM)
NON_CODING_00027	0.702401	NON_CODING_00027	NA
PF10_0062	0.695816	PF3D7_1006100	CCR4-NOT transcription complex subunit 5, putative (NOT5)
PF11_0222	0.688752	PF3D7_1121400	WD domain, G-beta repeat-containing protein
NON_CODING_00061	0.686869	NON_CODING_00061	NA
PF08_0088	0.681384	PF3D7_0812300	sporozoite surface protein 3, putative (SSP3)
MAL8P1.97	0.67432	PF3D7_0812900	probable protein, unknown function
PF08_0136	0.665248	PF3D7_0801400	probable protein, unknown function
PF11_0283	0.663596	PF3D7_1127200	conserved Plasmodium protein, unknown function
MAL4_tRNA_Asn1:tRNA	0.653843	PF3D7_0403000	tRNA Asparagine
PF14_0573	0.630711	PF3D7_1460000	biotin protein ligase, putative
NON_CODING_00051	0.620194	NON_CODING_00051	NA
MAL13_tRNA_Cys1:tRNA	0.617744	PF3D7_1370100	tRNA Cysteine
MAL13P1.65	0.583066	NA	NA
MAL13P1.342a	0.543161	PF3D7_1368000	conserved Plasmodium protein, unknown function

[truncated: 22 more sheets: Geldanamycin_Top100Botom100, Rapamycin_Top100Botom100, E64_Top100Botom100, Nelfinavir_Top100Botom100, Epoxomicin_Top100Botom100, Cerulenin_Top100Botom100, PPMP_Top100Botom100, z-Val-Asp_Top100Botom100, Fosmidomycin_Top100Botom100, Apicidin_Top100Botom100, JQ1_Top100Botom100, Dideoxyadenosine_Top100Botom100, Curcumin_Top100Botom100, Olomucine_Top100Botom100, Fenofibrate_Top100Botom100, SJ140722_Top100Botom100, SJ119930_Top100Botom100, SJ194935Top100Botom100, SJ292024_Top100Botom100, SJ77572_Top100Botom100 …]
