# Supplementary material for: An integrative analysis of small molecule transcriptional responses in the human malaria parasite Plasmodium falciparum
Source: BMC Genomics. 2015 Dec 4;16:1030. doi: 10.1186/s12864-015-2165-1 (PMC4670519; doi:10.1186/s12864-015-2165-1)
Supplement: Additional file 6: — Small Molecule GO-networks. (XLSX 30 kb) [file 12864_2015_2165_MOESM6_ESM.xlsx]

## Sheet: UpregulatedNetworks
Drug	Term
5FU	GO:0001522
5FU	GO:0002377
5FU	GO:0005975
5FU	GO:0006118
5FU	GO:0006269
5FU	GO:0006271
5FU	GO:0006310
5FU	GO:0006366
5FU	GO:0006367
5FU	GO:0006423
5FU	GO:0006437
5FU	GO:0006465
5FU	GO:0006629
5FU	GO:0006665
5FU	GO:0006810
5FU	GO:0006812
5FU	GO:0006829
5FU	GO:0007035
5FU	GO:0007067
5FU	GO:0007076
5FU	GO:0009052
5FU	GO:0009451
5FU	GO:0015074
5FU	GO:0015986
5FU	GO:0016575
5FU	GO:0018279
5FU	GO:0022904
5FU	GO:0032196
5FU	GO:0043687
5FU	GO:0044237
5FU	GO:0050776
5FU	GO:0051246
5FU	GO:0051301
5FU	GO:0051302
5FU	GO:0051726
Apicidin	GO:0000027
Apicidin	GO:0006207
Apicidin	GO:0006259
Apicidin	GO:0006268
Apicidin	GO:0006355
Apicidin	GO:0006413
Apicidin	GO:0006415
Apicidin	GO:0006420
Apicidin	GO:0006468
Apicidin	GO:0006512
Apicidin	GO:0006520
Apicidin	GO:0006779
Apicidin	GO:0006783
Apicidin	GO:0006817
Apicidin	GO:0006888
Apicidin	GO:0007169
Apicidin	GO:0016070
Apicidin	GO:0016567
Apicidin	GO:0019464
Apicidin	GO:0030497
Artemisinin	GO:0000304
Artemisinin	GO:0000375
Artemisinin	GO:0000398
Artemisinin	GO:0006071
Artemisinin	GO:0006099
Artemisinin	GO:0006122
Artemisinin	GO:0006367
Artemisinin	GO:0006412
Artemisinin	GO:0006438
Artemisinin	GO:0006457
Artemisinin	GO:0006470
Artemisinin	GO:0006614
Artemisinin	GO:0006629
Artemisinin	GO:0006817
Artemisinin	GO:0007049
Artemisinin	GO:0007155
Artemisinin	GO:0008615
Artemisinin	GO:0016114
Artemisinin	GO:0035556
Artemisinin	GO:0042000
Artemisinin	GO:0042819
Artemisinin	GO:0044406
Artemisinin	GO:0045900
Atov	GO:0006260
Atov	GO:0006428
Atov	GO:0006464
Atov	GO:0006470
Atov	GO:0006541
Atov	GO:0007264
Atov	GO:0007275
Atov	GO:0008153
Atov	GO:0009058
Atov	GO:0009073
Atov	GO:0015031
Atov	GO:0015986
Atov	GO:0016337
Atov	GO:0018343
Atov	GO:0022904
Atov	GO:0030154
Cerulenin	GO:0005975
Cerulenin	GO:0006086
Cerulenin	GO:0006096
Cerulenin	GO:0006099
Cerulenin	GO:0006298
Cerulenin	GO:0006351
Cerulenin	GO:0006355
Cerulenin	GO:0006370
Cerulenin	GO:0006410
Cerulenin	GO:0006464
Cerulenin	GO:0006633
Cerulenin	GO:0006813
Cerulenin	GO:0006817
Cerulenin	GO:0006836
Cerulenin	GO:0006869
Cerulenin	GO:0006897
Cerulenin	GO:0006955
Cerulenin	GO:0007018
Cerulenin	GO:0007155
Cerulenin	GO:0008152
Cerulenin	GO:0008203
Cerulenin	GO:0009073
Cerulenin	GO:0016255
Cerulenin	GO:0030522
Cerulenin	GO:0046907
Chloramphenicol	GO:0000122
Chloramphenicol	GO:0005975
Chloramphenicol	GO:0006004
Chloramphenicol	GO:0006032
Chloramphenicol	GO:0006086
Chloramphenicol	GO:0006099
Chloramphenicol	GO:0006183
Chloramphenicol	GO:0006228
Chloramphenicol	GO:0006241
Chloramphenicol	GO:0006629
Chloramphenicol	GO:0006633
Chloramphenicol	GO:0006836
Chloramphenicol	GO:0006928
Chloramphenicol	GO:0006955
Chloramphenicol	GO:0007017
Chloramphenicol	GO:0008152
Chloramphenicol	GO:0009405
Chloramphenicol	GO:0016337
Chloramphenicol	GO:0019673
Chloramphenicol	GO:0019941
Chloramphenicol	GO:0020013
Chloramphenicol	GO:0020033
Chloramphenicol	GO:0020035
Chloramphenicol	GO:0030260
Chloramphenicol	GO:0035556
Chloramphenicol	GO:0042000
Chloramphenicol	GO:0044237
Chloramphenicol	GO:0051258
CQ	GO:0005975
CQ	GO:0006118
CQ	GO:0006207
CQ	GO:0006269
CQ	GO:0006284
CQ	GO:0006467
CQ	GO:0006511
CQ	GO:0006512
CQ	GO:0006986
CQ	GO:0007017
CQ	GO:0007264
CQ	GO:0009052
CQ	GO:0009408
CQ	GO:0010564
CQ	GO:0015717
CQ	GO:0016114
CQ	GO:0016567
CQ	GO:0019835
CQ	GO:0019856
CQ	GO:0022900
CQ	GO:0022904
CQ	GO:0030001
CQ	GO:0030433
CQ	GO:0043687
CQ	GO:0051246
CQ	GO:0051603
CQ	GO:0051726
Curcumin	GO:0006096
Curcumin	GO:0006122
Curcumin	GO:0006139
Curcumin	GO:0006259
Curcumin	GO:0006310
Curcumin	GO:0006429
Curcumin	GO:0006457
Curcumin	GO:0006464
Curcumin	GO:0006506
Curcumin	GO:0006512
Curcumin	GO:0006546
Curcumin	GO:0006633
Curcumin	GO:0006730
Curcumin	GO:0006744
Curcumin	GO:0006754
Curcumin	GO:0006810
Curcumin	GO:0006813
Curcumin	GO:0006974
Curcumin	GO:0006986
Curcumin	GO:0008104
Curcumin	GO:0008152
Curcumin	GO:0008643
Curcumin	GO:0009073
Curcumin	GO:0009408
Curcumin	GO:0010468
Curcumin	GO:0015937
Curcumin	GO:0015992
Curcumin	GO:0042255
Curcumin	GO:0042777
Curcumin	GO:0043687
Curcumin	GO:0045736
Curcumin	GO:0046069
Curcumin	GO:0051246
Curcumin	GO:0051726
Dideoxyadenosine	GO:0000027
Dideoxyadenosine	GO:0000338
Dideoxyadenosine	GO:0006118
Dideoxyadenosine	GO:0006269
Dideoxyadenosine	GO:0006367
Dideoxyadenosine	GO:0006465
Dideoxyadenosine	GO:0006511
Dideoxyadenosine	GO:0006512
Dideoxyadenosine	GO:0006629
Dideoxyadenosine	GO:0006631
Dideoxyadenosine	GO:0006777
Dideoxyadenosine	GO:0006810
Dideoxyadenosine	GO:0006811
Dideoxyadenosine	GO:0006888
Dideoxyadenosine	GO:0006913
Dideoxyadenosine	GO:0007165
Dideoxyadenosine	GO:0007264
Dideoxyadenosine	GO:0015031
Dideoxyadenosine	GO:0015986
Dideoxyadenosine	GO:0016567
Dideoxyadenosine	GO:0016579
Dideoxyadenosine	GO:0022900
Dideoxyadenosine	GO:0022904
Dideoxyadenosine	GO:0030001
Dideoxyadenosine	GO:0031338
Dideoxyadenosine	GO:0042000
Dideoxyadenosine	GO:0042128
Dideoxyadenosine	GO:0043248
Dideoxyadenosine	GO:0044237
Dideoxyadenosine	GO:0048193
Dideoxyadenosine	GO:0051603
Dideoxyadenosine	GO:0060627
Doxy	GO:0001522
Doxy	GO:0006139
Doxy	GO:0006351
Doxy	GO:0006355
Doxy	GO:0006366
Doxy	GO:0006367
Doxy	GO:0006413
Doxy	GO:0006414
Doxy	GO:0006428
Doxy	GO:0006437
Doxy	GO:0006468
Doxy	GO:0009058
Doxy	GO:0009082
Doxy	GO:0009451
Doxy	GO:0015986
Doxy	GO:0016192
Doxy	GO:0016255
Doxy	GO:0031338
Doxy	GO:0042254
Doxy	GO:0045173
E-64	GO:0000245
E-64	GO:0000375
E-64	GO:0006096
E-64	GO:0006099
E-64	GO:0006100
E-64	GO:0006108
E-64	GO:0006465
E-64	GO:0006606
E-64	GO:0006661
E-64	GO:0006744
E-64	GO:0006820
E-64	GO:0006888
E-64	GO:0006986
E-64	GO:0007067
E-64	GO:0008152
E-64	GO:0008654
E-64	GO:0009408
E-64	GO:0015031
E-64	GO:0016192
E-64	GO:0030260
E-64	GO:0031338
E-64	GO:0042000
E-64	GO:0045454
E-64	GO:0051603
Epoxomicin	GO:0005975
Epoxomicin	GO:0006139
Epoxomicin	GO:0006183
Epoxomicin	GO:0006228
Epoxomicin	GO:0006241
Epoxomicin	GO:0006429
Epoxomicin	GO:0006779
Epoxomicin	GO:0006783
Epoxomicin	GO:0006979
Epoxomicin	GO:0006986
Epoxomicin	GO:0007017
Epoxomicin	GO:0007018
Epoxomicin	GO:0007169
Epoxomicin	GO:0008154
Epoxomicin	GO:0009073
Epoxomicin	GO:0009408
Epoxomicin	GO:0015986
Epoxomicin	GO:0016226
Epoxomicin	GO:0019353
Epoxomicin	GO:0030036
Epoxomicin	GO:0030259
Epoxomicin	GO:0045017
Epoxomicin	GO:0060327
Fenofibrate	GO:0006333
Fenofibrate	GO:0006366
Fenofibrate	GO:0006420
Fenofibrate	GO:0006428
Fenofibrate	GO:0006457
Fenofibrate	GO:0006464
Fenofibrate	GO:0006626
Fenofibrate	GO:0006661
Fenofibrate	GO:0006810
Fenofibrate	GO:0006888
Fenofibrate	GO:0008654
Fenofibrate	GO:0009438
Fenofibrate	GO:0009987
Fenofibrate	GO:0016458
Fenofibrate	GO:0017038
Fenofibrate	GO:0030001
Fenofibrate	GO:0031338
Fenofibrate	GO:0042000
Fenofibrate	GO:0044237
Fenofibrate	GO:0045039
Fenofibrate	GO:0045454
Fenofibrate	GO:0065002
Fosmidomycin	GO:0000724
Fosmidomycin	GO:0006355
Fosmidomycin	GO:0006370
Fosmidomycin	GO:0006397
Fosmidomycin	GO:0006410
Fosmidomycin	GO:0006414
Fosmidomycin	GO:0006468
Fosmidomycin	GO:0006974
Fosmidomycin	GO:0007018
Fosmidomycin	GO:0007090
Fosmidomycin	GO:0007155
Fosmidomycin	GO:0008037
Fosmidomycin	GO:0010608
Fosmidomycin	GO:0019058
Fosmidomycin	GO:0022904
Fosmidomycin	GO:0030260
Fosmidomycin	GO:0033205
Fosmidomycin	GO:0042594
Fosmidomycin	GO:0048870
Geldanamycin	GO:0006420
Geldanamycin	GO:0006438
Geldanamycin	GO:0006512
Geldanamycin	GO:0007165
Geldanamycin	GO:0009405
Geldanamycin	GO:0016255
Geldanamycin	GO:0016337
Geldanamycin	GO:0020013
Geldanamycin	GO:0020033
Geldanamycin	GO:0020035
Geldanamycin	GO:0032313
Geldanamycin	GO:0042000
Geldanamycin	GO:0043687
Geldanamycin	GO:0051246
JQ1	GO:0001522
JQ1	GO:0005975
JQ1	GO:0006096
JQ1	GO:0006099
JQ1	GO:0006100
JQ1	GO:0006108
JQ1	GO:0006122
JQ1	GO:0006364
JQ1	GO:0006414
JQ1	GO:0006428
JQ1	GO:0006457
JQ1	GO:0006631
JQ1	GO:0006816
JQ1	GO:0006825
JQ1	GO:0009451
JQ1	GO:0020033
JQ1	GO:0042000
JQ1	GO:0042254
JQ1	GO:0051603
MMS	GO:0006370
MMS	GO:0006410
MMS	GO:0006429
MMS	GO:0006457
MMS	GO:0006470
MMS	GO:0006474
MMS	GO:0006512
MMS	GO:0006633
MMS	GO:0006754
MMS	GO:0006811
MMS	GO:0006813
MMS	GO:0006829
MMS	GO:0007010
MMS	GO:0007015
MMS	GO:0007018
MMS	GO:0007155
MMS	GO:0008654
MMS	GO:0015992
MMS	GO:0016255
MMS	GO:0022904
MMS	GO:0030001
MMS	GO:0030048
MMS	GO:0030497
MMS	GO:0030522
MMS	GO:0042777
MMS	GO:0043687
MMS	GO:0046907
MMS	GO:0051246
MTX	GO:0000304
MTX	GO:0006429
MTX	GO:0006506
MTX	GO:0006512
MTX	GO:0009405
MTX	GO:0015992
MTX	GO:0016255
MTX	GO:0016311
MTX	GO:0016337
MTX	GO:0020013
MTX	GO:0020033
MTX	GO:0020035
MTX	GO:0042000
MTX	GO:0042777
MTX	GO:0042819
Nelfinavir	GO:0000375
Nelfinavir	GO:0006118
Nelfinavir	GO:0006207
Nelfinavir	GO:0006334
Nelfinavir	GO:0006397
Nelfinavir	GO:0006512
Nelfinavir	GO:0006626
Nelfinavir	GO:0006629
Nelfinavir	GO:0006646
Nelfinavir	GO:0006656
Nelfinavir	GO:0006665
Nelfinavir	GO:0006777
Nelfinavir	GO:0006886
Nelfinavir	GO:0007035
Nelfinavir	GO:0007275
Nelfinavir	GO:0008033
Nelfinavir	GO:0008610
Nelfinavir	GO:0009245
Nelfinavir	GO:0015031
Nelfinavir	GO:0015986
Nelfinavir	GO:0016192
Nelfinavir	GO:0016567
Nelfinavir	GO:0019856
Nelfinavir	GO:0031338
Nelfinavir	GO:0032313
Nelfinavir	GO:0042000
Nelfinavir	GO:0042128
Nelfinavir	GO:0042254
Nelfinavir	GO:0043687
Nelfinavir	GO:0045039
Nelfinavir	GO:0051246
Nelfinavir	GO:0055114
Olomucine	GO:0002377
Olomucine	GO:0006333
Olomucine	GO:0006334
Olomucine	GO:0006366
Olomucine	GO:0006467
Olomucine	GO:0006508
Olomucine	GO:0006591
Olomucine	GO:0006621
Olomucine	GO:0006646
Olomucine	GO:0006656
Olomucine	GO:0006836
Olomucine	GO:0006888
Olomucine	GO:0006986
Olomucine	GO:0007010
Olomucine	GO:0007017
Olomucine	GO:0007018
Olomucine	GO:0007155
Olomucine	GO:0007165
Olomucine	GO:0008654
Olomucine	GO:0009186
Olomucine	GO:0009234
Olomucine	GO:0015992
Olomucine	GO:0030036
Olomucine	GO:0030260
Olomucine	GO:0030522
Olomucine	GO:0042540
Olomucine	GO:0046907
Olomucine	GO:0050776
Olomucine	GO:0051016
Olomucine	GO:0051258
Olomucine	GO:0051276
Olomucine	GO:0051289
Olomucine	GO:0051603
PPMP	GO:0000375
PPMP	GO:0000724
PPMP	GO:0006414
PPMP	GO:0006417
PPMP	GO:0006420
PPMP	GO:0006470
PPMP	GO:0006511
PPMP	GO:0006801
PPMP	GO:0006816
PPMP	GO:0006914
PPMP	GO:0006974
PPMP	GO:0006979
PPMP	GO:0007090
PPMP	GO:0008037
PPMP	GO:0008272
PPMP	GO:0009438
PPMP	GO:0016070
PPMP	GO:0019058
PPMP	GO:0022904
PPMP	GO:0030036
PPMP	GO:0030260
PPMP	GO:0033205
PPMP	GO:0042176
PPMP	GO:0042254
PPMP	GO:0051028
PPMP	GO:0051603
PPMP	GO:0060327
Proguanil	GO:0006122
Proguanil	GO:0006520
Proguanil	GO:0009405
Proguanil	GO:0016337
Proguanil	GO:0020013
Proguanil	GO:0020033
Proguanil	GO:0020035
Proguanil	GO:0042000
Rapamycin	GO:0000059
Rapamycin	GO:0006004
Rapamycin	GO:0006118
Rapamycin	GO:0006457
Rapamycin	GO:0006470
Rapamycin	GO:0006512
Rapamycin	GO:0006631
Rapamycin	GO:0006886
Rapamycin	GO:0006913
Rapamycin	GO:0006914
Rapamycin	GO:0007067
Rapamycin	GO:0007155
Rapamycin	GO:0007165
Rapamycin	GO:0007219
Rapamycin	GO:0007264
Rapamycin	GO:0009082
Rapamycin	GO:0015031
Rapamycin	GO:0016070
Rapamycin	GO:0016567
Rapamycin	GO:0022900
Rapamycin	GO:0022904
Rapamycin	GO:0045893
Rapamycin	GO:0051083
Rapamycin	GO:0060627
SJ119930	GO:0000045
SJ119930	GO:0001522
SJ119930	GO:0002377
SJ119930	GO:0005975
SJ119930	GO:0006269
SJ119930	GO:0006271
SJ119930	GO:0006414
SJ119930	GO:0006465
SJ119930	GO:0006629
SJ119930	GO:0006631
SJ119930	GO:0006633
SJ119930	GO:0008535
SJ119930	GO:0009058
SJ119930	GO:0009451
SJ119930	GO:0010564
SJ119930	GO:0016539
SJ119930	GO:0020033
SJ119930	GO:0022904
SJ119930	GO:0030260
SJ119930	GO:0030433
SJ119930	GO:0042254
SJ119930	GO:0050776
SJ140722	GO:0006118
SJ140722	GO:0006269
SJ140722	GO:0006506
SJ140722	GO:0006605
SJ140722	GO:0006614
SJ140722	GO:0006629
SJ140722	GO:0006631
SJ140722	GO:0006665
SJ140722	GO:0006744
SJ140722	GO:0006974
SJ140722	GO:0007264
SJ140722	GO:0008643
SJ140722	GO:0009186
SJ140722	GO:0016192
SJ140722	GO:0017038
SJ140722	GO:0019408
SJ140722	GO:0030260
SJ140722	GO:0031338
SJ140722	GO:0032313
SJ140722	GO:0042000
SJ140722	GO:0045454
SJ140722	GO:0065002
SJ194935	GO:0000045
SJ194935	GO:0006125
SJ194935	GO:0006271
SJ194935	GO:0006275
SJ194935	GO:0006333
SJ194935	GO:0006388
SJ194935	GO:0006457
SJ194935	GO:0006465
SJ194935	GO:0006506
SJ194935	GO:0006631
SJ194935	GO:0008535
SJ194935	GO:0009058
SJ194935	GO:0009438
SJ194935	GO:0010564
SJ194935	GO:0015031
SJ194935	GO:0015937
SJ194935	GO:0016458
SJ194935	GO:0016539
SJ194935	GO:0020033
SJ194935	GO:0022904
SJ194935	GO:0030260
SJ194935	GO:0030433
SJ194935	GO:0042167
SJ194935	GO:0042254
SJ194935	GO:0051259
SJ292024	GO:0000027
SJ292024	GO:0000055
SJ292024	GO:0006438
SJ292024	GO:0006629
SJ292024	GO:0009405
SJ292024	GO:0009790
SJ292024	GO:0015986
SJ292024	GO:0016255
SJ292024	GO:0016337
SJ292024	GO:0020013
SJ292024	GO:0020033
SJ292024	GO:0020035
SJ292024	GO:0030036
SJ292024	GO:0030216
SJ292024	GO:0042000
SJ292024	GO:0042254
SJ292024	GO:0042273
SJ292024	GO:0051016
SJ7752	GO:0006096
SJ7752	GO:0006099
SJ7752	GO:0006100
SJ7752	GO:0006108
SJ7752	GO:0006122
SJ7752	GO:0006333
SJ7752	GO:0006414
SJ7752	GO:0006470
SJ7752	GO:0006661
SJ7752	GO:0006811
SJ7752	GO:0008272
SJ7752	GO:0008654
SJ7752	GO:0009438
SJ7752	GO:0009987
SJ7752	GO:0015785
SJ7752	GO:0015986
SJ7752	GO:0016458
SJ7752	GO:0016539
SJ7752	GO:0020033
SJ7752	GO:0042000
SJ7752	GO:0051603
TQ	GO:0000278
TQ	GO:0001522
TQ	GO:0006269
TQ	GO:0006298
TQ	GO:0006366
TQ	GO:0006428
TQ	GO:0006605
TQ	GO:0006629
TQ	GO:0006633
TQ	GO:0006743
TQ	GO:0006974
TQ	GO:0006986
TQ	GO:0007067
TQ	GO:0007076
TQ	GO:0007264
TQ	GO:0009082
TQ	GO:0009408
TQ	GO:0009451
TQ	GO:0009987
TQ	GO:0015031
TQ	GO:0015986
TQ	GO:0016070
TQ	GO:0017038
TQ	GO:0019538
TQ	GO:0035556
TQ	GO:0042255
TQ	GO:0042776
TQ	GO:0043952
TQ	GO:0044237
TQ	GO:0051301
TQ	GO:0051603
TQ	GO:0065002
Vincristine	GO:0000398
Vincristine	GO:0006118
Vincristine	GO:0006207
Vincristine	GO:0006269
Vincristine	GO:0006417
Vincristine	GO:0006465
Vincristine	GO:0006606
Vincristine	GO:0006614
Vincristine	GO:0006621
Vincristine	GO:0006626
Vincristine	GO:0006661
Vincristine	GO:0006744
Vincristine	GO:0006810
Vincristine	GO:0006811
Vincristine	GO:0006820
Vincristine	GO:0006888
Vincristine	GO:0008654
Vincristine	GO:0009298
Vincristine	GO:0015031
Vincristine	GO:0016192
Vincristine	GO:0016568
Vincristine	GO:0019307
Vincristine	GO:0019856
Vincristine	GO:0022900
Vincristine	GO:0022904
Vincristine	GO:0043248
Vincristine	GO:0045039
Vincristine	GO:0045900
z-Val-Asp	GO:0005975
z-Val-Asp	GO:0006284
z-Val-Asp	GO:0006370
z-Val-Asp	GO:0006410
z-Val-Asp	GO:0006413
z-Val-Asp	GO:0006417
z-Val-Asp	GO:0006464
z-Val-Asp	GO:0007017
z-Val-Asp	GO:0007018
z-Val-Asp	GO:0007155
z-Val-Asp	GO:0008037
z-Val-Asp	GO:0009107
z-Val-Asp	GO:0009405
z-Val-Asp	GO:0009636
z-Val-Asp	GO:0016042
z-Val-Asp	GO:0019058
z-Val-Asp	GO:0020033
z-Val-Asp	GO:0020035
z-Val-Asp	GO:0022904
z-Val-Asp	GO:0030260
z-Val-Asp	GO:0031342
z-Val-Asp	GO:0042254
z-Val-Asp	GO:0043687
z-Val-Asp	GO:0048870
z-Val-Asp	GO:0051028
z-Val-Asp	GO:0051246

## Sheet: DownregulatedNetworks
Drug	Term
5-FU	GO:0042000
5-FU	GO:0006955
5-FU	GO:0015992
5-FU	GO:0007165
5-FU	GO:0006139
5-FU	GO:0007010
5-FU	GO:0030260
5-FU	GO:0006629
5-FU	GO:0006464
5-FU	GO:0007155
5-FU	GO:0007018
5-FU	GO:0006508
5-FU	GO:0006396
Apicidin	GO:0020033
Apicidin	GO:0006388
Apicidin	GO:0042000
Apicidin	GO:0030260
Apicidin	GO:0006836
Apicidin	GO:0019288
Apicidin	GO:0008299
Apicidin	GO:0006118
Apicidin	GO:0000375
Apicidin	GO:0006464
Apicidin	GO:0007264
Apicidin	GO:0006364
Artemisinin	GO:0006032
Artemisinin	GO:0008203
Artemisinin	GO:0030522
Artemisinin	GO:0007017
Artemisinin	GO:0046907
Artemisinin	GO:0000122
Artemisinin	GO:0000910
Artemisinin	GO:0006928
Artemisinin	GO:0006955
Artemisinin	GO:0042000
Artemisinin	GO:0006836
Artemisinin	GO:0006869
Artemisinin	GO:0019941
Artemisinin	GO:0042777
Artemisinin	GO:0005975
Artemisinin	GO:0051258
Artemisinin	GO:0006897
Artemisinin	GO:0015992
Artemisinin	GO:0022904
Artemisinin	GO:0035556
Artemisinin	GO:0015986
Artemisinin	GO:0006096
Artemisinin	GO:0006633
Artemisinin	GO:0006464
Artemisinin	GO:0007018
Artemisinin	GO:0016255
Atovaquone	GO:0002312
Atovaquone	GO:0020033
Atovaquone	GO:0009405
Atovaquone	GO:0016337
Atovaquone	GO:0020013
Atovaquone	GO:0020035
Atovaquone	GO:0022904
Atovaquone	GO:0048870
Atovaquone	GO:0042000
Atovaquone	GO:0006429
Atovaquone	GO:0006086
Atovaquone	GO:0030260
Atovaquone	GO:0002377
Atovaquone	GO:0050776
Atovaquone	GO:0006099
Cerulenin	GO:0006412
Cerulenin	GO:0060627
Cerulenin	GO:0006913
Cerulenin	GO:0006811
Cerulenin	GO:0022900
Cerulenin	GO:0015031
Cerulenin	GO:0007165
Cerulenin	GO:0006420
Cerulenin	GO:0006118
Cerulenin	GO:0007264
Cerulenin	GO:0022904
Cerulenin	GO:0006979
Cerulenin	GO:0000398
Cerulenin	GO:0006886
Cerulenin	GO:0000375
Chloramphenicol	GO:0018279
Chloramphenicol	GO:0042000
Chloramphenicol	GO:0006428
Chloramphenicol	GO:0006829
Chloramphenicol	GO:0006811
Chloramphenicol	GO:0030001
Chloramphenicol	GO:0045454
Chloramphenicol	GO:0006400
Chloramphenicol	GO:0016192
Chloramphenicol	GO:0006397
Chloramphenicol	GO:0006979
Chloramphenicol	GO:0006886
Chloramphenicol	GO:0006810
Chloramphenicol	GO:0006118
Chloramphenicol	GO:0015031
Chloramphenicol	GO:0006414
Chloramphenicol	GO:0008380
Chloroquine	GO:0002312
Chloroquine	GO:0009636
Chloroquine	GO:0031342
Chloroquine	GO:0009405
Chloroquine	GO:0020035
Chloroquine	GO:0020033
Chloroquine	GO:0016337
Chloroquine	GO:0020013
Chloroquine	GO:0000122
Chloroquine	GO:0006928
Chloroquine	GO:0048870
Chloroquine	GO:0006429
Chloroquine	GO:0006546
Chloroquine	GO:0042777
Chloroquine	GO:0030260
Chloroquine	GO:0030522
Chloroquine	GO:0022904
Chloroquine	GO:0046907
Chloroquine	GO:0042000
Chloroquine	GO:0007017
Curcumin	GO:0006493
Curcumin	GO:0006556
Curcumin	GO:0000338
Curcumin	GO:0006006
Curcumin	GO:0006166
Curcumin	GO:0006414
Curcumin	GO:0051276
Curcumin	GO:0006334
Curcumin	GO:0006412
Curcumin	GO:0006656
Curcumin	GO:0006816
Curcumin	GO:0006467
Curcumin	GO:0006094
Curcumin	GO:0006420
Curcumin	GO:0009116
Curcumin	GO:0006818
Curcumin	GO:0016579
Curcumin	GO:0006730
Curcumin	GO:0042540
Curcumin	GO:0006333
Curcumin	GO:0006950
Curcumin	GO:0006457
Curcumin	GO:0000398
Curcumin	GO:0006631
Curcumin	GO:0006986
Curcumin	GO:0015986
Curcumin	GO:0006096
Curcumin	GO:0042254
Curcumin	GO:0009408
Dideoxyadenosine	GO:0020033
Dideoxyadenosine	GO:0042777
Dideoxyadenosine	GO:0006429
Dideoxyadenosine	GO:0030522
Dideoxyadenosine	GO:0008654
Dideoxyadenosine	GO:0022904
Dideoxyadenosine	GO:0046907
Dideoxyadenosine	GO:0016226
Dideoxyadenosine	GO:0006633
Dideoxyadenosine	GO:0016255
Doxycycline	GO:0002312
Doxycycline	GO:0020033
Doxycycline	GO:0009405
Doxycycline	GO:0016337
Doxycycline	GO:0020013
Doxycycline	GO:0020035
Doxycycline	GO:0042000
Doxycycline	GO:0006467
Doxycycline	GO:0006259
Doxycycline	GO:0030260
E64	GO:0007276
E64	GO:0009636
E64	GO:0031342
E64	GO:0046654
E64	GO:0042777
E64	GO:0002377
E64	GO:0050776
E64	GO:0006183
E64	GO:0006228
E64	GO:0006241
E64	GO:0008104
E64	GO:0016043
E64	GO:0006370
E64	GO:0019835
E64	GO:0009396
E64	GO:0006410
E64	GO:0030036
E64	GO:0006730
E64	GO:0007018
E64	GO:0008654
E64	GO:0022904
E64	GO:0006457
E64	GO:0006614
E64	GO:0001522
E64	GO:0009451
E64	GO:0006508
E64	GO:0009405
E64	GO:0007049
Epoxomicin	GO:0042787
Epoxomicin	GO:0009186
Epoxomicin	GO:0042000
Epoxomicin	GO:0006275
Epoxomicin	GO:0006656
Epoxomicin	GO:0019941
Epoxomicin	GO:0006269
Epoxomicin	GO:0006512
Epoxomicin	GO:0045039
Epoxomicin	GO:0000059
Epoxomicin	GO:0006818
Epoxomicin	GO:0016567
Epoxomicin	GO:0006626
Epoxomicin	GO:0006270
Epoxomicin	GO:0006631
Epoxomicin	GO:0006260
Epoxomicin	GO:0015986
Epoxomicin	GO:0000375
Epoxomicin	GO:0016255
Epoxomicin	GO:0008380
Epoxomicin	GO:0006457
Fenofibrate	GO:0042777
Fenofibrate	GO:0002377
Fenofibrate	GO:0050776
Fenofibrate	GO:0016043
Fenofibrate	GO:0018344
Fenofibrate	GO:0030036
Fenofibrate	GO:0006457
Fenofibrate	GO:0007018
Fenofibrate	GO:0001522
Fenofibrate	GO:0035556
Fenofibrate	GO:0009451
Fenofibrate	GO:0006633
Fenofibrate	GO:0042254
Fenofibrate	GO:0007264
Fenofibrate	GO:0007049
Fosmidomycin	GO:0042000
Fosmidomycin	GO:0045039
Fosmidomycin	GO:0006626
Fosmidomycin	GO:0006888
Fosmidomycin	GO:0015986
Fosmidomycin	GO:0006457
Fosmidomycin	GO:0006351
Fosmidomycin	GO:0006355
Geldanamycin	GO:0042167
Geldanamycin	GO:0020033
Geldanamycin	GO:0042000
Geldanamycin	GO:0006269
Geldanamycin	GO:0016567
Geldanamycin	GO:0022904
Geldanamycin	GO:0044237
Geldanamycin	GO:0006631
Geldanamycin	GO:0001522
Geldanamycin	GO:0009451
Geldanamycin	GO:0031338
Geldanamycin	GO:0006512
Geldanamycin	GO:0006413
Geldanamycin	GO:0007018
JQ1	GO:0000165
JQ1	GO:0046836
JQ1	GO:0051016
JQ1	GO:0020033
JQ1	GO:0030522
JQ1	GO:0046907
JQ1	GO:0006836
JQ1	GO:0019941
JQ1	GO:0007017
JQ1	GO:0006813
JQ1	GO:0030036
JQ1	GO:0006730
JQ1	GO:0007018
JQ1	GO:0006986
JQ1	GO:0031338
Methotrexate	GO:0006032
Methotrexate	GO:0008154
Methotrexate	GO:0016572
Methotrexate	GO:0017148
Methotrexate	GO:0019673
Methotrexate	GO:0006464
Methotrexate	GO:0000122
Methotrexate	GO:0006004
Methotrexate	GO:0006955
Methotrexate	GO:0060327
Methotrexate	GO:0006605
Methotrexate	GO:0006836
Methotrexate	GO:0017038
Methotrexate	GO:0006546
Methotrexate	GO:0030522
Methotrexate	GO:0065002
Methotrexate	GO:0030036
Methotrexate	GO:0051258
Methotrexate	GO:0046907
Methotrexate	GO:0044237
Methotrexate	GO:0006810
Methotrexate	GO:0006139
Methotrexate	GO:0007010
Methotrexate	GO:0007017
Methotrexate	GO:0005975
Methotrexate	GO:0007018
MMS	GO:0006101
MMS	GO:0006308
MMS	GO:0006659
MMS	GO:0006879
MMS	GO:0006885
MMS	GO:0015717
MMS	GO:0045173
MMS	GO:0001682
MMS	GO:0006071
MMS	GO:0006427
MMS	GO:0006379
MMS	GO:0017038
MMS	GO:0022900
MMS	GO:0006424
MMS	GO:0015937
MMS	GO:0019835
MMS	GO:0006072
MMS	GO:0006825
MMS	GO:0044262
MMS	GO:0065002
MMS	GO:0015986
MMS	GO:0006818
MMS	GO:0009408
MMS	GO:0015992
MMS	GO:0022904
MMS	GO:0016226
MMS	GO:0007010
MMS	GO:0006986
MMS	GO:0008033
MMS	GO:0043687
MMS	GO:0051246
MMS	GO:0006099
MMS	GO:0005975
MMS	GO:0030433
MMS	GO:0006118
MMS	GO:0010564
Nelfinavir	GO:0009249
Nelfinavir	GO:0030259
Nelfinavir	GO:0006183
Nelfinavir	GO:0006228
Nelfinavir	GO:0006241
Nelfinavir	GO:0006797
Nelfinavir	GO:0006779
Nelfinavir	GO:0009438
Nelfinavir	GO:0006420
Nelfinavir	GO:0033014
Nelfinavir	GO:0006783
Nelfinavir	GO:0006626
Nelfinavir	GO:0006629
Nelfinavir	GO:0020033
Nelfinavir	GO:0005975
Nelfinavir	GO:0015986
Nelfinavir	GO:0006633
Nelfinavir	GO:0006464
Nelfinavir	GO:0007018
Nelfinavir	GO:0055114
Olomucine	GO:0042000
Olomucine	GO:0020033
Olomucine	GO:0006457
Olomucine	GO:0006412
Olomucine	GO:0015031
Olomucine	GO:0016192
PPMP	GO:0020033
PPMP	GO:0006122
PPMP	GO:0016226
PPMP	GO:0042000
PPMP	GO:0015986
PPMP	GO:0006351
Proguanil	GO:0008154
Proguanil	GO:0042128
Proguanil	GO:0060327
Proguanil	GO:0006437
Proguanil	GO:0006471
Proguanil	GO:0006777
Proguanil	GO:0006836
Proguanil	GO:0009073
Proguanil	GO:0019941
Proguanil	GO:0030036
Proguanil	GO:0016568
Proguanil	GO:0006506
Proguanil	GO:0009058
Proguanil	GO:0006259
Proguanil	GO:0007017
Proguanil	GO:0006118
Proguanil	GO:0006633
Proguanil	GO:0006413
Proguanil	GO:0006414
Proguanil	GO:0007264
Proguanil	GO:0016255
Proguanil	GO:0006810
Proguanil	GO:0006412
Rapamycin	GO:0000165
Rapamycin	GO:0042777
Rapamycin	GO:0006429
Rapamycin	GO:0009073
Rapamycin	GO:0030522
Rapamycin	GO:0006730
Rapamycin	GO:0007018
Rapamycin	GO:0022904
Rapamycin	GO:0046907
Rapamycin	GO:0006355
Rapamycin	GO:0007165
Rapamycin	GO:0007017
Rapamycin	GO:0006986
Rapamycin	GO:0006508
Rapamycin	GO:0015986
Rapamycin	GO:0006633
Rapamycin	GO:0006468
Rapamycin	GO:0009408
Rapamycin	GO:0007155
Rapamycin	GO:0007049
SJ7752	GO:0020033
SJ7752	GO:0042777
SJ7752	GO:0020013
SJ7752	GO:0020035
SJ7752	GO:0016337
SJ7752	GO:0009405
SJ7752	GO:0005975
SJ7752	GO:0015986
SJ119930	GO:0020033
SJ119930	GO:0016337
SJ119930	GO:0009405
SJ119930	GO:0020013
SJ119930	GO:0006438
SJ119930	GO:0020035
SJ119930	GO:0043687
SJ119930	GO:0051246
SJ119930	GO:0006512
SJ119930	GO:0015986
SJ140722	GO:0020033
SJ140722	GO:0009405
SJ140722	GO:0020013
SJ140722	GO:0020035
SJ140722	GO:0006370
SJ140722	GO:0016337
SJ140722	GO:0006410
SJ194935	GO:0043487
SJ194935	GO:0020033
SJ194935	GO:0042777
SJ194935	GO:0006438
SJ194935	GO:0006370
SJ194935	GO:0009405
SJ194935	GO:0006410
SJ194935	GO:0020013
SJ194935	GO:0022904
SJ194935	GO:0020035
SJ194935	GO:0006417
SJ194935	GO:0042000
SJ194935	GO:0016337
SJ194935	GO:0006457
SJ292024	GO:0009056
SJ292024	GO:0016539
SJ292024	GO:0042000
SJ292024	GO:0006855
SJ292024	GO:0008535
SJ292024	GO:0016114
SJ292024	GO:0006631
SJ292024	GO:0006269
SJ292024	GO:0006271
SJ292024	GO:0009438
SJ292024	GO:0016310
SJ292024	GO:0020033
SJ292024	GO:0006486
SJ292024	GO:0033014
SJ292024	GO:0008299
SJ292024	GO:0002377
SJ292024	GO:0006465
SJ292024	GO:0006783
SJ292024	GO:0022904
SJ292024	GO:0016226
SJ292024	GO:0050776
SJ292024	GO:0006979
SJ292024	GO:0060627
SJ292024	GO:0006913
SJ292024	GO:0030260
SJ292024	GO:0006629
SJ292024	GO:0006633
SJ292024	GO:0006508
SJ292024	GO:0006457
SJ292024	GO:0006414
SJ292024	GO:0007264
Tafenoquine	GO:0002312
Tafenoquine	GO:0020033
Tafenoquine	GO:0006183
Tafenoquine	GO:0006228
Tafenoquine	GO:0006241
Tafenoquine	GO:0006928
Tafenoquine	GO:0009405
Tafenoquine	GO:0007018
Tafenoquine	GO:0016337
Tafenoquine	GO:0030522
Tafenoquine	GO:0006730
Tafenoquine	GO:0020013
Tafenoquine	GO:0022904
Tafenoquine	GO:0046907
Tafenoquine	GO:0020035
Tafenoquine	GO:0042000
Tafenoquine	GO:0007017
Tafenoquine	GO:0030260
Tafenoquine	GO:0005975
Tafenoquine	GO:0006096
Tafenoquine	GO:0006633
Vincristine	GO:0020033
Vincristine	GO:0042000
Vincristine	GO:0042777
Vincristine	GO:0022904
Vincristine	GO:0006457
Vincristine	GO:0043687
Vincristine	GO:0051246
Vincristine	GO:0006512
Vincristine	GO:0006468
z-Val-Asp	GO:0006661
z-Val-Asp	GO:0042000
z-Val-Asp	GO:0016311
z-Val-Asp	GO:0009228
z-Val-Asp	GO:0008654
z-Val-Asp	GO:0006950
z-Val-Asp	GO:0060627
z-Val-Asp	GO:0006913
z-Val-Asp	GO:0015031
z-Val-Asp	GO:0007264
z-Val-Asp	GO:0045454
z-Val-Asp	GO:0007165
