# Supplementary material for: An integrative analysis of small molecule transcriptional responses in the human malaria parasite Plasmodium falciparum
Source: BMC Genomics. 2015 Dec 4;16:1030. doi: 10.1186/s12864-015-2165-1 (PMC4670519; doi:10.1186/s12864-015-2165-1)
Supplement: Additional file 7: — Dose Response Profiling. (XLSX 15 kb) [file 12864_2015_2165_MOESM7_ESM.xlsx]

## Sheet: 5-FU-IC50
Parasite	IC50 (nM)
HB3	1552.14
DD2	2076.38
SC05	1057.2
TC08	1645.6
GC06	583.68
CH3-116	1396.6
7C408	1614.12
7c170	2100.88
7C7	1330.2
7C111	2280.25
7C424	4452
1BB5	1406.5
QC13	1540.53
7C140	3196
B1SD	2039.17
7c126	1633.29
QC01	1154.28
3BD5	1147.4
D43	1733
SC01	1682
7C188	2244.67
7C16	2091.8
QC34	1020.82
CH3-61	1138.58
GC03	1739.25
3BA6	1032.88
B4R3	1719
TC05	2167.5
7c183	1607.8
7c101	2006.8
QC23	1422
7C3	1244.47
7C159	1662
7C20	1422.6
7C12	1871.6
7C421	1687
7C46	2595.25

## Sheet: StJudesIC50
Parasite	J1949335	SJ119930	SJ140722	SJ2902024	SJ77572
Dd2	223.5	130.3	2012	374.5	127.9
HB3	295.5	105.2	1679	326.8	70.97
B1SD	267.3	71.11	2087	359.4	52.18
QC13	215.5	64.21	2080	218.6	36.75
QC01	199.4	62.48	1954	317.3	42.19
B4R3	200.7	160.4	1429	232.2	74.88
SC05	225.1	118.7	1943	347.3	84.68
TC08	224	76.86	1631	155	24.83
GC03	194.5	62.83	1598	248.6	40.49
3BA6	211.7	172.4	2877	153.2	48.57
1BB5	229.6	190.7	2129	257.3	92.96
3BD5	315.3	131.5	2484	199	71.58
SC01	186.5	69.42	2186	425.8	80.23
QC23	216.4	118.9	2363	286.7	99.35
TC05	234.9	97.15	3029	268.8	29.45
D43	256.5	112.8	3882	516.3	136
C188	270.1	132.8	1658	284.8	76.64
C408	248.6	123.3	2583	269.1	62.36
CH3-116	239.9	148.2	1488	169.3	56.86
CH3-61	264.2	99.77	2412	543.9	124.9
7C3	318.6	227.9	1655	347.2	80.59
7C7	272.5	110.5	2849	361.8	59.67
7C12	270.9	146.8	2363	634.7	138.7
7C16	228.7	124.4	1951	417.1	97.76
7C20	212.4	125.8	1507	203.2	48.42
7C111	214.2	63.74	1230	325.2	48.59
7C126	210.6	130.6	1831	472	176.6
7C140	212.6	111.4	1510	318.5	70.45
7C159	187	146.9	1601	260.1	80.99
7C170	227.2	106.7	1706	230.7	51.83
7C183	234.4	159	1355	393.8	103.3
7C421	200.8	78.69	2661	533.9	56.51
7C424	281.6	102.1	4350	319.1	69.29
